# Supplementary material for: Exploring the Impact of Microgravity on Gene Expression: Dysregulated Pathways and Candidate Repurposed Drugs
Source: Int J Mol Sci. 2025 Feb 2;26(3):1287. doi: 10.3390/ijms26031287 (PMC11818396; doi:10.3390/ijms26031287)
Supplement: Supplementary file 1 [file ijms-26-01287-s001.zip]

Archive with 4 entries (4 files):
- S1. DEGs list.xlsx
- S2. Enrichment of DEGs.xlsx
- S3. L1000 drug list.xlsx
- S4. Enrichment of drug gene targets.xlsx
