# Supplementary material for: Exploring the Impact of Microgravity on Gene Expression: Dysregulated Pathways and Candidate Repurposed Drugs
Source: Int J Mol Sci. 2025 Feb 2;26(3):1287. doi: 10.3390/ijms26031287 (PMC11818396; doi:10.3390/ijms26031287)
Supplement: Supplementary file 1 [file ijms-26-01287-s001.zip › S1. DEGs list.xlsx]

## Sheet: Summary
	Table 2: Summary of DEGs Across All Datasets And Cell Lines
	Exp. Name	Combined	Under-expressed	Over-expressed
	OSD - 125 D	10651	5222	5429
	OSD - 125 M	6128	3144	2984
	OSD - 172	3017	1765	1252
	OSD - 188	3756	1419	2337
	OSD - 297	8192	4533	3659

## Sheet: OSD – 125 D
all							down							up
ID	adj_P_val	P_value	logFC	Gene_symbol	Gene_ID		ID	adj_P_val	P_value	logFC	Gene_symbol	Gene_ID		ID	adj_P_val	P_value	logFC	Gene_symbol	Gene_ID
11758219_x_at	0.0001024	3.42e-08	-4.06076	RRM2	6241		11758219_x_at	0.0001024	3.42e-08	-4.06076	RRM2	6241		11740753_at	0.0447959	0.0174	0.263084	RAB41	347517
11730112_a_at	0.0001024	5.39e-08	-3.96903	DEPDC1	55635		11730112_a_at	0.0001024	5.39e-08	-3.96903	DEPDC1	55635		11726848_a_at	0.0424126	0.0163	0.263746	SEMA5B	54437
11757815_s_at	0.0001024	2e-08	-3.94965	METTL7A	25840		11757815_s_at	0.0001024	2e-08	-3.94965	METTL7A	25840		11726588_a_at	0.0492419	0.0197	0.263794	NPTN	27020
11731887_at	0.0001024	4.82e-07	-3.89609	KIF14	9928		11731887_at	0.0001024	4.82e-07	-3.89609	KIF14	9928		11738544_a_at	0.0441074	0.0171	0.263877	SLFNL1	200172
11758499_s_at	0.0001024	4.69e-08	-3.81205	DTL	51514		11758499_s_at	0.0001024	4.69e-08	-3.81205	DTL	51514		11733737_at	0.0481536	0.0191	0.264074	IL22	50616
11731525_at	0.0001024	6.35e-08	-3.67315	TRIP13	9319		11731525_at	0.0001024	6.35e-08	-3.67315	TRIP13	9319		11756031_s_at	0.0434626	0.0168	0.264244	KRTAP2-2	728279
11749478_a_at	0.0001073	6.51e-07	-3.64839	MCM3	4172		11749478_a_at	0.0001073	6.51e-07	-3.64839	MCM3	4172		11751843_a_at	0.042495	0.0163	0.264958	CRIP3	24149
11748713_a_at	0.0001024	1.35e-07	-3.58887	ASPM	259266		11748713_a_at	0.0001024	1.35e-07	-3.58887	ASPM	259266		11762615_x_at	0.0457472	0.0179	0.265203	TRIM63	84676
11759151_at	0.0001471	1.85e-06	-3.52216	SPC24	147841		11759151_at	0.0001471	1.85e-06	-3.52216	SPC24	147841		11731266_at	0.0424835	0.0163	0.265858	NXPH2	11249
11759328_at	0.0001024	9.13e-08	-3.51638	CASC5	57082		11759328_at	0.0001024	9.13e-08	-3.51638	CASC5	57082		11751424_a_at	0.0467531	0.0184	0.265885	TRAF3IP3	80342
11728054_a_at	0.0001024	2.91e-08	-3.51425	DIAPH3	81624		11728054_a_at	0.0001024	2.91e-08	-3.51425	DIAPH3	81624		11762802_at	0.0480451	0.0191	0.265938	PRRT3	285368
11736367_a_at	0.0001024	6.46e-08	-3.45976	MCM10	55388		11736367_a_at	0.0001024	6.46e-08	-3.45976	MCM10	55388		11737737_at	0.0432575	0.0167	0.265959	GLYATL3	389396
11729458_a_at	0.0001184	8.99e-07	-3.41311	FANCI	55215		11729458_a_at	0.0001184	8.99e-07	-3.41311	FANCI	55215		11741178_a_at	0.0446241	0.0174	0.266022	UPB1	51733
11729096_a_at	0.0001024	1.08e-07	-3.34939	POLQ	10721		11729096_a_at	0.0001024	1.08e-07	-3.34939	POLQ	10721		11746990_x_at	0.0467037	0.0184	0.266565	PEX14	5195
11723192_a_at	0.0001024	4.23e-08	-3.34862	UHRF1	29128		11723192_a_at	0.0001024	4.23e-08	-3.34862	UHRF1	29128		11750394_x_at	0.0456076	0.0178	0.267398	MED15	51586
11759632_a_at	0.0001024	8.19e-08	-3.30768	CCDC183	84960		11759632_a_at	0.0001024	8.19e-08	-3.30768	CCDC183	84960		11721167_a_at	0.0456368	0.0178	0.267912	EPB41L1	2036
11744436_a_at	0.0002164	5.34e-06	-3.26278	CIT	11113		11744436_a_at	0.0002164	5.34e-06	-3.26278	CIT	11113		11717251_s_at	0.0439545	0.017	0.268165	NDUFB11	54539
11722825_at	0.0001232	1.09e-06	-3.23053	NCAPG	64151		11722825_at	0.0001232	1.09e-06	-3.23053	NCAPG	64151		11721927_at	0.0415312	0.0158	0.268195	TMC8	147138
11744519_a_at	0.0002487	7.56e-06	-3.22028	POLE2	5427		11744519_a_at	0.0002487	7.56e-06	-3.22028	POLE2	5427		11720120_x_at	0.0405227	0.0154	0.268806	GIGYF1	64599
11721145_s_at	0.0001024	6.47e-08	-3.21242	MKI67	4288		11721145_s_at	0.0001024	6.47e-08	-3.21242	MKI67	4288		11756020_a_at	0.0499365	0.02	0.269072	LY6G5C	80741
11763767_at	0.0001024	1.2e-07	-3.17167	MSMO1	6307		11763767_at	0.0001024	1.2e-07	-3.17167	MSMO1	6307		11731038_a_at	0.0495285	0.0198	0.269103	FIBCD1	84929
11735584_x_at	0.0001024	8.96e-08	-3.15285	BRCA1	672		11735584_x_at	0.0001024	8.96e-08	-3.15285	BRCA1	672		11715759_at	0.0439211	0.017	0.269255	RPL36AL	6166
11716279_x_at	0.0001024	1.33e-07	-3.14039	CBX5	23468		11716279_x_at	0.0001024	1.33e-07	-3.14039	CBX5	23468		11715958_s_at	0.0494188	0.0198	0.269935	RPL7	6129
11756910_x_at	0.0001389	1.58e-06	-3.13902	FANCD2	2177		11756910_x_at	0.0001389	1.58e-06	-3.13902	FANCD2	2177		11721653_at	0.0405056	0.0153	0.269971	AGPAT4	56895
11728322_a_at	0.0001024	4.19e-07	-3.11449	RAD54L	8438		11728322_a_at	0.0001024	4.19e-07	-3.11449	RAD54L	8438		11741849_x_at	0.0435663	0.0168	0.269983	KRTAP17-1	83902
11743513_a_at	0.0001024	6.97e-08	-3.10594	GINS2	51659		11743513_a_at	0.0001024	6.97e-08	-3.10594	GINS2	51659		11715944_at	0.0436999	0.0169	0.2704	TSG101	7251
11720972_at	0.0001024	6.4e-08	-3.05145	TOP2A	7153		11720972_at	0.0001024	6.4e-08	-3.05145	TOP2A	7153		11748303_x_at	0.0461949	0.0181	0.27076	PSMC1	5700
11744297_a_at	0.0002114	5e-06	-3.02803	RMI2	116028		11744297_a_at	0.0002114	5e-06	-3.02803	RMI2	116028		11720015_at	0.0437982	0.017	0.271124	CGNL1	84952
11725977_at	0.0001976	4.4e-06	-3.00573	NCBP1	4686		11725977_at	0.0001976	4.4e-06	-3.00573	NCBP1	4686		11745491_s_at	0.0445273	0.0173	0.271742	GOLGA8CP	283768
11726711_x_at	0.0001024	1.71e-07	-2.99581	PFAS	5198		11726711_x_at	0.0001024	1.71e-07	-2.99581	PFAS	5198		11742241_a_at	0.043251	0.0167	0.271956	IKZF3	22806
11734804_a_at	0.0001193	9.2e-07	-2.95659	KIF20B	9585		11734804_a_at	0.0001193	9.2e-07	-2.95659	KIF20B	9585		11724096_a_at	0.0459752	0.018	0.271994	PDE4B	5142
11759346_a_at	0.0001208	9.56e-07	-2.93096	MAML2	84441		11759346_a_at	0.0001208	9.56e-07	-2.93096	MAML2	84441		11736291_at	0.0428479	0.0165	0.272155	NIPAL2	79815
11716358_s_at	0.0001024	8.13e-08	-2.92674	PRC1	9055		11716358_s_at	0.0001024	8.13e-08	-2.92674	PRC1	9055		11760400_at	0.04795	0.019	0.272425	SUCLG1	8802
11719699_a_at	0.0001024	8.29e-08	-2.91019	CDC45	8318		11719699_a_at	0.0001024	8.29e-08	-2.91019	CDC45	8318		11738332_a_at	0.0442043	0.0172	0.272525	B3GALT5	10317
11744903_a_at	0.0001024	7.98e-08	-2.90874	C16orf59	80178		11744903_a_at	0.0001024	7.98e-08	-2.90874	C16orf59	80178		11754252_a_at	0.0397925	0.015	0.272625	MARCH5	54708
11758572_s_at	0.0001024	1.23e-07	-2.88503	HELLS	3070		11758572_s_at	0.0001024	1.23e-07	-2.88503	HELLS	3070		11737383_at	0.0470574	0.0186	0.272956	IFITM5	387733
11734841_a_at	0.0001024	2.25e-07	-2.87985	RAD51	5888		11734841_a_at	0.0001024	2.25e-07	-2.87985	RAD51	5888		11745809_s_at	0.0467762	0.0184	0.272969	KIAA0040	9674
11751932_x_at	0.0001024	2.89e-07	-2.87936	STIL	6491		11751932_x_at	0.0001024	2.89e-07	-2.87936	STIL	6491		11729704_a_at	0.0437982	0.017	0.273251	ZNF561	93134
11728101_at	0.0001024	1.94e-07	-2.87468	ZNF367	195828		11728101_at	0.0001024	1.94e-07	-2.87468	ZNF367	195828		11756438_a_at	0.0461624	0.0181	0.273394	SAFB	6294
11743908_a_at	0.0001024	1.27e-07	-2.84259	CTPS1	1503		11743908_a_at	0.0001024	1.27e-07	-2.84259	CTPS1	1503		11740801_a_at	0.0487441	0.0194	0.273496	ACAD10	80724
11734915_at	0.0001057	5.79e-07	-2.82018	ARHGAP11A	9824		11734915_at	0.0001057	5.79e-07	-2.82018	ARHGAP11A	9824		11732460_a_at	0.0372508	0.0138	0.27356	PLEKHS1	79949
11727489_a_at	0.0001024	9.68e-08	-2.8094	KIF11	3832		11727489_a_at	0.0001024	9.68e-08	-2.8094	KIF11	3832		11718417_a_at	0.0370109	0.0137	0.273732	ECSIT	51295
11720647_a_at	0.0001024	9.61e-08	-2.7993	BUB1B	701		11720647_a_at	0.0001024	9.61e-08	-2.7993	BUB1B	701		11730399_at	0.0409352	0.0156	0.274091	ARID3A	1820
11727722_a_at	0.0001264	1.2e-06	-2.79104	MYB	4602		11727722_a_at	0.0001264	1.2e-06	-2.79104	MYB	4602		11729249_x_at	0.0421616	0.0162	0.274233	ZNF205	7755
11733172_at	0.0001607	2.51e-06	-2.79042	ARHGEF39	84904		11733172_at	0.0001607	2.51e-06	-2.79042	ARHGEF39	84904		11719618_a_at	0.049852	0.02	0.2744	PEX5	5830
11730304_at	0.000115	8.33e-07	-2.78383	FANCA	2175		11730304_at	0.000115	8.33e-07	-2.78383	FANCA	2175		11718359_a_at	0.0430297	0.0166	0.274459	PEG10	23089
11739863_a_at	0.0001024	1.03e-07	-2.78291	TTF2	8458		11739863_a_at	0.0001024	1.03e-07	-2.78291	TTF2	8458		11715473_at	0.0413889	0.0158	0.274505	SRPR	6734
11728447_at	0.0001024	1.22e-07	-2.77441	RAD54B	25788		11728447_at	0.0001024	1.22e-07	-2.77441	RAD54B	25788		11746280_a_at	0.0397679	0.015	0.274699	SYTL3	94120
11745571_a_at	0.0001024	1.41e-07	-2.77354	CENPA	1058		11745571_a_at	0.0001024	1.41e-07	-2.77354	CENPA	1058		11738865_a_at	0.0471611	0.0186	0.274782	CYP26C1	340665
11725722_at	0.0001024	4.17e-07	-2.77108	ATAD2	29028		11725722_at	0.0001024	4.17e-07	-2.77108	ATAD2	29028		11757578_x_at	0.0429712	0.0166	0.27488	RHOC	389
11721571_a_at	0.0001024	3.09e-07	-2.75661	FAM173B	134145		11721571_a_at	0.0001024	3.09e-07	-2.75661	FAM173B	134145		11761692_at	0.039996	0.0151	0.27517	CSMD2	114784
11715834_x_at	0.0001024	1.09e-07	-2.75218	RUVBL1	8607		11715834_x_at	0.0001024	1.09e-07	-2.75218	RUVBL1	8607		11730425_at	0.0370591	0.0137	0.275409	ZNF628	89887
11715873_a_at	0.0001024	3.4e-07	-2.75188	OLFML3	56944		11715873_a_at	0.0001024	3.4e-07	-2.75188	OLFML3	56944		11732338_a_at	0.0386114	0.0145	0.275435	KAT8	84148
11728071_a_at	0.0001071	6.05e-07	-2.7496	NCAPG2	54892		11728071_a_at	0.0001071	6.05e-07	-2.7496	NCAPG2	54892		11741352_a_at	0.0498007	0.0199	0.275623	ZNF334	55713
11731005_at	0.0001024	1.06e-07	-2.74828	MIS18BP1	55320		11731005_at	0.0001024	1.06e-07	-2.74828	MIS18BP1	55320		11719480_a_at	0.0394826	0.0149	0.275695	CSTA	1475
11743065_at	0.0001024	1.62e-07	-2.73867	CDC6	990		11743065_at	0.0001024	1.62e-07	-2.73867	CDC6	990		11730836_a_at	0.0368735	0.0136	0.276286	ZDHHC4	55146
11732415_s_at	0.0001024	1.5e-07	-2.73041	TIAM1	7074		11732415_s_at	0.0001024	1.5e-07	-2.73041	TIAM1	7074		11750893_a_at	0.0452367	0.0177	0.276336	LMOD1	25802
11729738_x_at	0.0001024	1.77e-07	-2.72401	RCCD1	91433		11729738_x_at	0.0001024	1.77e-07	-2.72401	RCCD1	91433		11741048_a_at	0.0465743	0.0183	0.276367	KCNK2	3776
11746633_a_at	0.0001208	9.6e-07	-2.72256	POLA2	23649		11746633_a_at	0.0001208	9.6e-07	-2.72256	POLA2	23649		11735898_s_at	0.0462355	0.0182	0.276386	TOM1	10043
11728863_at	0.0001024	1.41e-07	-2.71457	GINS1	9837		11728863_at	0.0001024	1.41e-07	-2.71457	GINS1	9837		11735951_at	0.0456252	0.0178	0.27639	SSTR4	6754
11763208_at	0.0001024	2.07e-07	-2.71207	CENPI	2491		11763208_at	0.0001024	2.07e-07	-2.71207	CENPI	2491		11758365_s_at	0.0382961	0.0143	0.27666	TTLL8	164714
11759120_a_at	0.0001932	4e-06	-2.68188	LGR5	8549		11759120_a_at	0.0001932	4e-06	-2.68188	LGR5	8549		11730598_at	0.0393874	0.0148	0.277004	CCDC13	152206
11722232_a_at	0.0001073	6.52e-07	-2.66269	PCP4	5121		11722232_a_at	0.0001073	6.52e-07	-2.66269	PCP4	5121		11718444_x_at	0.0414991	0.0158	0.277075	MAPK8IP3	23162
11756918_a_at	0.0001024	2.82e-07	-2.65898	KIF23	9493		11756918_a_at	0.0001024	2.82e-07	-2.65898	KIF23	9493		11757882_x_at	0.0370257	0.0137	0.277359	GSTA2	2939
11758478_s_at	0.0001129	7.61e-07	-2.65452	CDCA7	83879		11758478_s_at	0.0001129	7.61e-07	-2.65452	CDCA7	83879		11749472_a_at	0.0442385	0.0172	0.277405	CALM1	801
11725413_x_at	0.0001024	2.02e-07	-2.65265	TRIM14	9830		11725413_x_at	0.0001024	2.02e-07	-2.65265	TRIM14	9830		11762073_at	0.0473048	0.0187	0.277533	ADGRG5	221188
11747279_x_at	0.0001024	1.28e-07	-2.65108	DHFR	1719		11747279_x_at	0.0001024	1.28e-07	-2.65108	DHFR	1719		11746150_s_at	0.0386621	0.0145	0.27756	AGAP9	9790
11759013_at	0.0001024	1.93e-07	-2.64332	CHEK1	1111		11759013_at	0.0001024	1.93e-07	-2.64332	CHEK1	1111		11742656_at	0.0354833	0.013	0.277597	MSGN1	343930
11723909_at	0.0001024	2.29e-07	-2.64317	ESPL1	9700		11723909_at	0.0001024	2.29e-07	-2.64317	ESPL1	9700		11728027_x_at	0.0477695	0.0189	0.277948	CCDC58	131076
11715331_x_at	0.0001193	9.18e-07	-2.63618	DSN1	79980		11715331_x_at	0.0001193	9.18e-07	-2.63618	DSN1	79980		11736436_x_at	0.0498866	0.02	0.278103	ZNF430	80264
11718058_a_at	0.0001024	1.35e-07	-2.62906	TYMS	7298		11718058_a_at	0.0001024	1.35e-07	-2.62906	TYMS	7298		11749091_a_at	0.0478944	0.019	0.278163	KDM6A	7403
11737795_a_at	0.0001024	1.53e-07	-2.62763	KIAA1524	57650		11737795_a_at	0.0001024	1.53e-07	-2.62763	KIAA1524	57650		11726405_a_at	0.0387406	0.0145	0.278237	ASPA	443
11728958_x_at	0.0001024	3.96e-07	-2.62332	E2F8	79733		11728958_x_at	0.0001024	3.96e-07	-2.62332	E2F8	79733		11717511_a_at	0.0404513	0.0153	0.278732	UTP4	84916
11754044_at	0.0001032	5.04e-07	-2.6167	CLSPN	63967		11754044_at	0.0001032	5.04e-07	-2.6167	CLSPN	63967		11742759_a_at	0.0422488	0.0162	0.279041	TRIP11	9321
11745713_a_at	0.0001024	3.58e-07	-2.60608	CDCA2	157313		11745713_a_at	0.0001024	3.58e-07	-2.60608	CDCA2	157313		11715541_a_at	0.0366061	0.0135	0.279048	THY1	7070
11726976_at	0.0001024	1.79e-07	-2.5908	PERP	64065		11726976_at	0.0001024	1.79e-07	-2.5908	PERP	64065		11758697_x_at	0.0346033	0.0126	0.27929	RPL10A	4736
11721307_at	0.0001024	1.64e-07	-2.58883	PHLDA1	22822		11721307_at	0.0001024	1.64e-07	-2.58883	PHLDA1	22822		11735799_at	0.0477636	0.0189	0.279346	SOX14	8403
11728896_a_at	0.0001024	1.99e-07	-2.5795	LRP8	7804		11728896_a_at	0.0001024	1.99e-07	-2.5795	LRP8	7804		11753528_a_at	0.0492165	0.0197	0.279657	FGFR4	2264
11725709_a_at	0.0001024	2.49e-07	-2.57934	WDHD1	11169		11725709_a_at	0.0001024	2.49e-07	-2.57934	WDHD1	11169		11722639_a_at	0.0368446	0.0136	0.279681	SSBP3	23648
11743692_a_at	0.0001024	1.75e-07	-2.5739	MCM4	4173		11743692_a_at	0.0001024	1.75e-07	-2.5739	MCM4	4173		11740932_a_at	0.0354703	0.013	0.27979	CSF3R	1441
11721209_a_at	0.0001208	9.78e-07	-2.56365	EXO1	9156		11721209_a_at	0.0001208	9.78e-07	-2.56365	EXO1	9156		11753542_a_at	0.0345455	0.0125	0.27984	FLT4	2324
11726156_at	0.0001073	6.66e-07	-2.55205	POLA1	5422		11726156_at	0.0001073	6.66e-07	-2.55205	POLA1	5422		11738963_at	0.0472003	0.0187	0.27985	KRTAP12-3	386683
11735300_a_at	0.0001366	1.51e-06	-2.53928	FANCB	2187		11735300_a_at	0.0001366	1.51e-06	-2.53928	FANCB	2187		11756432_x_at	0.038945	0.0146	0.280019	TMEM41A	90407
11723322_s_at	0.0001073	6.31e-07	-2.53687	DDX11	1663		11723322_s_at	0.0001073	6.31e-07	-2.53687	DDX11	1663		11756908_a_at	0.0365687	0.0135	0.280093	VPS50	55610
11744793_x_at	0.0001024	1.8e-07	-2.53311	DLGAP5	9787		11744793_x_at	0.0001024	1.8e-07	-2.53311	DLGAP5	9787		11740130_a_at	0.035572	0.013	0.280411	CACNA1B	774
11727699_at	0.0001214	1.02e-06	-2.53024	TICRR	90381		11727699_at	0.0001214	1.02e-06	-2.53024	TICRR	90381		11723133_at	0.039419	0.0148	0.280921	RGS9	8787
11737296_s_at	0.0001024	1.68e-07	-2.5257	TMTC4	84899		11737296_s_at	0.0001024	1.68e-07	-2.5257	TMTC4	84899		11727887_a_at	0.0453471	0.0177	0.281323	ZNF25	219749
11734911_x_at	0.0001024	2.49e-07	-2.51398	WDR76	79968		11734911_x_at	0.0001024	2.49e-07	-2.51398	WDR76	79968		11742867_at	0.0388116	0.0145	0.28144	CDH6	1004
11726185_a_at	0.0001024	3.33e-07	-2.50362	PARPBP	55010		11726185_a_at	0.0001024	3.33e-07	-2.50362	PARPBP	55010		11724342_s_at	0.0492183	0.0197	0.281498	LGALS7	3963
11758125_s_at	0.0001024	2.56e-07	-2.50131	DEPDC1B	55789		11758125_s_at	0.0001024	2.56e-07	-2.50131	DEPDC1B	55789		11730926_at	0.0403285	0.0153	0.281693	SLC4A10	57282
11721614_a_at	0.0001772	3.14e-06	-2.50029	KIT	3815		11721614_a_at	0.0001772	3.14e-06	-2.50029	KIT	3815		11730244_at	0.0363661	0.0134	0.281826	FMO2	2327
11719539_a_at	0.0001024	3.02e-07	-2.4996	NEMP1	23306		11719539_a_at	0.0001024	3.02e-07	-2.4996	NEMP1	23306		11728110_at	0.0351138	0.0128	0.281834	GRIP1	23426
11723998_at	0.0001024	2.37e-07	-2.4963	SPC25	57405		11723998_at	0.0001024	2.37e-07	-2.4963	SPC25	57405		11731175_a_at	0.0368208	0.0136	0.282068	KDF1	126695
11756443_x_at	0.0003027	1.15e-05	-2.49313	PROM2	150696		11756443_x_at	0.0003027	1.15e-05	-2.49313	PROM2	150696		11730270_a_at	0.0445001	0.0173	0.28225	NIPBL	25836
11727968_at	0.0001024	1.92e-07	-2.48576	ESCO2	157570		11727968_at	0.0001024	1.92e-07	-2.48576	ESCO2	157570		11740724_a_at	0.0372189	0.0138	0.282257	MOGAT3	346606
11725743_s_at	0.0001344	1.38e-06	-2.48569	SORBS1	10580		11725743_s_at	0.0001344	1.38e-06	-2.48569	SORBS1	10580		11758381_s_at	0.0484138	0.0193	0.282357	C22orf46	79640
11725837_a_at	0.0001076	6.9e-07	-2.48047	C1orf112	55732		11725837_a_at	0.0001076	6.9e-07	-2.48047	C1orf112	55732		11756093_x_at	0.0433773	0.0168	0.282363	IGHG1	3500
11756458_a_at	0.0001674	2.74e-06	-2.46815	MSH5-SAPCD1	401251		11756458_a_at	0.0001674	2.74e-06	-2.46815	MSH5-SAPCD1	401251		11757406_s_at	0.0383131	0.0143	0.282436	NEK1	4750
11728015_at	0.0006301	4.58e-05	-2.46588	TRIM66	9866		11728015_at	0.0006301	4.58e-05	-2.46588	TRIM66	9866		11736184_a_at	0.0354174	0.0129	0.282544	FSCB	84075
11720391_a_at	0.0001024	3.97e-07	-2.45328	SLC39A10	57181		11720391_a_at	0.0001024	3.97e-07	-2.45328	SLC39A10	57181		11730668_at	0.0436099	0.0169	0.282593	IQCF5	389124
11722120_a_at	0.0003019	1.15e-05	-2.452	KNTC1	9735		11722120_a_at	0.0003019	1.15e-05	-2.452	KNTC1	9735		11722439_x_at	0.0414434	0.0158	0.282648	FLYWCH2	114984
11756569_a_at	0.0001232	1.1e-06	-2.44898	NUSAP1	51203		11756569_a_at	0.0001232	1.1e-06	-2.44898	NUSAP1	51203		11733460_x_at	0.0359066	0.0132	0.282803	PSG6	5675
11754676_a_at	0.0001152	8.43e-07	-2.44827	CENPE	1062		11754676_a_at	0.0001152	8.43e-07	-2.44827	CENPE	1062		11717853_at	0.035963	0.0132	0.283158	CCL21	6366
11753780_x_at	0.0001024	2.01e-07	-2.44672	NEK2	4751		11753780_x_at	0.0001024	2.01e-07	-2.44672	NEK2	4751		11715875_a_at	0.0391378	0.0147	0.283171	COMMD7	149951
11720550_a_at	0.0001241	1.13e-06	-2.44615	NCAPD3	23310		11720550_a_at	0.0001241	1.13e-06	-2.44615	NCAPD3	23310		11745690_a_at	0.0474445	0.0188	0.283323	CHST13	166012
11736919_at	0.0001806	3.38e-06	-2.43684	ATAD5	79915		11736919_at	0.0001806	3.38e-06	-2.43684	ATAD5	79915		11726862_a_at	0.0446803	0.0174	0.28353	FOXO4	4303
11758922_at	0.0007015	5.51e-05	-2.435	STXBP6	29091		11758922_at	0.0007015	5.51e-05	-2.435	STXBP6	29091		11764161_a_at	0.0408236	0.0155	0.284087	LOC105374565	105374565
11731532_at	0.0001024	2.66e-07	-2.43365	MTPAP	55149		11731532_at	0.0001024	2.66e-07	-2.43365	MTPAP	55149		11730424_at	0.0498069	0.02	0.284401	APCDD1L	164284
11721563_a_at	0.0001481	1.95e-06	-2.43362	MELK	9833		11721563_a_at	0.0001481	1.95e-06	-2.43362	MELK	9833		11727208_x_at	0.0355765	0.013	0.284554	DDHD1	80821
11736440_at	0.0001024	2.43e-07	-2.43344	INF2	64423		11736440_at	0.0001024	2.43e-07	-2.43344	INF2	64423		11758382_s_at	0.047247	0.0187	0.284641	ABCC9	10060
11753279_a_at	0.0001024	4.27e-07	-2.43295	SPAG5	10615		11753279_a_at	0.0001024	4.27e-07	-2.43295	SPAG5	10615		11737980_a_at	0.0402549	0.0152	0.284796	DAND5	199699
11717900_at	0.0001024	2.79e-07	-2.43166	ASF1B	55723		11717900_at	0.0001024	2.79e-07	-2.43166	ASF1B	55723		11731477_at	0.0358222	0.0131	0.284865	CHMP1B	57132
11726597_a_at	0.0002267	6.04e-06	-2.42535	DUT	1854		11726597_a_at	0.0002267	6.04e-06	-2.42535	DUT	1854		11760456_a_at	0.0351551	0.0128	0.285154	SRCIN1	80725
11728404_at	0.0001024	3.45e-07	-2.42311	SHCBP1	79801		11728404_at	0.0001024	3.45e-07	-2.42311	SHCBP1	79801		11741837_x_at	0.040569	0.0154	0.285158	KRTAP9-2	83899
11724465_a_at	0.0001024	2.14e-07	-2.42081	ANLN	54443		11724465_a_at	0.0001024	2.14e-07	-2.42081	ANLN	54443		11728626_a_at	0.0459009	0.018	0.285216	HOXA4	3201
11721204_a_at	0.0002301	6.25e-06	-2.41446	ANK3	288		11721204_a_at	0.0002301	6.25e-06	-2.41446	ANK3	288		11749555_a_at	0.0336768	0.0121	0.285282	MAP2K1	5604
11763368_a_at	0.0001232	1.1e-06	-2.41402	ZGRF1	55345		11763368_a_at	0.0001232	1.1e-06	-2.41402	ZGRF1	55345		11734780_a_at	0.045969	0.018	0.285401	ZNF639	51193
11763310_at	0.0001033	5.14e-07	-2.41349	MIR21	81671		11763310_at	0.0001033	5.14e-07	-2.41349	MIR21	81671		11732141_a_at	0.0426553	0.0164	0.28544	COX16	51241
11732192_a_at	0.0001214	1.04e-06	-2.41174	RAD51AP1	10635		11732192_a_at	0.0001214	1.04e-06	-2.41174	RAD51AP1	10635		11763277_at	0.0405655	0.0154	0.285445	DDX19B	11269
11732425_at	0.0001024	2.61e-07	-2.41087	ANKRD22	118932		11732425_at	0.0001024	2.61e-07	-2.41087	ANKRD22	118932		11744280_a_at	0.049626	0.0199	0.285772	TIMM44	10469
11728126_x_at	0.000127	1.22e-06	-2.40883	PHGR1	644844		11728126_x_at	0.000127	1.22e-06	-2.40883	PHGR1	644844		11716822_a_at	0.0326749	0.0117	0.28603	BDH2	56898
11718128_x_at	0.0001024	4.33e-07	-2.40282	TK1	7083		11718128_x_at	0.0001024	4.33e-07	-2.40282	TK1	7083		11717794_a_at	0.0355941	0.013	0.286134	ZDHHC3	51304
11715751_a_at	0.0003419	1.48e-05	-2.40061	DPYSL3	1809		11715751_a_at	0.0003419	1.48e-05	-2.40061	DPYSL3	1809		11715193_s_at	0.0457511	0.0179	0.286372	UNCX	340260
11730029_a_at	0.0001024	2.22e-07	-2.39509	E2F7	144455		11730029_a_at	0.0001024	2.22e-07	-2.39509	E2F7	144455		11724259_at	0.0388546	0.0146	0.286654	COQ10B	80219
11727984_at	0.0001032	5.03e-07	-2.38536	TENM3	55714		11727984_at	0.0001032	5.03e-07	-2.38536	TENM3	55714		11715246_x_at	0.0342883	0.0124	0.286834	ADGRB1	575
11723698_a_at	0.0001024	3.48e-07	-2.36633	OAS2	4939		11723698_a_at	0.0001024	3.48e-07	-2.36633	OAS2	4939		11720998_a_at	0.0459056	0.018	0.286892	BIN2	51411
11737107_x_at	0.0001837	3.63e-06	-2.36315	ARL17A	51326		11737107_x_at	0.0001837	3.63e-06	-2.36315	ARL17A	51326		11761600_x_at	0.0373409	0.0139	0.286898	SPRNP1	399833
11736596_s_at	0.0002402	6.92e-06	-2.35438	GINS4	84296		11736596_s_at	0.0002402	6.92e-06	-2.35438	GINS4	84296		11748829_a_at	0.0363415	0.0134	0.28691	TUBB4A	10382
11747230_a_at	0.0001024	4.12e-07	-2.34763	BUB1	699		11747230_a_at	0.0001024	4.12e-07	-2.34763	BUB1	699		11753716_a_at	0.0483805	0.0192	0.286933	AP4S1	11154
11756409_a_at	0.000139	1.58e-06	-2.34483	BLM	641		11756409_a_at	0.000139	1.58e-06	-2.34483	BLM	641		11734174_a_at	0.0495378	0.0198	0.287224	MEIOB	254528
11723367_a_at	0.0001237	1.12e-06	-2.33734	RAB26	25837		11723367_a_at	0.0001237	1.12e-06	-2.33734	RAB26	25837		11760580_at	0.0349481	0.0127	0.287467	TEKT4	150483
11733708_a_at	0.0001073	6.31e-07	-2.33287	CADPS	8618		11733708_a_at	0.0001073	6.31e-07	-2.33287	CADPS	8618		11717516_s_at	0.0352584	0.0129	0.287593	EFHD1	80303
11757956_s_at	0.0001033	5.21e-07	-2.33227	PRTFDC1	56952		11757956_s_at	0.0001033	5.21e-07	-2.33227	PRTFDC1	56952		11737067_a_at	0.0416161	0.0159	0.287657	TGM5	9333
11745868_a_at	0.0001024	3.55e-07	-2.3307	KIF2C	11004		11745868_a_at	0.0001024	3.55e-07	-2.3307	KIF2C	11004		11755419_a_at	0.0467115	0.0184	0.2881	LRTM2	654429
11722991_a_at	0.0001024	4.32e-07	-2.3283	DMD	1756		11722991_a_at	0.0001024	4.32e-07	-2.3283	DMD	1756		11733299_a_at	0.0323722	0.0115	0.288201	CLDN5	7122
11758873_a_at	0.0002315	6.33e-06	-2.32114	HPSE	10855		11758873_a_at	0.0002315	6.33e-06	-2.32114	HPSE	10855		11748856_a_at	0.0363073	0.0134	0.288241	PRR29	92340
11722868_a_at	0.0001024	2.84e-07	-2.31737	RAD1	5810		11722868_a_at	0.0001024	2.84e-07	-2.31737	RAD1	5810		11736948_at	0.034931	0.0127	0.288278	TEX26	122046
11718766_at	0.0001024	2.96e-07	-2.31719	PRSS23	11098		11718766_at	0.0001024	2.96e-07	-2.31719	PRSS23	11098		11753140_at	0.0453385	0.0177	0.288527	LINC00205	102723489
11757928_s_at	0.0001951	4.21e-06	-2.31362	TMEM178A	130733		11757928_s_at	0.0001951	4.21e-06	-2.31362	TMEM178A	130733		11756741_x_at	0.0440137	0.0171	0.288556	SH3BGRL	6451
11723747_a_at	0.0001024	4.22e-07	-2.30571	FAM64A	54478		11723747_a_at	0.0001024	4.22e-07	-2.30571	FAM64A	54478		11750301_x_at	0.0347654	0.0126	0.2887	FAM92A1	137392
11727275_a_at	0.0001024	2.79e-07	-2.29697	KDELC2	143888		11727275_a_at	0.0001024	2.79e-07	-2.29697	KDELC2	143888		11731354_x_at	0.0397583	0.015	0.288764	VCX	26609
11725842_a_at	0.0001024	3.97e-07	-2.29296	PIF1	80119		11725842_a_at	0.0001024	3.97e-07	-2.29296	PIF1	80119		200074_PM_s_at	0.0346341	0.0126	0.28929	RPL14	9045
11729236_at	0.0004588	2.62e-05	-2.29176	MCCC2	64087		11729236_at	0.0004588	2.62e-05	-2.29176	MCCC2	64087		11755056_a_at	0.0439077	0.017	0.2895	ANKRD54	129138
11743160_a_at	0.0001024	3.4e-07	-2.29107	HJURP	55355		11743160_a_at	0.0001024	3.4e-07	-2.29107	HJURP	55355		11736645_at	0.0378999	0.0141	0.289946	WWP2	11060
11736479_s_at	0.0001024	2.87e-07	-2.29097	FAM72A	554282		11736479_s_at	0.0001024	2.87e-07	-2.29097	FAM72A	554282		11720878_at	0.033525	0.0121	0.290098	ABTB2	25841
11721445_x_at	0.0001024	4.55e-07	-2.28247	ERBB3	2065		11721445_x_at	0.0001024	4.55e-07	-2.28247	ERBB3	2065		11725007_at	0.0460756	0.0181	0.290197	DACT3	147906
11729886_at	0.0001057	5.86e-07	-2.2782	C18orf54	162681		11729886_at	0.0001057	5.86e-07	-2.2782	C18orf54	162681		11759660_at	0.0331008	0.0119	0.290226	ZNF385C	201181
11755999_a_at	0.0001077	6.96e-07	-2.27405	DEPDC4	120863		11755999_a_at	0.0001077	6.96e-07	-2.27405	DEPDC4	120863		11720715_at	0.0320088	0.0114	0.290344	NIPA1	123606
11726380_at	0.0001024	4.6e-07	-2.27366	WHSC1	7468		11726380_at	0.0001024	4.6e-07	-2.27366	WHSC1	7468		11721773_at	0.0378937	0.0141	0.29043	LOC339166	23302
11740288_a_at	0.0010277	0.000104	-2.27359	CHRNA1	1134		11740288_a_at	0.0010277	0.000104	-2.27359	CHRNA1	1134		11721282_a_at	0.0392315	0.0147	0.290955	POLR2H	5437
11756626_s_at	0.0001073	6.21e-07	-2.26845	ZWINT	11130		11756626_s_at	0.0001073	6.21e-07	-2.26845	ZWINT	11130		11726830_at	0.0329826	0.0118	0.291575	ANTXR1	84168
11724026_a_at	0.000374	1.75e-05	-2.25816	TCF19	6941		11724026_a_at	0.000374	1.75e-05	-2.25816	TCF19	6941		11752440_a_at	0.034515	0.0125	0.291708	IL12RB1	3594
11725167_at	0.0003169	1.27e-05	-2.24812	MOB3B	79817		11725167_at	0.0003169	1.27e-05	-2.24812	MOB3B	79817		11723862_at	0.0413896	0.0158	0.291768	SLC6A1	6529
11736249_x_at	0.0001024	3.69e-07	-2.24506	KIAA0101	9768		11736249_x_at	0.0001024	3.69e-07	-2.24506	KIAA0101	9768		11737395_at	0.0331856	0.0119	0.29182	SOWAHD	347454
11760031_s_at	0.0001214	1.03e-06	-2.24441	NSUN5P1	155400		11760031_s_at	0.0001214	1.03e-06	-2.24441	NSUN5P1	155400		11732223_x_at	0.0470406	0.0186	0.291948	ZP3	7784
11724209_a_at	0.0001556	2.31e-06	-2.2378	KIFC1	3833		11724209_a_at	0.0001556	2.31e-06	-2.2378	KIFC1	3833		11737129_at	0.0462443	0.0182	0.292015	SPACA1	81833
11763585_s_at	0.0001441	1.74e-06	-2.23665	TMPO	7112		11763585_s_at	0.0001441	1.74e-06	-2.23665	TMPO	7112		11762203_at	0.0356786	0.0131	0.292104	CLEC18B	497190
11728915_at	0.0001024	3.28e-07	-2.23654	TRIOBP	11078		11728915_at	0.0001024	3.28e-07	-2.23654	TRIOBP	11078		11726026_a_at	0.042964	0.0165	0.292222	STAG3L4	64940
11745124_a_at	0.0001344	1.38e-06	-2.23218	BDH1	622		11745124_a_at	0.0001344	1.38e-06	-2.23218	BDH1	622		11737784_x_at	0.0429585	0.0165	0.292534	CST4	1472
11747720_a_at	0.0001033	5.11e-07	-2.23066	BIRC5	332		11747720_a_at	0.0001033	5.11e-07	-2.23066	BIRC5	332		11718341_s_at	0.0450314	0.0176	0.292555	RPS9	6203
11749996_a_at	0.0001972	4.37e-06	-2.22796	VSNL1	7447		11749996_a_at	0.0001972	4.37e-06	-2.22796	VSNL1	7447		11740226_at	0.0383537	0.0143	0.292561	PRR18	285800
11725161_a_at	0.0001435	1.71e-06	-2.22442	DDIAS	220042		11725161_a_at	0.0001435	1.71e-06	-2.22442	DDIAS	220042		11737625_a_at	0.047812	0.019	0.292563	PAPPA2	60676
11728749_a_at	0.0001311	1.31e-06	-2.22344	HCG22	6941		11728749_a_at	0.0001311	1.31e-06	-2.22344	HCG22	6941		11718604_a_at	0.0408677	0.0155	0.292857	MTURN	222166
11723798_a_at	0.0001073	6.58e-07	-2.2205	CSTF3	1479		11723798_a_at	0.0001073	6.58e-07	-2.2205	CSTF3	1479		11753765_a_at	0.0364696	0.0135	0.292882	CHN2	1124
11741284_a_at	0.0001024	3.98e-07	-2.22033	RFC5	5985		11741284_a_at	0.0001024	3.98e-07	-2.22033	RFC5	5985		11717039_a_at	0.0317094	0.0112	0.29291	GADD45A	1647
11743540_s_at	0.0001024	4.46e-07	-2.21842	ACAD9	28976		11743540_s_at	0.0001024	4.46e-07	-2.21842	ACAD9	28976		11721684_a_at	0.0302342	0.0106	0.293432	ZW10	9183
11727279_s_at	0.0001129	7.77e-07	-2.21164	SLC4A7	9497		11727279_s_at	0.0001129	7.77e-07	-2.21164	SLC4A7	9497		11729969_at	0.0440732	0.0171	0.293776	WNT6	7475
11728745_at	0.0001376	1.54e-06	-2.21158	C4orf46	201725		11728745_at	0.0001376	1.54e-06	-2.21158	C4orf46	201725		11732961_at	0.0329872	0.0118	0.294089	ZP2	7783
11743704_x_at	0.0001328	1.35e-06	-2.20944	ABHD11	83451		11743704_x_at	0.0001328	1.35e-06	-2.20944	ABHD11	83451		11756244_a_at	0.0388614	0.0146	0.29413	FBXO31	79791
11736527_a_at	0.0001024	4.17e-07	-2.20696	SMC2	10592		11736527_a_at	0.0001024	4.17e-07	-2.20696	SMC2	10592		11759606_at	0.0468689	0.0185	0.294361	YIPF2	78992
11742944_a_at	0.0001024	3.6e-07	-2.20392	CORO1A	11151		11742944_a_at	0.0001024	3.6e-07	-2.20392	CORO1A	11151		11745801_s_at	0.040731	0.0155	0.294498	CAP1	10487
11725326_a_at	0.0001366	1.51e-06	-2.20277	CAMK2D	817		11725326_a_at	0.0001366	1.51e-06	-2.20277	CAMK2D	817		11748290_a_at	0.0304959	0.0107	0.294535	PRPSAP2	5636
11757800_s_at	0.0001829	3.56e-06	-2.2001	NFIB	4781		11757800_s_at	0.0001829	3.56e-06	-2.2001	NFIB	4781		200065_PM_s_at	0.036935	0.0137	0.294595	ARF1	375
11743875_at	0.0001024	4.15e-07	-2.19524	CEP72	55722		11743875_at	0.0001024	4.15e-07	-2.19524	CEP72	55722		11715907_s_at	0.0313506	0.0111	0.29522	FAM96B	51647
11757166_at	0.0001208	9.59e-07	-2.19283	HSPA8	3312		11757166_at	0.0001208	9.59e-07	-2.19283	HSPA8	3312		11734549_s_at	0.0416024	0.0159	0.29528	TGFBI	7045
11727353_a_at	0.0001152	8.44e-07	-2.19187	CENPM	79019		11727353_a_at	0.0001152	8.44e-07	-2.19187	CENPM	79019		11717036_a_at	0.0300343	0.0105	0.295303	HDAC5	10014
11740004_at	0.0001471	1.9e-06	-2.19174	SPATA5	166378		11740004_at	0.0001471	1.9e-06	-2.19174	SPATA5	166378		11738108_at	0.0357151	0.0131	0.295459	KCNJ9	3765
11756930_x_at	0.0001129	7.7e-07	-2.19058	DDX11	1663		11756930_x_at	0.0001129	7.7e-07	-2.19058	DDX11	1663		11738535_at	0.0469169	0.0185	0.295598	WNT1	7471
11722046_at	0.0001058	5.94e-07	-2.19024	LDAH	60526		11722046_at	0.0001058	5.94e-07	-2.19024	LDAH	60526		11757646_x_at	0.0404753	0.0153	0.295615	UBL5	59286
11739050_s_at	0.0003394	1.46e-05	-2.18931	ACPP	55		11739050_s_at	0.0003394	1.46e-05	-2.18931	ACPP	55		11745709_x_at	0.034772	0.0126	0.295831	IDO2	169355
11719123_a_at	0.0001024	3.79e-07	-2.18891	TIMELESS	8914		11719123_a_at	0.0001024	3.79e-07	-2.18891	TIMELESS	8914		11747226_a_at	0.0285768	0.00983	0.29621	ADCY10	55811
11751414_a_at	0.0002137	5.11e-06	-2.18377	EHF	26298		11751414_a_at	0.0002137	5.11e-06	-2.18377	EHF	26298		11719742_s_at	0.0360355	0.0132	0.296332	C8orf76	84933
11724055_x_at	0.0001057	5.61e-07	-2.18216	SGOL2	151246		11724055_x_at	0.0001057	5.61e-07	-2.18216	SGOL2	151246		11764189_at	0.0420415	0.0161	0.296346	LOC105376363	105376363
11722747_at	0.0001024	4.32e-07	-2.17812	HOOK3	84376		11722747_at	0.0001024	4.32e-07	-2.17812	HOOK3	84376		11749969_a_at	0.0483184	0.0192	0.296555	TSPAN5	10098
11735107_a_at	0.000113	8e-07	-2.17735	CENPO	79172		11735107_a_at	0.000113	8e-07	-2.17735	CENPO	79172		11758440_s_at	0.0292803	0.0101	0.29702	RFX7	64864
11724871_a_at	0.0005254	3.33e-05	-2.17374	CLDN2	9075		11724871_a_at	0.0005254	3.33e-05	-2.17374	CLDN2	9075		11736940_at	0.0386621	0.0145	0.297046	CHRNB4	1143
11756175_a_at	0.0001057	5.64e-07	-2.1712	NSMCE4A	54780		11756175_a_at	0.0001057	5.64e-07	-2.1712	NSMCE4A	54780		11753592_x_at	0.0283565	0.00973	0.29707	EEF1G	1937
11759734_at	0.0020862	0.000308	-2.16399	BLZF1	8548		11759734_at	0.0020862	0.000308	-2.16399	BLZF1	8548		11759859_a_at	0.0453406	0.0177	0.297149	BACH1	571
11726871_s_at	0.0006133	4.36e-05	-2.16332	LEPR	3953		11726871_s_at	0.0006133	4.36e-05	-2.16332	LEPR	3953		11747566_a_at	0.0321795	0.0114	0.297297	UBXN11	91544
11732058_a_at	0.0001024	4.18e-07	-2.15951	CDC7	8317		11732058_a_at	0.0001024	4.18e-07	-2.15951	CDC7	8317		11741785_at	0.0483791	0.0192	0.297534	SBK2	646643
11725091_at	0.0001354	1.43e-06	-2.1592	RFX5	5993		11725091_at	0.0001354	1.43e-06	-2.1592	RFX5	5993		11733456_at	0.0290502	0.01	0.298086	SP4	6671
11740423_a_at	0.0001129	7.47e-07	-2.15291	PRKDC	5591		11740423_a_at	0.0001129	7.47e-07	-2.15291	PRKDC	5591		11729166_a_at	0.038085	0.0142	0.298158	DCTD	1635
11742750_a_at	0.0001024	4.41e-07	-2.15033	GSPT1	2935		11742750_a_at	0.0001024	4.41e-07	-2.15033	GSPT1	2935		11753653_a_at	0.0491635	0.0196	0.298535	CEACAM7	1087
11723377_a_at	0.000211	4.98e-06	-2.14666	MYZAP	100820829		11723377_a_at	0.000211	4.98e-06	-2.14666	MYZAP	100820829		11715443_a_at	0.0352411	0.0129	0.298586	CPB1	1360
11720203_a_at	0.0001024	4.37e-07	-2.14639	AURKB	9212		11720203_a_at	0.0001024	4.37e-07	-2.14639	AURKB	9212		11724166_a_at	0.0381834	0.0143	0.298943	COLGALT2	23127
11725185_s_at	0.0001311	1.31e-06	-2.14424	KLF12	11278		11725185_s_at	0.0001311	1.31e-06	-2.14424	KLF12	11278		11756566_a_at	0.0435907	0.0169	0.299015	RASSF2	9770
11726441_a_at	0.0001713	2.94e-06	-2.14383	ERCC6L	54821		11726441_a_at	0.0001713	2.94e-06	-2.14383	ERCC6L	54821		11749352_a_at	0.0466866	0.0184	0.299336	ABO	28
11757155_x_at	0.0001404	1.64e-06	-2.13355	SNORA3B	677826		11757155_x_at	0.0001404	1.64e-06	-2.13355	SNORA3B	677826		11759133_at	0.0344312	0.0125	0.299401	RAB40A	142684
11727946_at	0.0001029	4.89e-07	-2.13055	SHPK	23729		11727946_at	0.0001029	4.89e-07	-2.13055	SHPK	23729		11738825_a_at	0.0425008	0.0163	0.299453	PCDHA5	56143
11733976_at	0.0001073	6.74e-07	-2.12876	HAUS5	23354		11733976_at	0.0001073	6.74e-07	-2.12876	HAUS5	23354		11735688_a_at	0.0468623	0.0185	0.29948	C21orf59	56683
11740558_at	0.0001346	1.4e-06	-2.11893	HOXA13	3209		11740558_at	0.0001346	1.4e-06	-2.11893	HOXA13	3209		11727794_s_at	0.0303271	0.0106	0.29971	EIF3E	3646
11756185_s_at	0.0001232	1.08e-06	-2.11733	POLR3K	51728		11756185_s_at	0.0001232	1.08e-06	-2.11733	POLR3K	51728		11728320_a_at	0.0296606	0.0103	0.299795	CSTB	1476
11763263_at	0.0001071	6.06e-07	-2.11346	SRSF11	9295		11763263_at	0.0001071	6.06e-07	-2.11346	SRSF11	9295		11734373_a_at	0.0422459	0.0162	0.299818	CSPP1	79848
11720052_s_at	0.0001076	6.87e-07	-2.10593	EMG1	10436		11720052_s_at	0.0001076	6.87e-07	-2.10593	EMG1	10436		11742497_x_at	0.0396146	0.0149	0.299832	SSX6	280657
11754470_a_at	0.0001783	3.22e-06	-2.09787	CHTF18	63922		11754470_a_at	0.0001783	3.22e-06	-2.09787	CHTF18	63922		11717624_at	0.0344923	0.0125	0.299872	TBL2	26608
11756434_a_at	0.0001057	5.86e-07	-2.09647	DNMT1	1786		11756434_a_at	0.0001057	5.86e-07	-2.09647	DNMT1	1786		11763142_at	0.0447774	0.0174	0.300077	LAMTOR5P1	106478910
11749490_x_at	0.0001024	4.7e-07	-2.09625	MSH2	4436		11749490_x_at	0.0001024	4.7e-07	-2.09625	MSH2	4436		11722505_s_at	0.0430852	0.0166	0.300401	CYYR1	116159
11729648_at	0.0002572	8.17e-06	-2.09077	CENPU	79682		11729648_at	0.0002572	8.17e-06	-2.09077	CENPU	79682		11732512_a_at	0.0360711	0.0133	0.300478	CDX1	1044
11737197_s_at	0.0001024	4.85e-07	-2.0877	KIF4A	24137		11737197_s_at	0.0001024	4.85e-07	-2.0877	KIF4A	24137		11726688_at	0.0444858	0.0173	0.300488	CAMP	820
11730556_s_at	0.0001024	4.8e-07	-2.08373	TRIM34	53840		11730556_s_at	0.0001024	4.8e-07	-2.08373	TRIM34	53840		11732552_a_at	0.0307171	0.0108	0.300666	ENKUR	219670
11716667_a_at	0.0001073	6.65e-07	-2.08365	MTHFD1	4522		11716667_a_at	0.0001073	6.65e-07	-2.08365	MTHFD1	4522		11721696_a_at	0.0337423	0.0122	0.300835	MRPL18	29074
11733044_at	0.0001903	3.88e-06	-2.07837	SLC7A2	6542		11733044_at	0.0001903	3.88e-06	-2.07837	SLC7A2	6542		11731144_a_at	0.0403803	0.0153	0.301015	ADGRD1	283383
11750038_a_at	0.0001421	1.68e-06	-2.07711	MECR	51102		11750038_a_at	0.0001421	1.68e-06	-2.07711	MECR	51102		11731722_a_at	0.0311496	0.011	0.30103	ALDH3B1	221
11755785_a_at	0.0001255	1.15e-06	-2.07292	SEC31B	25956		11755785_a_at	0.0001255	1.15e-06	-2.07292	SEC31B	25956		11734500_at	0.032851	0.0117	0.301062	PABPC1L2B	645974
11729310_a_at	0.0001435	1.71e-06	-2.07039	SKA3	221150		11729310_a_at	0.0001435	1.71e-06	-2.07039	SKA3	221150		11752193_a_at	0.0467115	0.0184	0.301139	RGL4	266747
11721769_s_at	0.0001214	1.03e-06	-2.07033	GNE	10020		11721769_s_at	0.0001214	1.03e-06	-2.07033	GNE	10020		11726765_a_at	0.0395482	0.0149	0.301202	ARFGEF3	57221
11728488_a_at	0.0001129	7.75e-07	-2.06279	NRXN3	9369		11728488_a_at	0.0001129	7.75e-07	-2.06279	NRXN3	9369		11755931_a_at	0.0377292	0.014	0.301441	DUSP8	1850
11726617_s_at	0.0001057	5.86e-07	-2.05951	CDK1	983		11726617_s_at	0.0001057	5.86e-07	-2.05951	CDK1	983		11741317_a_at	0.0337423	0.0122	0.301443	NHLH2	4808
11760681_x_at	0.0009065	8.44e-05	-2.05592	PPM1K	152926		11760681_x_at	0.0009065	8.44e-05	-2.05592	PPM1K	152926		11737491_a_at	0.0288919	0.00996	0.301704	WFDC10B	280664
11723376_a_at	0.0001311	1.3e-06	-2.05119	GCOM1	145781		11723376_a_at	0.0001311	1.3e-06	-2.05119	GCOM1	145781		11741282_x_at	0.0408707	0.0155	0.301887	AKAP7	9465
11715918_s_at	0.0001208	9.72e-07	-2.04763	CD24	100133941		11715918_s_at	0.0001208	9.72e-07	-2.04763	CD24	100133941		11728456_s_at	0.0491761	0.0196	0.302022	RAB33B	83452
11725277_a_at	0.0001471	1.89e-06	-2.04205	TRIM6	117854		11725277_a_at	0.0001471	1.89e-06	-2.04205	TRIM6	117854		200051_PM_at	0.033166	0.0119	0.302154	SART1	9092
11725785_at	0.0001471	1.87e-06	-2.03474	BORA	79866		11725785_at	0.0001471	1.87e-06	-2.03474	BORA	79866		11763967_at	0.0475526	0.0188	0.302196	LINC01193	348120
11722571_at	0.0001073	6.41e-07	-2.02783	CCNA2	890		11722571_at	0.0001073	6.41e-07	-2.02783	CCNA2	890		11744359_s_at	0.0277393	0.00947	0.302255	MBD3	53615
11737986_s_at	0.0001966	4.32e-06	-2.01198	ARHGAP11A	9824		11737986_s_at	0.0001966	4.32e-06	-2.01198	ARHGAP11A	9824		11716172_at	0.0318084	0.0113	0.302258	SYVN1	84447
11755807_a_at	0.000113	7.93e-07	-2.01106	DNA2	1763		11755807_a_at	0.000113	7.93e-07	-2.01106	DNA2	1763		11727895_a_at	0.0291682	0.0101	0.302451	G3BP2	9908
11732998_at	0.0001076	6.81e-07	-2.01058	MCM6	4175		11732998_at	0.0001076	6.81e-07	-2.01058	MCM6	4175		11716360_a_at	0.0275601	0.00939	0.30246	CNIH1	10175
11729003_at	0.0001355	1.48e-06	-2.00865	ADRB1	153		11729003_at	0.0001355	1.48e-06	-2.00865	ADRB1	153		11730105_a_at	0.0282699	0.00969	0.302478	PKLR	5313
11735570_a_at	0.0004775	2.84e-05	-2.00777	SORBS2	8470		11735570_a_at	0.0004775	2.84e-05	-2.00777	SORBS2	8470		11734349_a_at	0.0370947	0.0138	0.302501	TRIM11	81559
11715991_a_at	0.0001156	8.56e-07	-2.00402	MCM2	4171		11715991_a_at	0.0001156	8.56e-07	-2.00402	MCM2	4171		11751910_a_at	0.0347542	0.0126	0.302531	DUOX1	53905
11764275_s_at	0.0004924	2.99e-05	-2.00253	SLC11A2	4891		11764275_s_at	0.0004924	2.99e-05	-2.00253	SLC11A2	4891		11754658_a_at	0.0308111	0.0108	0.302561	WSCD2	9671
11732171_x_at	0.0001214	9.98e-07	-2.00168	GRSF1	2926		11732171_x_at	0.0001214	9.98e-07	-2.00168	GRSF1	2926		11718430_a_at	0.0311605	0.011	0.302563	ZNF32	7580
11757942_s_at	0.0001464	1.81e-06	-1.99767	UTRN	7402		11757942_s_at	0.0001464	1.81e-06	-1.99767	UTRN	7402		11718151_a_at	0.0337106	0.0121	0.302597	HDAC3	8841
11758892_a_at	0.0001389	1.58e-06	-1.99175	NDC1	55706		11758892_a_at	0.0001389	1.58e-06	-1.99175	NDC1	55706		11718203_a_at	0.0268763	0.00909	0.30266	PRICKLE4	29964
11756504_s_at	0.0003933	1.97e-05	-1.98873	LOC728715	144203		11756504_s_at	0.0003933	1.97e-05	-1.98873	LOC728715	144203		11756025_a_at	0.0336506	0.0121	0.30272	S100A13	6284
11717340_at	0.000127	1.21e-06	-1.98778	PTGFRN	5738		11717340_at	0.000127	1.21e-06	-1.98778	PTGFRN	5738		11730418_at	0.0475863	0.0188	0.30273	PRND	23627
11723539_a_at	0.0001232	1.1e-06	-1.9839	KNOP1	400506		11723539_a_at	0.0001232	1.1e-06	-1.9839	KNOP1	400506		11731671_at	0.0308022	0.0108	0.30275	FUNDC1	139341
11723782_at	0.0001222	1.06e-06	-1.97744	AGPS	8540		11723782_at	0.0001222	1.06e-06	-1.97744	AGPS	8540		11719902_a_at	0.0400957	0.0152	0.302769	PHF11	51131
11716638_s_at	0.0001493	2.02e-06	-1.97111	COL4A1	1282		11716638_s_at	0.0001493	2.02e-06	-1.97111	COL4A1	1282		11744116_s_at	0.0302736	0.0106	0.302905	RPIA	22934
11732426_a_at	0.0001665	2.7e-06	-1.96296	GNA14	9630		11732426_a_at	0.0001665	2.7e-06	-1.96296	GNA14	9630		11719865_s_at	0.0323891	0.0115	0.30299	ENO1	2023
11742849_a_at	0.0001073	6.54e-07	-1.96208	RGL3	57139		11742849_a_at	0.0001073	6.54e-07	-1.96208	RGL3	57139		11734838_a_at	0.04009	0.0151	0.303166	ACSF3	197322
11721622_a_at	0.0005877	4.05e-05	-1.96093	KATNAL1	84056		11721622_a_at	0.0005877	4.05e-05	-1.96093	KATNAL1	84056		11761983_at	0.0369047	0.0137	0.303181	IQCF1	132141
11724923_at	0.0001701	2.85e-06	-1.95881	PPP1R9A	55607		11724923_at	0.0001701	2.85e-06	-1.95881	PPP1R9A	55607		11736767_at	0.0301851	0.0105	0.30319	LOC101929777	7473
11721854_a_at	0.0001076	6.87e-07	-1.95593	NCAPH	23397		11721854_a_at	0.0001076	6.87e-07	-1.95593	NCAPH	23397		11753076_a_at	0.0451491	0.0176	0.30376	AIF1	199
11725861_a_at	0.0001607	2.5e-06	-1.95562	MYBL1	4603		11725861_a_at	0.0001607	2.5e-06	-1.95562	MYBL1	4603		11744838_a_at	0.0291438	0.0101	0.303826	DUSP28	285193
11740442_s_at	0.0001437	1.72e-06	-1.95533	APOBEC3A	9582		11740442_s_at	0.0001437	1.72e-06	-1.95533	APOBEC3A	9582		11757252_at	0.0443368	0.0172	0.303914	CDRT15P1	94158
11732563_a_at	0.0008605	7.77e-05	-1.95233	ADAT2	134637		11732563_a_at	0.0008605	7.77e-05	-1.95233	ADAT2	134637		11736917_at	0.0492579	0.0197	0.303914	LYPD2	137797
11759939_x_at	0.0005715	3.85e-05	-1.94839	LOC100131541	100131541		11759939_x_at	0.0005715	3.85e-05	-1.94839	LOC100131541	100131541		11722422_a_at	0.0304927	0.0107	0.30393	PTRHD1	391356
11744100_a_at	0.0001481	1.95e-06	-1.94811	GMPPB	29925		11744100_a_at	0.0001481	1.95e-06	-1.94811	GMPPB	29925		11716731_a_at	0.0381979	0.0143	0.304061	SPSB3	90864
11729429_a_at	0.0001214	1.01e-06	-1.94744	KIF26A	26153		11729429_a_at	0.0001214	1.01e-06	-1.94744	KIF26A	26153		11725925_at	0.0484267	0.0193	0.30413	MYBPH	4608
11750080_a_at	0.000166	2.68e-06	-1.94221	DDB2	1643		11750080_a_at	0.000166	2.68e-06	-1.94221	DDB2	1643		11733986_x_at	0.040552	0.0154	0.304185	TUBA3E	112714
11732494_at	0.0002634	8.62e-06	-1.93446	AUNIP	79000		11732494_at	0.0002634	8.62e-06	-1.93446	AUNIP	79000		11753194_s_at	0.0295565	0.0103	0.304196	LINC00893	100131434
11743694_at	0.0001202	9.38e-07	-1.93082	H2AFV	94239		11743694_at	0.0001202	9.38e-07	-1.93082	H2AFV	94239		11735147_a_at	0.0388179	0.0146	0.304196	MMEL1	79258
11724351_a_at	0.0002119	5.03e-06	-1.9302	SMC6	79677		11724351_a_at	0.0002119	5.03e-06	-1.9302	SMC6	79677		11738314_at	0.0393676	0.0148	0.304388	SLC35G3	146861
11723177_at	0.000113	7.98e-07	-1.92985	FRAS1	80144		11723177_at	0.000113	7.98e-07	-1.92985	FRAS1	80144		11735879_at	0.0366675	0.0135	0.304399	BHLHE23	128408
11727879_s_at	0.0001323	1.33e-06	-1.92817	CHAF1A	10036		11727879_s_at	0.0001323	1.33e-06	-1.92817	CHAF1A	10036		11718648_s_at	0.0325834	0.0116	0.304506	ACVR1	90
11721395_a_at	0.0002142	5.17e-06	-1.92772	MUM1	84939		11721395_a_at	0.0002142	5.17e-06	-1.92772	MUM1	84939		11719040_s_at	0.0439189	0.017	0.304681	CYGB	114757
11750123_a_at	0.000168	2.77e-06	-1.92281	CKAP2L	150468		11750123_a_at	0.000168	2.77e-06	-1.92281	CKAP2L	150468		11743013_a_at	0.0344556	0.0125	0.304829	RNF115	27246
11755702_x_at	0.000221	5.65e-06	-1.91931	RRP7A	27341		11755702_x_at	0.000221	5.65e-06	-1.91931	RRP7A	27341		11757704_x_at	0.0308262	0.0108	0.304855	WDR13	64743
11724984_a_at	0.0001702	2.88e-06	-1.91531	EXPH5	23086		11724984_a_at	0.0001702	2.88e-06	-1.91531	EXPH5	23086		11743623_x_at	0.045719	0.0179	0.304934	DPP9	91039
11729603_a_at	0.0001214	1.04e-06	-1.91426	MCM7	4176		11729603_a_at	0.0001214	1.04e-06	-1.91426	MCM7	4176		11748446_a_at	0.0412558	0.0157	0.304944	IL17RC	84818
11729069_a_at	0.0004123	2.16e-05	-1.91149	KLK11	11012		11729069_a_at	0.0004123	2.16e-05	-1.91149	KLK11	11012		11759616_at	0.0322835	0.0115	0.305007	VASH1	22846
11724492_a_at	0.0001471	1.87e-06	-1.91109	LIG1	3978		11724492_a_at	0.0001471	1.87e-06	-1.91109	LIG1	3978		11729563_a_at	0.0407172	0.0155	0.305094	LRRC3B	116135
11718490_s_at	0.0001143	8.15e-07	-1.90881	FABP5	2171		11718490_s_at	0.0001143	8.15e-07	-1.90881	FABP5	2171		11753833_a_at	0.0281562	0.00964	0.30514	DYNLL1	8655
11754335_a_at	0.0002602	8.32e-06	-1.9046	TXNRD3	114112		11754335_a_at	0.0002602	8.32e-06	-1.9046	TXNRD3	114112		11727744_at	0.0275178	0.00937	0.305189	CAMK2N2	94032
11758261_s_at	0.000113	7.91e-07	-1.90351	CEP55	55165		11758261_s_at	0.000113	7.91e-07	-1.90351	CEP55	55165		11738957_a_at	0.0283322	0.00972	0.30529	PSPN	5623
11725828_a_at	0.0001667	2.71e-06	-1.90182	ARMC9	80210		11725828_a_at	0.0001667	2.71e-06	-1.90182	ARMC9	80210		11715828_a_at	0.028503	0.0098	0.305347	M6PR	4074
11728257_at	0.0001167	8.72e-07	-1.9013	RAD18	56852		11728257_at	0.0001167	8.72e-07	-1.9013	RAD18	56852		11726657_a_at	0.028472	0.00979	0.305673	ADORA1	134
11749609_s_at	0.0001237	1.12e-06	-1.90126	ZNF321P	399669		11749609_s_at	0.0001237	1.12e-06	-1.90126	ZNF321P	399669		11735171_at	0.0367887	0.0136	0.305715	TM4SF20	79853
11741208_a_at	0.0001354	1.43e-06	-1.90067	CDK2	1017		11741208_a_at	0.0001354	1.43e-06	-1.90067	CDK2	1017		11719068_a_at	0.0418774	0.016	0.305843	GPATCH3	63906
11745120_a_at	0.0001979	4.41e-06	-1.89963	MYO5C	55930		11745120_a_at	0.0001979	4.41e-06	-1.89963	MYO5C	55930		11754985_a_at	0.0289317	0.00998	0.305918	ZNF180	7733
11724301_a_at	0.0002318	6.34e-06	-1.89727	EEA1	8411		11724301_a_at	0.0002318	6.34e-06	-1.89727	EEA1	8411		11717905_a_at	0.0267873	0.00906	0.305955	STAU1	6780
11720450_a_at	0.0001184	8.98e-07	-1.89552	RNF43	54894		11720450_a_at	0.0001184	8.98e-07	-1.89552	RNF43	54894		11735772_s_at	0.0409453	0.0156	0.305955	LOC440040	79097
11751388_a_at	0.0001435	1.71e-06	-1.89325	FEN1	2237		11751388_a_at	0.0001435	1.71e-06	-1.89325	FEN1	2237		11735314_at	0.036744	0.0136	0.30608	TMPRSS12	283471
11717886_a_at	0.0001202	9.35e-07	-1.8927	PLAU	5328		11717886_a_at	0.0001202	9.35e-07	-1.8927	PLAU	5328		11752564_x_at	0.0377847	0.0141	0.306084	ADIPOQ	9370
11720213_x_at	0.000355	1.58e-05	-1.89178	PPAN	56342		11720213_x_at	0.000355	1.58e-05	-1.89178	PPAN	56342		11763100_x_at	0.033199	0.0119	0.306177	MT1JP	4498
11743530_a_at	0.0001392	1.59e-06	-1.89104	CENPK	64105		11743530_a_at	0.0001392	1.59e-06	-1.89104	CENPK	64105		11757985_s_at	0.0394336	0.0149	0.306226	PDE7B	27115
11753942_a_at	0.0004058	2.1e-05	-1.89005	UCA1	652995		11753942_a_at	0.0004058	2.1e-05	-1.89005	UCA1	652995		11742711_at	0.0289803	0.01	0.306263	THBS2	7058
11730390_at	0.0002116	5.01e-06	-1.88713	SEMA3A	10371		11730390_at	0.0002116	5.01e-06	-1.88713	SEMA3A	10371		11728459_x_at	0.0306801	0.0108	0.30648	CDH10	1008
11728799_at	0.0001441	1.74e-06	-1.88687	IMMP2L	83943		11728799_at	0.0001441	1.74e-06	-1.88687	IMMP2L	83943		11715156_s_at	0.032349	0.0115	0.306555	KRTAP6-1	337966
11731734_a_at	0.000194	4.12e-06	-1.88417	LYPD6	130574		11731734_a_at	0.000194	4.12e-06	-1.88417	LYPD6	130574		11725969_a_at	0.0268899	0.0091	0.30662	THUMPD1	55623
11740508_s_at	0.0002238	5.82e-06	-1.88137	ARHGAP26	23092		11740508_s_at	0.0002238	5.82e-06	-1.88137	ARHGAP26	23092		11725625_s_at	0.0259937	0.00871	0.306625	ACE2	59272
11760952_x_at	0.0001296	1.26e-06	-1.88123	HNRNPD	3184		11760952_x_at	0.0001296	1.26e-06	-1.88123	HNRNPD	3184		11759575_at	0.0341687	0.0124	0.30686	UQCRH	7388
11753705_x_at	0.0001323	1.33e-06	-1.8773	STMN1	3925		11753705_x_at	0.0001323	1.33e-06	-1.8773	STMN1	3925		11718990_x_at	0.0319668	0.0113	0.306878	OS9	10956
11755555_a_at	0.0001392	1.59e-06	-1.87348	FANCM	57697		11755555_a_at	0.0001392	1.59e-06	-1.87348	FANCM	57697		11730129_a_at	0.0281934	0.00966	0.306966	HOXD10	3236
11722661_at	0.0005703	3.84e-05	-1.86554	NFE2L3	9603		11722661_at	0.0005703	3.84e-05	-1.86554	NFE2L3	9603		11755019_s_at	0.0444715	0.0173	0.307024	SCUBE3	222663
11718297_a_at	0.0001551	2.29e-06	-1.86391	TACC3	10460		11718297_a_at	0.0001551	2.29e-06	-1.86391	TACC3	10460		11734242_x_at	0.0314034	0.0111	0.307055	KIF19	124602
11758988_at	0.000135	1.42e-06	-1.86351	SYT17	51760		11758988_at	0.000135	1.42e-06	-1.86351	SYT17	51760		11736927_at	0.0258275	0.00864	0.307142	PCDHA12	56137
11724204_s_at	0.0001518	2.15e-06	-1.86194	SNRPD1	6632		11724204_s_at	0.0001518	2.15e-06	-1.86194	SNRPD1	6632		11715865_a_at	0.0419491	0.0161	0.307185	ATP6V1F	9296
11719359_a_at	0.0001249	1.14e-06	-1.85819	ALDH5A1	7915		11719359_a_at	0.0001249	1.14e-06	-1.85819	ALDH5A1	7915		11738461_x_at	0.0408954	0.0155	0.307263	NUTM2F	54754
11734381_at	0.0002164	5.33e-06	-1.85631	RAD51B	5890		11734381_at	0.0002164	5.33e-06	-1.85631	RAD51B	5890		11716603_a_at	0.0372401	0.0138	0.307334	KBTBD2	25948
11757152_s_at	0.0001214	1.01e-06	-1.85519	SNORA18	79101		11757152_s_at	0.0001214	1.01e-06	-1.85519	SNORA18	79101		11733542_a_at	0.035104	0.0128	0.307403	TMED6	146456
11722974_a_at	0.0001518	2.16e-06	-1.8537	WDR90	197335		11722974_a_at	0.0001518	2.16e-06	-1.8537	WDR90	197335		11736871_s_at	0.0279345	0.00955	0.307668	TRPC6	7225
11743296_a_at	0.0001296	1.26e-06	-1.85023	CENPF	1063		11743296_a_at	0.0001296	1.26e-06	-1.85023	CENPF	1063		11723791_s_at	0.0357169	0.0131	0.307758	APOC3	345
11718810_at	0.0001939	4.08e-06	-1.84776	PRKCH	5583		11718810_at	0.0001939	4.08e-06	-1.84776	PRKCH	5583		11756744_a_at	0.0312765	0.011	0.307777	DUSP11	8446
11745834_a_at	0.0001379	1.55e-06	-1.84711	ECT2	1894		11745834_a_at	0.0001379	1.55e-06	-1.84711	ECT2	1894		11757419_a_at	0.0254321	0.00848	0.30787	UXT	8409
11719288_s_at	0.0001256	1.15e-06	-1.84493	PEX11B	8799		11719288_s_at	0.0001256	1.15e-06	-1.84493	PEX11B	8799		11724671_a_at	0.0437272	0.0169	0.307876	AMDHD1	144193
11753283_a_at	0.0001249	1.14e-06	-1.84476	HAUS7	11219		11753283_a_at	0.0001249	1.14e-06	-1.84476	HAUS7	11219		11728481_a_at	0.028277	0.0097	0.308172	ZNF181	55900
11759980_x_at	0.0001214	1.02e-06	-1.84471	NF1	4763		11759980_x_at	0.0001214	1.02e-06	-1.84471	NF1	4763		11737030_at	0.0286236	0.00985	0.308227	SLC9A7	84679
11719598_s_at	0.0002778	9.6e-06	-1.84432	CDCA3	83461		11719598_s_at	0.0002778	9.6e-06	-1.84432	CDCA3	83461		11752084_a_at	0.041866	0.016	0.30832	KLHL6	89857
11743861_a_at	0.000127	1.23e-06	-1.84305	NIPSNAP3A	25934		11743861_a_at	0.000127	1.23e-06	-1.84305	NIPSNAP3A	25934		11738384_at	0.044137	0.0171	0.308487	CLRN2	645104
11725345_at	0.0002277	6.08e-06	-1.83316	PRMT6	55170		11725345_at	0.0002277	6.08e-06	-1.83316	PRMT6	55170		11746698_a_at	0.0313916	0.0111	0.30855	GNAS	2778
11733612_s_at	0.0001471	1.91e-06	-1.83303	DOCK8	81704		11733612_s_at	0.0001471	1.91e-06	-1.83303	DOCK8	81704		11724589_s_at	0.0405501	0.0154	0.308899	MMP12	4321
11722757_at	0.0001526	2.21e-06	-1.83088	CFTR	1080		11722757_at	0.0001526	2.21e-06	-1.83088	CFTR	1080		11744870_a_at	0.0333465	0.012	0.309076	SLC1A6	6511
11743373_a_at	0.0001636	2.6e-06	-1.83044	KNSTRN	90417		11743373_a_at	0.0001636	2.6e-06	-1.83044	KNSTRN	90417		11737663_a_at	0.0371154	0.0138	0.309418	EML5	161436
11723435_s_at	0.0001441	1.75e-06	-1.82501	TTK	7272		11723435_s_at	0.0001441	1.75e-06	-1.82501	TTK	7272		11724105_a_at	0.0389533	0.0146	0.309451	C8orf44-SGK3	23678
11719438_at	0.0001338	1.36e-06	-1.82459	SRGAP2	23380		11719438_at	0.0001338	1.36e-06	-1.82459	SRGAP2	23380		11748335_a_at	0.0286942	0.00988	0.309535	PRELID3B	51012
11724544_a_at	0.0001493	2.03e-06	-1.82412	POLR1A	25885		11724544_a_at	0.0001493	2.03e-06	-1.82412	POLR1A	25885		11752837_x_at	0.026214	0.00881	0.309568	ADGRE2	30817
11733150_at	0.00014	1.62e-06	-1.82394	COX18	285521		11733150_at	0.00014	1.62e-06	-1.82394	COX18	285521		11757530_a_at	0.0296964	0.0103	0.309865	C19orf53	28974
11727610_at	0.0001879	3.79e-06	-1.82302	ENSA	2029		11727610_at	0.0001879	3.79e-06	-1.82302	ENSA	2029		11760621_x_at	0.0416744	0.0159	0.309968	KLK2	3817
11736544_at	0.0003234	1.32e-05	-1.81924	MACC1	346389		11736544_at	0.0003234	1.32e-05	-1.81924	MACC1	346389		11749603_x_at	0.0247893	0.00821	0.310068	HPN-AS1	100128675
11718404_at	0.0001214	1.01e-06	-1.81633	RFC3	5983		11718404_at	0.0001214	1.01e-06	-1.81633	RFC3	5983		11736587_a_at	0.0426315	0.0164	0.310215	SPATA6	54558
11758024_s_at	0.0001492	2e-06	-1.81437	TTC31	64427		11758024_s_at	0.0001492	2e-06	-1.81437	TTC31	64427		11742229_at	0.0388079	0.0145	0.310741	SUPT20HL1	100130302
11722002_a_at	0.0001713	2.93e-06	-1.81342	HNRNPU	3192		11722002_a_at	0.0001713	2.93e-06	-1.81342	HNRNPU	3192		11730982_a_at	0.0265268	0.00895	0.31075	RNF25	64320
11758151_s_at	0.0001222	1.05e-06	-1.80884	RNASEH2A	10535		11758151_s_at	0.0001222	1.05e-06	-1.80884	RNASEH2A	10535		11744768_a_at	0.0419215	0.016	0.310786	ZBP1	81030
11754747_x_at	0.0006227	4.47e-05	-1.8083	QTRT1	81890		11754747_x_at	0.0006227	4.47e-05	-1.8083	QTRT1	81890		11722948_a_at	0.0426396	0.0164	0.310789	CDRT4	284040
11743269_a_at	0.0001374	1.53e-06	-1.8037	SRSF1	6426		11743269_a_at	0.0001374	1.53e-06	-1.8037	SRSF1	6426		11761304_at	0.028187	0.00966	0.311008	CCK	885
11737322_a_at	0.0001471	1.86e-06	-1.80161	PLD1	5337		11737322_a_at	0.0001471	1.86e-06	-1.80161	PLD1	5337		11753585_a_at	0.024478	0.00808	0.311043	HRH3	11255
11724040_at	0.0002273	6.06e-06	-1.79975	EHHADH	1962		11724040_at	0.0002273	6.06e-06	-1.79975	EHHADH	1962		11736483_at	0.038818	0.0146	0.311082	TREML2	79865
11735167_x_at	0.0002873	1.04e-05	-1.79372	RFC2	5982		11735167_x_at	0.0002873	1.04e-05	-1.79372	RFC2	5982		11727496_x_at	0.0263229	0.00886	0.3111	LRRC75A-AS1	125144
11722783_at	0.0001399	1.61e-06	-1.79205	FOXQ1	94234		11722783_at	0.0001399	1.61e-06	-1.79205	FOXQ1	94234		11717490_a_at	0.0268189	0.00907	0.311164	TDRD3	81550
11728707_a_at	0.0001464	1.82e-06	-1.79184	EMP2	2013		11728707_a_at	0.0001464	1.82e-06	-1.79184	EMP2	2013		11761829_at	0.0244475	0.00807	0.311213	PRR14L	253143
11728377_x_at	0.0002241	5.85e-06	-1.79145	NMU	10874		11728377_x_at	0.0002241	5.85e-06	-1.79145	NMU	10874		11720705_a_at	0.0285766	0.00983	0.311238	USE1	55850
11722507_a_at	0.0001264	1.18e-06	-1.79077	CLIC5	53405		11722507_a_at	0.0001264	1.18e-06	-1.79077	CLIC5	53405		11737093_at	0.0324647	0.0116	0.311418	KCNS1	3787
11724353_a_at	0.000135	1.42e-06	-1.79025	ATG16L2	89849		11724353_a_at	0.000135	1.42e-06	-1.79025	ATG16L2	89849		11730016_s_at	0.0315689	0.0111	0.311422	NEUROD2	4761
11717294_a_at	0.0003725	1.73e-05	-1.79016	SRSF7	6432		11717294_a_at	0.0003725	1.73e-05	-1.79016	SRSF7	6432		11758193_x_at	0.0329733	0.0118	0.311485	B2M	567
11729158_at	0.0001237	1.12e-06	-1.78892	UBE2T	29089		11729158_at	0.0001237	1.12e-06	-1.78892	UBE2T	29089		11760166_at	0.0465472	0.0183	0.311768	GPC6	10082
11734214_a_at	0.0001363	1.49e-06	-1.78617	MPP7	143098		11734214_a_at	0.0001363	1.49e-06	-1.78617	MPP7	143098		11757325_a_at	0.0416161	0.0159	0.31181	CIB1	10519
11718879_s_at	0.0001355	1.47e-06	-1.78368	SMC1A	8243		11718879_s_at	0.0001355	1.47e-06	-1.78368	SMC1A	8243		11723940_at	0.0302908	0.0106	0.311813	GKN1	56287
11758793_at	0.0001492	2e-06	-1.78294	CCDC109B	55013		11758793_at	0.0001492	2e-06	-1.78294	CCDC109B	55013		11756542_a_at	0.0481776	0.0191	0.311816	GPR87	53836
11728716_x_at	0.0001311	1.31e-06	-1.78195	CXCL5	6374		11728716_x_at	0.0001311	1.31e-06	-1.78195	CXCL5	6374		11753227_s_at	0.0252102	0.00839	0.311867	DDX11L2	84771
11720215_a_at	0.0001355	1.46e-06	-1.7816	PIGU	128869		11720215_a_at	0.0001355	1.46e-06	-1.7816	PIGU	128869		11761777_x_at	0.0344551	0.0125	0.31191	ITGAX	3687
11721859_at	0.0001471	1.88e-06	-1.7804	MIPEP	4285		11721859_at	0.0001471	1.88e-06	-1.7804	MIPEP	4285		11753536_at	0.0239948	0.00789	0.31197	LOC105372990	646513
11755467_x_at	0.0001471	1.86e-06	-1.78024	CHEK2	11200		11755467_x_at	0.0001471	1.86e-06	-1.78024	CHEK2	11200		11733630_at	0.0441198	0.0171	0.311984	LRRC10	376132
11755520_s_at	0.0001986	4.44e-06	-1.77912	CERS6	253782		11755520_s_at	0.0001986	4.44e-06	-1.77912	CERS6	253782		11721251_at	0.0239747	0.00788	0.312063	MFAP1	4236
11728512_a_at	0.0001631	2.58e-06	-1.77489	TRAF5	7188		11728512_a_at	0.0001631	2.58e-06	-1.77489	TRAF5	7188		11723019_at	0.0499165	0.02	0.31209	SUSD2	56241
11734972_x_at	0.0001299	1.27e-06	-1.77485	MCM8	84515		11734972_x_at	0.0001299	1.27e-06	-1.77485	MCM8	84515		11744315_at	0.0356453	0.0131	0.31227	SGK223	157285
11733035_at	0.0007259	5.84e-05	-1.77276	C7orf73	647087		11733035_at	0.0007259	5.84e-05	-1.77276	C7orf73	647087		11751927_x_at	0.0279432	0.00956	0.31249	COPA	1314
11737793_a_at	0.0002199	5.58e-06	-1.77197	IDH3A	3419		11737793_a_at	0.0002199	5.58e-06	-1.77197	IDH3A	3419		11755350_a_at	0.0401775	0.0152	0.312534	XIRP1	165904
11759673_s_at	0.0001361	1.49e-06	-1.77182	DBF4B	80174		11759673_s_at	0.0001361	1.49e-06	-1.77182	DBF4B	80174		11756195_a_at	0.0326072	0.0116	0.31279	RPF1	80135
11758936_at	0.000321	1.3e-05	-1.77051	HNRNPR	10236		11758936_at	0.000321	1.3e-05	-1.77051	HNRNPR	10236		11728398_x_at	0.0489872	0.0195	0.312823	MT1M	4499
11754833_a_at	0.0004066	2.11e-05	-1.77034	TLR2	7097		11754833_a_at	0.0004066	2.11e-05	-1.77034	TLR2	7097		11725704_a_at	0.0377094	0.014	0.312901	AMOTL1	154810
11749517_x_at	0.0002754	9.42e-06	-1.76885	EHD1	10938		11749517_x_at	0.0002754	9.42e-06	-1.76885	EHD1	10938		11726277_a_at	0.0261426	0.00878	0.313084	SNN	8303
11733180_a_at	0.0012035	0.000134	-1.7684	ETV1	2115		11733180_a_at	0.0012035	0.000134	-1.7684	ETV1	2115		11744806_at	0.0403107	0.0153	0.313352	PPY2P	23614
11736678_s_at	0.0001777	3.19e-06	-1.76616	PODXL	5420		11736678_s_at	0.0001777	3.19e-06	-1.76616	PODXL	5420		11739134_a_at	0.037614	0.014	0.313426	COL5A2	1290
11742948_at	0.0004039	2.08e-05	-1.76347	MARCKS	4082		11742948_at	0.0004039	2.08e-05	-1.76347	MARCKS	4082		11731651_x_at	0.0271469	0.00921	0.313455	ARL2-SNX15	29907
11757372_a_at	0.0001464	1.82e-06	-1.76341	NUDT1	4521		11757372_a_at	0.0001464	1.82e-06	-1.76341	NUDT1	4521		11744161_a_at	0.0387054	0.0145	0.313482	RFX1	5989
11727167_at	0.0018236	0.000251	-1.76027	STRIP2	57464		11727167_at	0.0018236	0.000251	-1.76027	STRIP2	57464		11757615_a_at	0.0294477	0.0102	0.313489	MAP6	4135
11731511_s_at	0.0001441	1.77e-06	-1.75901	DBT	1629		11731511_s_at	0.0001441	1.77e-06	-1.75901	DBT	1629		11754426_a_at	0.0272421	0.00925	0.313697	CHPF	79586
11728997_at	0.000168	2.78e-06	-1.75524	IQGAP3	128239		11728997_at	0.000168	2.78e-06	-1.75524	IQGAP3	128239		11735590_a_at	0.0368049	0.0136	0.313783	PRR34	55267
11739553_a_at	0.0001925	3.96e-06	-1.7533	GAS7	8522		11739553_a_at	0.0001925	3.96e-06	-1.7533	GAS7	8522		11761746_x_at	0.0312673	0.011	0.313837	KRT17P2	339241
11759099_a_at	0.0001441	1.75e-06	-1.75309	NOP9	161424		11759099_a_at	0.0001441	1.75e-06	-1.75309	NOP9	161424		11724750_at	0.0351005	0.0128	0.313912	CSTF2T	23283
11724957_a_at	0.0020702	0.000304	-1.75044	ENOX1	55068		11724957_a_at	0.0020702	0.000304	-1.75044	ENOX1	55068		11730950_at	0.029216	0.0101	0.313928	TMEM151B	441151
11721978_a_at	0.0008527	7.66e-05	-1.74963	PLCE1	51196		11721978_a_at	0.0008527	7.66e-05	-1.74963	PLCE1	51196		11735587_a_at	0.0360711	0.0133	0.314005	KCNH1	3756
11731992_x_at	0.0001366	1.51e-06	-1.7495	TROAP	10024		11731992_x_at	0.0001366	1.51e-06	-1.7495	TROAP	10024		11754291_s_at	0.0354501	0.013	0.314035	ARHGEF2	9181
11758170_s_at	0.0002096	4.92e-06	-1.74831	DIAPH2	1730		11758170_s_at	0.0002096	4.92e-06	-1.74831	DIAPH2	1730		11727764_at	0.0253828	0.00846	0.314358	SYNGR4	23546
11721050_a_at	0.000314	1.25e-05	-1.74803	TUBGCP6	85378		11721050_a_at	0.000314	1.25e-05	-1.74803	TUBGCP6	85378		11756957_a_at	0.0268621	0.00909	0.314395	DCTN2	10540
11718802_a_at	0.0001719	2.97e-06	-1.7474	PSRC1	84722		11718802_a_at	0.0001719	2.97e-06	-1.7474	PSRC1	84722		11761543_a_at	0.0318792	0.0113	0.314396	CDK20	23552
11732797_x_at	0.0015304	0.000195	-1.74625	KIAA1841	84542		11732797_x_at	0.0015304	0.000195	-1.74625	KIAA1841	84542		11755743_a_at	0.0401683	0.0152	0.314445	ECRP	6036
11726373_a_at	0.0002652	8.7e-06	-1.74531	HAUS8	93323		11726373_a_at	0.0002652	8.7e-06	-1.74531	HAUS8	93323		11734581_a_at	0.0366572	0.0135	0.314728	CBLN2	147381
11728673_s_at	0.0001932	4e-06	-1.74402	KIF22	3835		11728673_s_at	0.0001932	4e-06	-1.74402	KIF22	3835		11729427_a_at	0.0345656	0.0125	0.314736	GLI1	2735
11720241_at	0.0003153	1.26e-05	-1.7437	KIF4A	24137		11720241_at	0.0003153	1.26e-05	-1.7437	KIF4A	24137		11731814_at	0.044737	0.0174	0.314818	GATA1	2623
11716457_x_at	0.0001444	1.77e-06	-1.74213	RHOBTB3	22836		11716457_x_at	0.0001444	1.77e-06	-1.74213	RHOBTB3	22836		11749367_a_at	0.0298306	0.0104	0.31492	FXYD5	53827
11734163_a_at	0.0015566	0.0002	-1.74138	MLLT4	4301		11734163_a_at	0.0015566	0.0002	-1.74138	MLLT4	4301		11738686_at	0.0445678	0.0173	0.314929	OR1L3	26735
11762863_a_at	0.0001932	3.99e-06	-1.73987	HNRNPDL	9987		11762863_a_at	0.0001932	3.99e-06	-1.73987	HNRNPDL	9987		11732625_a_at	0.0385639	0.0144	0.315178	RIMS1	22999
11717388_x_at	0.0001441	1.74e-06	-1.73831	SEPT11	55752		11717388_x_at	0.0001441	1.74e-06	-1.73831	SEPT11	55752		11727452_x_at	0.0303788	0.0106	0.315464	FAM21C	253725
11732844_a_at	0.0009875	9.73e-05	-1.73792	MICAL3	57553		11732844_a_at	0.0009875	9.73e-05	-1.73792	MICAL3	57553		11746703_a_at	0.0410737	0.0156	0.315489	FAM219A	203259
11724974_x_at	0.0001896	3.85e-06	-1.73669	MYRIP	25924		11724974_x_at	0.0001896	3.85e-06	-1.73669	MYRIP	25924		11727218_at	0.0262999	0.00884	0.315532	TSSK2	23617
11733969_a_at	0.0001328	1.34e-06	-1.73477	SHMT1	6470		11733969_a_at	0.0001328	1.34e-06	-1.73477	SHMT1	6470		11715549_at	0.0249806	0.00829	0.315568	DAG1	1605
11744684_s_at	0.0003291	1.37e-05	-1.73262	CCNL2	81669		11744684_s_at	0.0003291	1.37e-05	-1.73262	CCNL2	81669		11744546_a_at	0.043781	0.017	0.315649	PROZ	8858
11720530_at	0.0004498	2.53e-05	-1.72848	JAZF1	221895		11720530_at	0.0004498	2.53e-05	-1.72848	JAZF1	221895		11729116_at	0.028411	0.00976	0.315653	PRKCG	5582
11754734_a_at	0.000159	2.42e-06	-1.72742	ATP6V1C2	245973		11754734_a_at	0.000159	2.42e-06	-1.72742	ATP6V1C2	245973		11761221_at	0.0416744	0.0159	0.315785	MTMR9LP	339483
11717107_a_at	0.0001794	3.31e-06	-1.72684	PDLIM5	10611		11717107_a_at	0.0001794	3.31e-06	-1.72684	PDLIM5	10611		11751418_a_at	0.0346865	0.0126	0.315806	PSD4	23550
11716654_a_at	0.000275	9.36e-06	-1.72676	EML4	27436		11716654_a_at	0.000275	9.36e-06	-1.72676	EML4	27436		11736392_at	0.0319726	0.0113	0.315939	IRGC	56269
11759187_at	0.0001654	2.66e-06	-1.72626	TNFAIP8L1	126282		11759187_at	0.0001654	2.66e-06	-1.72626	TNFAIP8L1	126282		11760686_x_at	0.0260131	0.00872	0.316059	OBSL1	23363
11751354_a_at	0.0001358	1.48e-06	-1.72446	PUDP	8226		11751354_a_at	0.0001358	1.48e-06	-1.72446	PUDP	8226		11745363_at	0.0432527	0.0167	0.316412	LOC151121	151121
11756760_a_at	0.0001817	3.47e-06	-1.72358	GCDH	2639		11756760_a_at	0.0001817	3.47e-06	-1.72358	GCDH	2639		11737766_at	0.0241308	0.00794	0.316484	TIGD1	200765
11754683_x_at	0.0001493	2.02e-06	-1.72294	ALS2CL	259173		11754683_x_at	0.0001493	2.02e-06	-1.72294	ALS2CL	259173		11749228_a_at	0.0363939	0.0134	0.31653	TMEM30A	55754
11718791_s_at	0.0001795	3.32e-06	-1.72281	EXOC4	60412		11718791_s_at	0.0001795	3.32e-06	-1.72281	EXOC4	60412		11721823_s_at	0.0297616	0.0104	0.31658	ARPC5L	81873
11722555_s_at	0.0001346	1.41e-06	-1.72276	HADH	3033		11722555_s_at	0.0001346	1.41e-06	-1.72276	HADH	3033		11751545_a_at	0.0255984	0.00855	0.316584	RPL34-AS1	285456
11724652_a_at	0.0002193	5.49e-06	-1.72174	LMBR1	64327		11724652_a_at	0.0002193	5.49e-06	-1.72174	LMBR1	64327		11736106_x_at	0.0345266	0.0125	0.317179	ZNF750	79755
11757193_s_at	0.0002787	9.7e-06	-1.72138	JMJD7-PLA2G4B	8681		11757193_s_at	0.0002787	9.7e-06	-1.72138	JMJD7-PLA2G4B	8681		11718305_a_at	0.0302326	0.0106	0.317188	PDLIM2	64236
11724921_x_at	0.0002336	6.45e-06	-1.72128	VPS13B	157680		11724921_x_at	0.0002336	6.45e-06	-1.72128	VPS13B	157680		11720730_at	0.0235023	0.00768	0.317204	CSDC2	27254
11759176_at	0.000178	3.2e-06	-1.72106	GTSE1	51512		11759176_at	0.000178	3.2e-06	-1.72106	GTSE1	51512		11753167_a_at	0.023097	0.00751	0.317228	SYPL2	284612
11724228_at	0.0001493	2.02e-06	-1.72102	RBMS1	5937		11724228_at	0.0001493	2.02e-06	-1.72102	RBMS1	5937		11758310_s_at	0.023209	0.00756	0.317277	WSB2	55884
11739079_a_at	0.0001399	1.61e-06	-1.7208	ANP32A	8125		11739079_a_at	0.0001399	1.61e-06	-1.7208	ANP32A	8125		11745656_a_at	0.0263105	0.00885	0.317338	PAX5	5079
11743657_x_at	0.0001441	1.76e-06	-1.72044	HPGD	3248		11743657_x_at	0.0001441	1.76e-06	-1.72044	HPGD	3248		11746777_a_at	0.0278277	0.00951	0.317368	ELN	2006
11735329_a_at	0.0002673	8.85e-06	-1.71687	CD47	961		11735329_a_at	0.0002673	8.85e-06	-1.71687	CD47	961		11717850_a_at	0.0403545	0.0153	0.317472	ZNF282	8427
11745238_a_at	0.000456	2.6e-05	-1.71333	TMEM218	219854		11745238_a_at	0.000456	2.6e-05	-1.71333	TMEM218	219854		11763219_at	0.0481133	0.0191	0.317513	GABARAP	11337
11754784_x_at	0.0001955	4.26e-06	-1.71212	KIAA0895L	653319		11754784_x_at	0.0001955	4.26e-06	-1.71212	KIAA0895L	653319		11739319_at	0.0267116	0.00902	0.317569	CDH8	1006
11750598_s_at	0.0001836	3.6e-06	-1.712	TPX2	22974		11750598_s_at	0.0001836	3.6e-06	-1.712	TPX2	22974		11724238_at	0.0360639	0.0133	0.317611	CYB5R4	51167
11746588_a_at	0.0001518	2.15e-06	-1.71163	ALDH1B1	219		11746588_a_at	0.0001518	2.15e-06	-1.71163	ALDH1B1	219		11730709_at	0.0368274	0.0136	0.317613	C9orf57	138240
11759103_at	0.0008894	8.16e-05	-1.71139	CYP4F3	4051		11759103_at	0.0008894	8.16e-05	-1.71139	CYP4F3	4051		11731850_a_at	0.0263091	0.00885	0.317639	COLQ	8292
11758070_s_at	0.0001493	2.03e-06	-1.71118	PBX1	5087		11758070_s_at	0.0001493	2.03e-06	-1.71118	PBX1	5087		11744022_a_at	0.0277795	0.00949	0.317646	ZNF688	146542
11728647_at	0.0001665	2.7e-06	-1.71014	NUCKS1	64710		11728647_at	0.0001665	2.7e-06	-1.71014	NUCKS1	64710		11747615_a_at	0.0413078	0.0157	0.317649	KANSL3	55683
11760228_s_at	0.0003819	1.81e-05	-1.7083	KLHL23	151230		11760228_s_at	0.0003819	1.81e-05	-1.7083	KLHL23	151230		11740758_a_at	0.0281628	0.00964	0.317754	MIR99AHG	388815
11721097_at	0.0001905	3.89e-06	-1.70734	TMX1	81542		11721097_at	0.0001905	3.89e-06	-1.70734	TMX1	81542		11734796_s_at	0.0236209	0.00773	0.317763	HIST1H2BG	8339
11739396_a_at	0.0001481	1.94e-06	-1.70732	UGT8	7368		11739396_a_at	0.0001481	1.94e-06	-1.70732	UGT8	7368		11723079_at	0.0282166	0.00967	0.317858	C2orf47	79568
11719520_at	0.0006674	5.09e-05	-1.7066	SEMA5A	9037		11719520_at	0.0006674	5.09e-05	-1.7066	SEMA5A	9037		11723247_a_at	0.0297995	0.0104	0.317945	SFRP1	6422
11755613_a_at	0.0001526	2.22e-06	-1.70653	FERMT1	55612		11755613_a_at	0.0001526	2.22e-06	-1.70653	FERMT1	55612		11756050_x_at	0.0348484	0.0127	0.317992	CD1E	913
11745950_a_at	0.00014	1.62e-06	-1.70438	PARP1	142		11745950_a_at	0.00014	1.62e-06	-1.70438	PARP1	142		11715448_at	0.0290328	0.01	0.31801	ERGIC3	51614
11754031_s_at	0.0001399	1.61e-06	-1.70163	CKS1B	1163		11754031_s_at	0.0001399	1.61e-06	-1.70163	CKS1B	1163		11737743_a_at	0.0376431	0.014	0.318043	ARSF	416
11745718_s_at	0.0001568	2.34e-06	-1.70028	GTF2I	2969		11745718_s_at	0.0001568	2.34e-06	-1.70028	GTF2I	2969		11730488_at	0.0386778	0.0145	0.318381	DOK6	220164
11758770_at	0.0002459	7.29e-06	-1.69982	HSPA4	3308		11758770_at	0.0002459	7.29e-06	-1.69982	HSPA4	3308		11744008_a_at	0.0463477	0.0182	0.31841	LZTS3	9762
11734920_s_at	0.0001464	1.81e-06	-1.69834	PCYOX1L	78991		11734920_s_at	0.0001464	1.81e-06	-1.69834	PCYOX1L	78991		11719464_x_at	0.0285489	0.00982	0.31862	RPS6	6194
11719247_at	0.0001374	1.53e-06	-1.69811	AIM1	202		11719247_at	0.0001374	1.53e-06	-1.69811	AIM1	202		11724189_a_at	0.0490771	0.0196	0.318671	PARP10	84875
11748770_a_at	0.0001471	1.88e-06	-1.69796	PMPCA	23203		11748770_a_at	0.0001471	1.88e-06	-1.69796	PMPCA	23203		11735893_s_at	0.0327862	0.0117	0.318896	MBD3L2	125997
11747597_x_at	0.0001795	3.32e-06	-1.69787	CLEC2D	29121		11747597_x_at	0.0001795	3.32e-06	-1.69787	CLEC2D	29121		11756090_s_at	0.0231176	0.00752	0.319576	ZHX1	11244
11759483_at	0.0003427	1.48e-05	-1.69762	WWTR1	25937		11759483_at	0.0003427	1.48e-05	-1.69762	WWTR1	25937		11749047_x_at	0.0498866	0.02	0.319613	EYA3	2140
11743061_at	0.0001588	2.4e-06	-1.69707	DCTPP1	79077		11743061_at	0.0001588	2.4e-06	-1.69707	DCTPP1	79077		11742463_at	0.0331387	0.0119	0.319618	VAX1	11023
11730249_at	0.0001817	3.47e-06	-1.69695	MRPS28	28957		11730249_at	0.0001817	3.47e-06	-1.69695	MRPS28	28957		11727732_a_at	0.0237902	0.0078	0.319651	LCN10	414332
11743858_at	0.0001526	2.2e-06	-1.69586	IL33	90865		11743858_at	0.0001526	2.2e-06	-1.69586	IL33	90865		11722104_a_at	0.0345455	0.0125	0.319707	TPRA1	131601
11746743_a_at	0.0001497	2.06e-06	-1.69569	RUVBL2	10856		11746743_a_at	0.0001497	2.06e-06	-1.69569	RUVBL2	10856		11736162_a_at	0.0319734	0.0113	0.31974	GBP6	163351
11734865_a_at	0.0001399	1.61e-06	-1.69333	PSMC3IP	29893		11734865_a_at	0.0001399	1.61e-06	-1.69333	PSMC3IP	29893		11719675_a_at	0.0291708	0.0101	0.319983	VCAM1	7412
11715885_at	0.0004869	2.94e-05	-1.6929	TMEM248	55069		11715885_at	0.0004869	2.94e-05	-1.6929	TMEM248	55069		11750273_a_at	0.0249051	0.00826	0.320136	ZPLD1	131368
11722083_s_at	0.0002912	1.06e-05	-1.69202	RUFY3	22902		11722083_s_at	0.0002912	1.06e-05	-1.69202	RUFY3	22902		11729714_at	0.0493964	0.0197	0.320171	IRX2	153572
11723010_a_at	0.0001596	2.44e-06	-1.6907	KIF20A	10112		11723010_a_at	0.0001596	2.44e-06	-1.6907	KIF20A	10112		11715497_a_at	0.026124	0.00877	0.320195	OXA1L	5018
11753918_a_at	0.0001435	1.71e-06	-1.6897	NUP85	79902		11753918_a_at	0.0001435	1.71e-06	-1.6897	NUP85	79902		11730088_x_at	0.0404195	0.0153	0.32063	DLGAP3	58512
11728731_s_at	0.0001404	1.64e-06	-1.68913	DSCC1	79075		11728731_s_at	0.0001404	1.64e-06	-1.68913	DSCC1	79075		11722217_x_at	0.0384447	0.0144	0.320651	GPR108	56927
11724446_a_at	0.0003221	1.31e-05	-1.68811	PDE4D	5144		11724446_a_at	0.0003221	1.31e-05	-1.68811	PDE4D	5144		11736487_at	0.0490336	0.0196	0.320723	RASGEF1B	153020
11720312_at	0.0001471	1.88e-06	-1.6857	XRCC5	7520		11720312_at	0.0001471	1.88e-06	-1.6857	XRCC5	7520		11739061_at	0.0241479	0.00795	0.320951	SLC7A5	8140
11762500_at	0.0002823	9.95e-06	-1.68409	WWC1	23286		11762500_at	0.0002823	9.95e-06	-1.68409	WWC1	23286		11749279_a_at	0.0307431	0.0108	0.321161	ARHGAP9	64333
11732533_a_at	0.0001837	3.64e-06	-1.67929	LMNB1	4001		11732533_a_at	0.0001837	3.64e-06	-1.67929	LMNB1	4001		11727741_a_at	0.0402988	0.0152	0.321389	SYNDIG1L	646658
11758138_s_at	0.0001497	2.06e-06	-1.67914	MDC1	9656		11758138_s_at	0.0001497	2.06e-06	-1.67914	MDC1	9656		11746481_a_at	0.0235023	0.00768	0.321399	TMEM219	124446
11754722_s_at	0.0001517	2.12e-06	-1.67909	PI4K2B	55300		11754722_s_at	0.0001517	2.12e-06	-1.67909	PI4K2B	55300		11746261_s_at	0.0400791	0.0151	0.321555	KIF5C	3800
11755786_a_at	0.0001966	4.33e-06	-1.67885	FGFR3	2261		11755786_a_at	0.0001966	4.33e-06	-1.67885	FGFR3	2261		11732758_a_at	0.0272235	0.00924	0.321723	POF1B	79983
11747114_a_at	0.0001521	2.18e-06	-1.67826	PLK4	10733		11747114_a_at	0.0001521	2.18e-06	-1.67826	PLK4	10733		11748323_x_at	0.0302349	0.0106	0.322244	FCRLA	84824
11723328_a_at	0.0004822	2.89e-05	-1.67816	PTRH1	138428		11723328_a_at	0.0004822	2.89e-05	-1.67816	PTRH1	138428		11726525_a_at	0.0323761	0.0115	0.322405	ZFHX3	463
11730936_s_at	0.0001955	4.26e-06	-1.67761	AKNA	80709		11730936_s_at	0.0001955	4.26e-06	-1.67761	AKNA	80709		11762657_x_at	0.0350188	0.0128	0.32253	C6orf141	135398
11742934_s_at	0.0002158	5.25e-06	-1.67667	POC1A	25886		11742934_s_at	0.0002158	5.25e-06	-1.67667	POC1A	25886		11737664_a_at	0.0260186	0.00873	0.322775	LRRC15	131578
11742908_a_at	0.0001404	1.64e-06	-1.67602	SLF1	84250		11742908_a_at	0.0001404	1.64e-06	-1.67602	SLF1	84250		11754025_x_at	0.0317348	0.0112	0.322795	ATP5E	514
11728564_at	0.0003224	1.32e-05	-1.67578	RTKN2	219790		11728564_at	0.0003224	1.32e-05	-1.67578	RTKN2	219790		11747374_s_at	0.0336989	0.0121	0.322966	ZNF738	148203
11727543_at	0.0001473	1.92e-06	-1.67549	OIP5	11339		11727543_at	0.0001473	1.92e-06	-1.67549	OIP5	11339		11739828_s_at	0.0477695	0.0189	0.323113	CYS1	192668
11748136_a_at	0.0001674	2.74e-06	-1.67523	MAD2L1	4085		11748136_a_at	0.0001674	2.74e-06	-1.67523	MAD2L1	4085		11761542_at	0.0422684	0.0162	0.323139	USP41	373856
11717025_s_at	0.0002199	5.59e-06	-1.6721	CXCL5	6374		11717025_s_at	0.0002199	5.59e-06	-1.6721	CXCL5	6374		11735345_at	0.0336459	0.0121	0.323334	C1QTNF5	83552
11725019_a_at	0.0001678	2.75e-06	-1.67035	MST1R	4486		11725019_a_at	0.0001678	2.75e-06	-1.67035	MST1R	4486		11735156_a_at	0.0266139	0.00898	0.323427	ZNF585A	199704
11723957_x_at	0.0001821	3.49e-06	-1.67026	LSM5	23658		11723957_x_at	0.0001821	3.49e-06	-1.67026	LSM5	23658		11754543_s_at	0.0347808	0.0126	0.32346	CH507-42P11.6	284836
11740134_a_at	0.00039	1.93e-05	-1.66599	CALD1	800		11740134_a_at	0.00039	1.93e-05	-1.66599	CALD1	800		11727161_a_at	0.0276358	0.00943	0.323512	NFIX	4784
11720042_a_at	0.0001993	4.47e-06	-1.66519	RRP7A	27341		11720042_a_at	0.0001993	4.47e-06	-1.66519	RRP7A	27341		11723325_a_at	0.0377027	0.014	0.323611	KCNQ1	3784
11721758_at	0.0002142	5.14e-06	-1.66333	TMEM47	83604		11721758_at	0.0002142	5.14e-06	-1.66333	TMEM47	83604		11718257_a_at	0.0350648	0.0128	0.323796	CCDC130	81576
11723805_a_at	0.0008225	7.2e-05	-1.66325	AKAP12	9590		11723805_a_at	0.0008225	7.2e-05	-1.66325	AKAP12	9590		11732007_at	0.0347393	0.0126	0.323844	GLIS1	148979
11740327_a_at	0.0003846	1.84e-05	-1.66213	CEP128	145508		11740327_a_at	0.0003846	1.84e-05	-1.66213	CEP128	145508		11738509_at	0.0404705	0.0153	0.323906	CPSF4L	642843
11757322_a_at	0.0001996	4.48e-06	-1.66158	HAUS7	55559		11757322_a_at	0.0001996	4.48e-06	-1.66158	HAUS7	55559		11720937_a_at	0.021101	0.00669	0.323935	YARS2	51067
11722922_s_at	0.0002502	7.67e-06	-1.66143	FAM122B	159090		11722922_s_at	0.0002502	7.67e-06	-1.66143	FAM122B	159090		11727329_at	0.0315689	0.0112	0.324027	SOST	50964
11718772_at	0.0001414	1.66e-06	-1.66129	SMARCE1	6605		11718772_at	0.0001414	1.66e-06	-1.66129	SMARCE1	6605		11715112_at	0.0360132	0.0132	0.324058	ERICH3	127254
11755941_a_at	0.0002502	7.67e-06	-1.65882	TRAIP	10293		11755941_a_at	0.0002502	7.67e-06	-1.65882	TRAIP	10293		11742254_x_at	0.0337268	0.0122	0.324082	ZNF534	147658
11727535_a_at	0.0005872	4.04e-05	-1.65745	CCNF	899		11727535_a_at	0.0005872	4.04e-05	-1.65745	CCNF	899		11753257_a_at	0.0342221	0.0124	0.324149	CXCL12	6387
11758776_s_at	0.0002684	8.98e-06	-1.65727	HMCES	56941		11758776_s_at	0.0002684	8.98e-06	-1.65727	HMCES	56941		11757139_x_at	0.0415126	0.0158	0.324164	SNORA5A	654319
11759536_a_at	0.0001471	1.9e-06	-1.65374	TTC17	55761		11759536_a_at	0.0001471	1.9e-06	-1.65374	TTC17	55761		11717763_a_at	0.0270565	0.00917	0.324518	MGLL	11343
11744148_at	0.0001491	1.98e-06	-1.6531	MRPL12	6182		11744148_at	0.0001491	1.98e-06	-1.6531	MRPL12	6182		11753574_at	0.0369203	0.0137	0.324538	RAB9BP1	9366
11718118_s_at	0.0003675	1.69e-05	-1.6529	CFL2	1073		11718118_s_at	0.0003675	1.69e-05	-1.6529	CFL2	1073		11740965_a_at	0.0467413	0.0184	0.324572	GTF2A1	2957
11761425_at	0.0007259	5.84e-05	-1.65121	GALNT11	63917		11761425_at	0.0007259	5.84e-05	-1.65121	GALNT11	63917		11732619_at	0.0454446	0.0177	0.324647	CD164L2	388611
11759123_at	0.0007621	6.34e-05	-1.65036	TMEM150C	441027		11759123_at	0.0007621	6.34e-05	-1.65036	TMEM150C	441027		11724920_a_at	0.0298306	0.0104	0.325294	EFCAB7	84455
11736985_a_at	0.0001441	1.76e-06	-1.65008	NUBPL	80224		11736985_a_at	0.0001441	1.76e-06	-1.65008	NUBPL	80224		11717828_a_at	0.0232956	0.0076	0.325309	LTBR	4055
11755619_s_at	0.0002418	7.01e-06	-1.64681	D2HGDH	728294		11755619_s_at	0.0002418	7.01e-06	-1.64681	D2HGDH	728294		11738638_a_at	0.0265867	0.00897	0.325426	TGM6	343641
11734735_a_at	0.0001438	1.72e-06	-1.64647	FAR1	84188		11734735_a_at	0.0001438	1.72e-06	-1.64647	FAR1	84188		11757575_x_at	0.0313506	0.0111	0.325562	HSD17B14	51171
11733102_at	0.0001471	1.84e-06	-1.64567	POLD3	10714		11733102_at	0.0001471	1.84e-06	-1.64567	POLD3	10714		11755252_a_at	0.0270365	0.00916	0.325587	AMIGO2	347902
11746193_a_at	0.0001708	2.91e-06	-1.64565	METTL3	56339		11746193_a_at	0.0001708	2.91e-06	-1.64565	METTL3	56339		11757024_s_at	0.027567	0.00939	0.3256	RNASEK	440400
11721893_a_at	0.0001806	3.38e-06	-1.64377	CHEK2	11200		11721893_a_at	0.0001806	3.38e-06	-1.64377	CHEK2	11200		11721368_at	0.0224105	0.00723	0.325661	CRLF1	9244
11723021_a_at	0.0002686	9e-06	-1.64033	BCKDHB	594		11723021_a_at	0.0002686	9e-06	-1.64033	BCKDHB	594		11737856_a_at	0.0345976	0.0126	0.325825	OPCML	4978
11719347_a_at	0.0001441	1.76e-06	-1.64023	ARHGAP19	84986		11719347_a_at	0.0001441	1.76e-06	-1.64023	ARHGAP19	84986		11735530_a_at	0.0266401	0.00899	0.325891	PIH1D2	120379
11723197_at	0.0002226	5.72e-06	-1.63885	HNRNPA3	220988		11723197_at	0.0002226	5.72e-06	-1.63885	HNRNPA3	220988		11741766_a_at	0.0336268	0.0121	0.325898	AGAP3	116988
11735991_at	0.0003972	2.01e-05	-1.63712	LARS	51520		11735991_at	0.0003972	2.01e-05	-1.63712	LARS	51520		11717173_a_at	0.0220963	0.0071	0.325913	RNF31	55072
11720835_a_at	0.0001526	2.21e-06	-1.63589	CDC25C	995		11720835_a_at	0.0001526	2.21e-06	-1.63589	CDC25C	995		11747105_a_at	0.0206561	0.00652	0.325945	HSPH1	10808
11727837_at	0.0001629	2.58e-06	-1.63521	ORC6	23594		11727837_at	0.0001629	2.58e-06	-1.63521	ORC6	23594		11744031_at	0.032588	0.0116	0.326049	MMP7	4316
11737662_a_at	0.0036577	0.000683	-1.63388	TET2	54790		11737662_a_at	0.0036577	0.000683	-1.63388	TET2	54790		11757388_x_at	0.0237773	0.00779	0.326175	C7orf76	7979
11759190_at	0.0002026	4.59e-06	-1.63268	PTPRG	5793		11759190_at	0.0002026	4.59e-06	-1.63268	PTPRG	5793		11728116_at	0.0312825	0.011	0.32619	DNAH10	196385
11737371_a_at	0.0002858	1.03e-05	-1.6308	HLCS	3141		11737371_a_at	0.0002858	1.03e-05	-1.6308	HLCS	3141		11723026_at	0.0396146	0.0149	0.326358	FAM26F	441168
11741032_a_at	0.0001493	2.03e-06	-1.6306	HMMR	3161		11741032_a_at	0.0001493	2.03e-06	-1.6306	HMMR	3161		11722096_a_at	0.022445	0.00725	0.326624	EIF4ENIF1	56478
11743451_s_at	0.0001933	4.02e-06	-1.62938	ELOVL6	79071		11743451_s_at	0.0001933	4.02e-06	-1.62938	ELOVL6	79071		11760840_at	0.0229084	0.00744	0.326701	KIAA2012	100652824
11721567_a_at	0.0002239	5.83e-06	-1.62888	POLD1	5424		11721567_a_at	0.0002239	5.83e-06	-1.62888	POLD1	5424		11720988_at	0.0269206	0.00911	0.326737	SEC22A	26984
11758994_at	0.000235	6.54e-06	-1.62833	FAR2	55711		11758994_at	0.000235	6.54e-06	-1.62833	FAR2	55711		11754497_a_at	0.0408974	0.0156	0.326753	VIPAS39	63894
11754425_a_at	0.0001583	2.39e-06	-1.62803	CENPJ	55835		11754425_a_at	0.0001583	2.39e-06	-1.62803	CENPJ	55835		11738601_at	0.0468057	0.0184	0.326816	HIST1H4L	8368
11733429_s_at	0.000236	6.66e-06	-1.62488	HCN3	57657		11733429_s_at	0.000236	6.66e-06	-1.62488	HCN3	57657		11732390_a_at	0.034289	0.0124	0.326868	CCR9	10803
11740021_at	0.0001836	3.6e-06	-1.62325	ACBD7	414149		11740021_at	0.0001836	3.6e-06	-1.62325	ACBD7	414149		11763749_x_at	0.0360498	0.0133	0.326888	MLPH	79083
11728469_a_at	0.0002672	8.82e-06	-1.62284	BTBD11	121551		11728469_a_at	0.0002672	8.82e-06	-1.62284	BTBD11	121551		11721995_a_at	0.0253978	0.00847	0.326977	LRRC32	2615
11758928_at	0.0001728	3.01e-06	-1.62226	NLN	57486		11758928_at	0.0001728	3.01e-06	-1.62226	NLN	57486		11729193_s_at	0.0281852	0.00966	0.327338	MYNN	55892
11755400_s_at	0.0002158	5.26e-06	-1.62081	STK39	27347		11755400_s_at	0.0002158	5.26e-06	-1.62081	STK39	27347		11757309_a_at	0.0250753	0.00833	0.327376	COL2A1	1280
11727411_at	0.0001883	3.81e-06	-1.62075	MRPL19	9801		11727411_at	0.0001883	3.81e-06	-1.62075	MRPL19	9801		11737857_a_at	0.0461265	0.0181	0.327414	DNAAF1	123872
11724358_s_at	0.0002116	5.02e-06	-1.61892	MYO5A	4644		11724358_s_at	0.0002116	5.02e-06	-1.61892	MYO5A	4644		11716569_at	0.0237086	0.00777	0.327651	NOTCH3	4854
11715710_s_at	0.0002357	6.62e-06	-1.61867	CTSC	1075		11715710_s_at	0.0002357	6.62e-06	-1.61867	CTSC	1075		11729262_a_at	0.0458577	0.018	0.327776	SERPINB9	5272
11763036_x_at	0.0002241	5.85e-06	-1.61799	ZNF761	388561		11763036_x_at	0.0002241	5.85e-06	-1.61799	ZNF761	388561		11757441_s_at	0.0209116	0.00661	0.327809	SRRD	402055
11734277_a_at	0.000411	2.14e-05	-1.61524	ENOSF1	55556		11734277_a_at	0.000411	2.14e-05	-1.61524	ENOSF1	55556		11745381_a_at	0.0327753	0.0117	0.327921	COBLL1	22837
11723583_a_at	0.000565	3.76e-05	-1.61381	RACGAP1	29127		11723583_a_at	0.000565	3.76e-05	-1.61381	RACGAP1	29127		11741467_at	0.0254928	0.00851	0.328023	LHX5	64211
11718719_at	0.0001521	2.18e-06	-1.61328	FOCAD	54914		11718719_at	0.0001521	2.18e-06	-1.61328	FOCAD	54914		11742980_a_at	0.0433451	0.0167	0.328072	ANKS1B	56899
11726344_at	0.00093	8.77e-05	-1.61238	GPA33	10223		11726344_at	0.00093	8.77e-05	-1.61238	GPA33	10223		11733667_s_at	0.048851	0.0195	0.328197	PCBP3	54039
11724481_a_at	0.000172	2.98e-06	-1.61193	NREP	9315		11724481_a_at	0.000172	2.98e-06	-1.61193	NREP	9315		11757736_s_at	0.0346662	0.0126	0.328252	APCDD1	147495
11723313_s_at	0.000151	2.1e-06	-1.61101	PXMP2	5827		11723313_s_at	0.000151	2.1e-06	-1.61101	PXMP2	5827		11755766_x_at	0.0258176	0.00864	0.328555	SNX30	401548
11756612_a_at	0.0001907	3.91e-06	-1.60832	BARD1	580		11756612_a_at	0.0001907	3.91e-06	-1.60832	BARD1	580		11738168_a_at	0.0380804	0.0142	0.328593	BATF3	55509
11726672_a_at	0.0001495	2.04e-06	-1.60822	ACCS	84680		11726672_a_at	0.0001495	2.04e-06	-1.60822	ACCS	84680		11725400_a_at	0.0432575	0.0167	0.328599	TTLL1	25809
11756923_s_at	0.0001728	3.02e-06	-1.60712	LOC102724562	4485		11756923_s_at	0.0001728	3.02e-06	-1.60712	LOC102724562	4485		11737673_at	0.0318057	0.0113	0.328708	PABPC1L2A	340529
11726245_s_at	0.0001651	2.65e-06	-1.60538	HIST1H4C	8364		11726245_s_at	0.0001651	2.65e-06	-1.60538	HIST1H4C	8364		11740809_x_at	0.0324817	0.0116	0.328813	PRAMEF13	400736
11755229_x_at	0.0001701	2.85e-06	-1.60438	ENGASE	64772		11755229_x_at	0.0001701	2.85e-06	-1.60438	ENGASE	64772		11746114_a_at	0.0244126	0.00805	0.328829	ZNF35	7584
11717392_a_at	0.0002251	5.92e-06	-1.6031	FN3KRP	79672		11717392_a_at	0.0002251	5.92e-06	-1.6031	FN3KRP	79672		11725156_x_at	0.0258536	0.00865	0.328914	CCDC91	55297
11744887_s_at	0.0001518	2.14e-06	-1.603	ZWILCH	55055		11744887_s_at	0.0001518	2.14e-06	-1.603	ZWILCH	55055		11737025_at	0.0314016	0.0111	0.328945	FAM83E	54854
11720794_a_at	0.0001772	3.17e-06	-1.60215	SRPX	8406		11720794_a_at	0.0001772	3.17e-06	-1.60215	SRPX	8406		11742810_at	0.0242922	0.00801	0.329037	SOX10	6663
11726740_s_at	0.0001572	2.35e-06	-1.60086	EARS2	124454		11726740_s_at	0.0001572	2.35e-06	-1.60086	EARS2	124454		11746017_a_at	0.0341894	0.0124	0.329053	C1QTNF1	114897
11737622_a_at	0.0002354	6.58e-06	-1.60001	SLC6A6	6533		11737622_a_at	0.0002354	6.58e-06	-1.60001	SLC6A6	6533		11753197_a_at	0.0248566	0.00824	0.329188	PRDM6	93166
11758371_s_at	0.0005275	3.35e-05	-1.5995	KIF15	56992		11758371_s_at	0.0005275	3.35e-05	-1.5995	KIF15	56992		11723234_at	0.040683	0.0154	0.329255	IFI44L	10964
11717703_a_at	0.0009333	8.82e-05	-1.59909	KIFC3	3801		11717703_a_at	0.0009333	8.82e-05	-1.59909	KIFC3	3801		11731447_x_at	0.0327841	0.0117	0.329268	SNCA	6622
11724779_at	0.0002335	6.43e-06	-1.59855	PGM2L1	283209		11724779_at	0.0002335	6.43e-06	-1.59855	PGM2L1	283209		11731310_a_at	0.04596	0.018	0.329313	C12orf42	374470
11727814_at	0.0001624	2.55e-06	-1.59807	UBASH3B	84959		11727814_at	0.0001624	2.55e-06	-1.59807	UBASH3B	84959		11729662_x_at	0.0273126	0.00928	0.329355	GLB1	2720
11721517_s_at	0.0001669	2.72e-06	-1.59767	SUDS3	64426		11721517_s_at	0.0001669	2.72e-06	-1.59767	SUDS3	64426		11718625_a_at	0.0210473	0.00667	0.32936	DGUOK	1716
11758797_s_at	0.0003345	1.41e-05	-1.59675	SRSF10	10772		11758797_s_at	0.0003345	1.41e-05	-1.59675	SRSF10	10772		11726878_s_at	0.0211462	0.00671	0.329423	ZNF436-AS1	148898
11725264_at	0.0014333	0.000177	-1.59656	BTNL9	153579		11725264_at	0.0014333	0.000177	-1.59656	BTNL9	153579		11728462_at	0.0415364	0.0159	0.329497	DNLZ	728489
11759027_at	0.0002243	5.87e-06	-1.59356	AHSA2	130872		11759027_at	0.0002243	5.87e-06	-1.59356	AHSA2	130872		11731209_s_at	0.0250001	0.0083	0.329558	C15orf59	388135
11739172_a_at	0.0001859	3.7e-06	-1.59262	G2E3	55632		11739172_a_at	0.0001859	3.7e-06	-1.59262	G2E3	55632		11758831_at	0.0427986	0.0165	0.329908	POLR2C	5432
11732859_a_at	0.0002464	7.39e-06	-1.59202	DNHD1	144132		11732859_a_at	0.0002464	7.39e-06	-1.59202	DNHD1	144132		11757389_s_at	0.0202237	0.00635	0.330313	PLEKHA1	59338
11738630_a_at	0.0003081	1.2e-05	-1.5903	RBL1	5933		11738630_a_at	0.0003081	1.2e-05	-1.5903	RBL1	5933		11719935_a_at	0.0256583	0.00858	0.330466	EDC3	80153
11716082_s_at	0.0001638	2.61e-06	-1.58997	WDR77	79084		11716082_s_at	0.0001638	2.61e-06	-1.58997	WDR77	79084		11729918_at	0.0212791	0.00676	0.330486	ADAMTS18	170692
11754233_a_at	0.0001572	2.36e-06	-1.58662	CEP152	22995		11754233_a_at	0.0001572	2.36e-06	-1.58662	CEP152	22995		11733626_a_at	0.0477595	0.0189	0.330784	FAM196A	642938
11732062_a_at	0.0002296	6.21e-06	-1.58513	CDCP1	64866		11732062_a_at	0.0002296	6.21e-06	-1.58513	CDCP1	64866		11725866_at	0.031368	0.0111	0.330865	EBF3	253738
11728774_at	0.0006517	4.86e-05	-1.58459	TXLNGY	246126		11728774_at	0.0006517	4.86e-05	-1.58459	TXLNGY	246126		11753170_a_at	0.0395948	0.0149	0.331081	CD300C	10871
11715825_a_at	0.0001718	2.96e-06	-1.58275	PRMT1	3276		11715825_a_at	0.0001718	2.96e-06	-1.58275	PRMT1	3276		11724583_a_at	0.0457327	0.0179	0.331226	HDAC10	83933
11753480_a_at	0.0001806	3.37e-06	-1.58249	RTN4IP1	84816		11753480_a_at	0.0001806	3.37e-06	-1.58249	RTN4IP1	84816		11733062_a_at	0.0471433	0.0186	0.331267	GABRA6	2559
11758527_s_at	0.0002434	7.08e-06	-1.58108	ITPR2	3709		11758527_s_at	0.0002434	7.08e-06	-1.58108	ITPR2	3709		11728916_at	0.0364528	0.0134	0.331305	SLC7A4	6545
11728732_a_at	0.0001701	2.85e-06	-1.57857	STRA13	201254		11728732_a_at	0.0001701	2.85e-06	-1.57857	STRA13	201254		11756528_x_at	0.0354614	0.013	0.331431	GNAO1	2775
11759196_at	0.0001549	2.29e-06	-1.57854	METTL10	399818		11759196_at	0.0001549	2.29e-06	-1.57854	METTL10	399818		11729083_at	0.0295565	0.0103	0.331618	GIPC3	126326
11745194_a_at	0.0002142	5.15e-06	-1.57826	OXCT1	5019		11745194_a_at	0.0002142	5.15e-06	-1.57826	OXCT1	5019		11744063_a_at	0.0194118	0.00602	0.331724	MUC5B	727897
11749014_a_at	0.0002357	6.62e-06	-1.57781	SEMA3F	6405		11749014_a_at	0.0002357	6.62e-06	-1.57781	SEMA3F	6405		11735499_a_at	0.0235541	0.0077	0.33177	GRM7	2917
11724274_s_at	0.0001572	2.36e-06	-1.57583	PTPRK	5796		11724274_s_at	0.0001572	2.36e-06	-1.57583	PTPRK	5796		11727612_at	0.0405501	0.0154	0.331959	SCN2B	6327
11732737_at	0.0002036	4.65e-06	-1.57539	NUP62CL	54830		11732737_at	0.0002036	4.65e-06	-1.57539	NUP62CL	54830		11732728_at	0.0325731	0.0116	0.332043	SLITRK4	139065
11732751_a_at	0.001094	0.000115	-1.5747	CC2D2A	57545		11732751_a_at	0.001094	0.000115	-1.5747	CC2D2A	57545		11727698_a_at	0.0267765	0.00905	0.332068	VMO1	284013
11751507_a_at	0.0013615	0.000163	-1.57457	TNS3	64759		11751507_a_at	0.0013615	0.000163	-1.57457	TNS3	64759		11716747_a_at	0.032567	0.0116	0.332761	AFF1	4299
11723605_a_at	0.0002627	8.57e-06	-1.57449	PCED1B	91523		11723605_a_at	0.0002627	8.57e-06	-1.57449	PCED1B	91523		11742761_x_at	0.0191507	0.00592	0.332905	GORASP2	26003
11750486_x_at	0.0001526	2.22e-06	-1.57428	HDAC8	55869		11750486_x_at	0.0001526	2.22e-06	-1.57428	HDAC8	55869		11721423_a_at	0.0240062	0.00789	0.333025	AMZ2	51321
11759494_at	0.0001951	4.2e-06	-1.57368	ITGA9	3680		11759494_at	0.0001951	4.2e-06	-1.57368	ITGA9	3680		11735357_at	0.0281287	0.00963	0.333067	CXorf58	254158
11718943_a_at	0.00016	2.45e-06	-1.57231	AURKA	6790		11718943_a_at	0.00016	2.45e-06	-1.57231	AURKA	6790		11732871_a_at	0.0197485	0.00616	0.333363	LCN6	158062
11740504_at	0.000236	6.7e-06	-1.57176	ZNF680	340252		11740504_at	0.000236	6.7e-06	-1.57176	ZNF680	340252		11716282_s_at	0.0235023	0.00768	0.333464	FURIN	5045
11752673_x_at	0.0001772	3.17e-06	-1.57119	LMNA	4000		11752673_x_at	0.0001772	3.17e-06	-1.57119	LMNA	4000		11743432_at	0.0366721	0.0135	0.333666	C17orf100	388327
11728184_a_at	0.0003887	1.92e-05	-1.57075	PLEKHA7	144100		11728184_a_at	0.0003887	1.92e-05	-1.57075	PLEKHA7	144100		11719603_a_at	0.0229145	0.00744	0.33372	PTPN9	5780
11730895_at	0.000767	6.41e-05	-1.56964	UBA6	55236		11730895_at	0.000767	6.41e-05	-1.56964	UBA6	55236		11750518_a_at	0.0367142	0.0136	0.333737	LINC01135	100131060
11717436_a_at	0.0001821	3.52e-06	-1.56771	CDCA7L	55536		11717436_a_at	0.0001821	3.52e-06	-1.56771	CDCA7L	55536		11724556_at	0.0235132	0.00768	0.333778	NEUROD1	4760
11730651_a_at	0.0002627	8.57e-06	-1.5674	SYTL4	94121		11730651_a_at	0.0002627	8.57e-06	-1.5674	SYTL4	94121		11759282_x_at	0.0312876	0.011	0.333784	SERINC5	256987
11743075_a_at	0.0001935	4.04e-06	-1.56611	IPO9	55705		11743075_a_at	0.0001935	4.04e-06	-1.56611	IPO9	55705		11739620_at	0.0259898	0.00871	0.333839	VSTM4	196740
11756898_a_at	0.0001765	3.13e-06	-1.56602	PGM5	5239		11756898_a_at	0.0001765	3.13e-06	-1.56602	PGM5	5239		11737382_x_at	0.0390234	0.0147	0.334121	GALR3	8484
11726372_a_at	0.0001568	2.34e-06	-1.56512	STAU2	27067		11726372_a_at	0.0001568	2.34e-06	-1.56512	STAU2	27067		11727894_a_at	0.0217719	0.00697	0.334184	GKAP1	80318
11716725_a_at	0.0157519	0.00459	-1.56482	ADCY6	112		11716725_a_at	0.0157519	0.00459	-1.56482	ADCY6	112		11750548_s_at	0.0201751	0.00633	0.33443	CYP4A11	1579
11756063_x_at	0.0001568	2.34e-06	-1.5638	SRSF5	6430		11756063_x_at	0.0001568	2.34e-06	-1.5638	SRSF5	6430		11732880_at	0.0372906	0.0139	0.334435	TBX1	6899
11731944_at	0.0005765	3.92e-05	-1.56357	IGSF5	150084		11731944_at	0.0005765	3.92e-05	-1.56357	IGSF5	150084		11755701_a_at	0.0318497	0.0113	0.334558	AMPH	273
11737350_x_at	0.0001817	3.48e-06	-1.5621	STAG3L2	442582		11737350_x_at	0.0001817	3.48e-06	-1.5621	STAG3L2	442582		11734456_a_at	0.0305715	0.0107	0.334805	SLC17A8	246213
11759419_at	0.000275	9.37e-06	-1.56194	GTF2H3	2967		11759419_at	0.000275	9.37e-06	-1.56194	GTF2H3	2967		11722950_a_at	0.0289112	0.00997	0.334834	CIART	148523
11723950_a_at	0.0001701	2.86e-06	-1.56056	PBK	55872		11723950_a_at	0.0001701	2.86e-06	-1.56056	PBK	55872		11756126_x_at	0.0432575	0.0167	0.335255	HAMP	57817
11722636_a_at	0.0002357	6.62e-06	-1.55977	ELL3	80237		11722636_a_at	0.0002357	6.62e-06	-1.55977	ELL3	80237		11735533_a_at	0.0254321	0.00848	0.335478	HIVEP3	59269
11727586_s_at	0.0004677	2.72e-05	-1.55955	NUDT12	83594		11727586_s_at	0.0004677	2.72e-05	-1.55955	NUDT12	83594		11738015_a_at	0.0423385	0.0162	0.335745	SLC10A3	8273
11729216_at	0.0002233	5.77e-06	-1.55852	PIGX	54965		11729216_at	0.0002233	5.77e-06	-1.55852	PIGX	54965		11761867_at	0.0436552	0.0169	0.335761	LINC00272	388719
11763981_s_at	0.0001762	3.12e-06	-1.55815	XPNPEP3	63929		11763981_s_at	0.0001762	3.12e-06	-1.55815	XPNPEP3	63929		11745199_x_at	0.0342191	0.0124	0.335794	ANKRD9	122416
11733846_a_at	0.0002254	5.96e-06	-1.55718	GRK6	2870		11733846_a_at	0.0002254	5.96e-06	-1.55718	GRK6	2870		11723647_a_at	0.0185623	0.00568	0.335885	DNAJA2	10294
11729246_x_at	0.0002512	7.74e-06	-1.55656	GGCX	2677		11729246_x_at	0.0002512	7.74e-06	-1.55656	GGCX	2677		11727656_s_at	0.0319726	0.0113	0.336016	EPHB1	2047
11754320_a_at	0.000168	2.77e-06	-1.55562	SMC4	10051		11754320_a_at	0.000168	2.77e-06	-1.55562	SMC4	10051		11754628_a_at	0.0322981	0.0115	0.336128	FBRS	64319
11758851_x_at	0.0002847	1.02e-05	-1.55411	EMC1	23065		11758851_x_at	0.0002847	1.02e-05	-1.55411	EMC1	23065		11741668_x_at	0.0203243	0.00639	0.336185	NONO	4841
11743330_a_at	0.0002388	6.84e-06	-1.55372	PGP	283871		11743330_a_at	0.0002388	6.84e-06	-1.55372	PGP	283871		11723838_at	0.0189854	0.00586	0.336245	GATA6	2627
11740583_at	0.0004531	2.57e-05	-1.55318	POGZ	23126		11740583_at	0.0004531	2.57e-05	-1.55318	POGZ	23126		11716505_a_at	0.0347191	0.0126	0.336473	CUL3	8452
11763304_at	0.0002236	5.81e-06	-1.55133	TJP2	9414		11763304_at	0.0002236	5.81e-06	-1.55133	TJP2	9414		11756515_s_at	0.0195641	0.00608	0.336555	EXOSC1	51013
11755606_x_at	0.0001806	3.38e-06	-1.55085	IFI30	10437		11755606_x_at	0.0001806	3.38e-06	-1.55085	IFI30	10437		11744076_a_at	0.0334937	0.012	0.336599	OLAH	55301
11758273_s_at	0.0001785	3.25e-06	-1.55052	ARF6	382		11758273_s_at	0.0001785	3.25e-06	-1.55052	ARF6	382		11760266_at	0.045655	0.0179	0.336657	ATPAF2	91647
11736396_a_at	0.0003933	1.97e-05	-1.55033	RFT1	91869		11736396_a_at	0.0003933	1.97e-05	-1.55033	RFT1	91869		11737483_at	0.0214538	0.00684	0.336723	RAET1G	353091
11721721_a_at	0.0001674	2.74e-06	-1.54936	MSH5	4439		11721721_a_at	0.0001674	2.74e-06	-1.54936	MSH5	4439		11732757_a_at	0.034254	0.0124	0.336845	ESPNL	339768
11727701_a_at	0.0012182	0.000137	-1.54892	FAM185A	222234		11727701_a_at	0.0012182	0.000137	-1.54892	FAM185A	222234		11738087_a_at	0.0472121	0.0187	0.336863	ZNF619	285267
11729734_a_at	0.0005966	4.16e-05	-1.54809	VIL1	7429		11729734_a_at	0.0005966	4.16e-05	-1.54809	VIL1	7429		11736628_s_at	0.0385317	0.0144	0.336871	ARHGEF34P	7984
11718328_a_at	0.000245	7.21e-06	-1.54757	SGSM2	9905		11718328_a_at	0.000245	7.21e-06	-1.54757	SGSM2	9905		11716413_x_at	0.0252521	0.00841	0.336944	MT1E	4493
11723815_at	0.0002786	9.68e-06	-1.54648	ARHGAP29	9411		11723815_at	0.0002786	9.68e-06	-1.54648	ARHGAP29	9411		11724713_at	0.026352	0.00887	0.337054	FAM212A	389119
11743496_a_at	0.0001738	3.05e-06	-1.54617	NRBP2	340371		11743496_a_at	0.0001738	3.05e-06	-1.54617	NRBP2	340371		11739363_a_at	0.0429621	0.0165	0.337211	FKRP	79147
11757156_s_at	0.0002043	4.71e-06	-1.54473	SNHG12	85028		11757156_s_at	0.0002043	4.71e-06	-1.54473	SNHG12	85028		11732781_a_at	0.0274407	0.00934	0.337279	NME8	51314
11718872_a_at	0.0001939	4.1e-06	-1.54445	DHRS1	115817		11718872_a_at	0.0001939	4.1e-06	-1.54445	DHRS1	115817		11742040_a_at	0.0209034	0.00661	0.337294	CAMSAP3	57662
11759728_at	0.0002067	4.8e-06	-1.54419	SEC24A	10802		11759728_at	0.0002067	4.8e-06	-1.54419	SEC24A	10802		11740330_a_at	0.0422643	0.0162	0.337297	ZNF575	284346
11756510_a_at	0.0001867	3.75e-06	-1.54197	FAN1	22909		11756510_a_at	0.0001867	3.75e-06	-1.54197	FAN1	22909		11721577_at	0.0299557	0.0104	0.337372	TNF	7124
11717482_at	0.0001607	2.49e-06	-1.5412	PDHA1	5160		11717482_at	0.0001607	2.49e-06	-1.5412	PDHA1	5160		11751034_a_at	0.0238323	0.00782	0.337409	NLE1	54475
11754536_a_at	0.0002036	4.66e-06	-1.53957	ERCC2	2068		11754536_a_at	0.0002036	4.66e-06	-1.53957	ERCC2	2068		11734275_at	0.0189878	0.00586	0.337564	HNF1A	6927
11724721_a_at	0.0001607	2.49e-06	-1.53757	GALNT12	79695		11724721_a_at	0.0001607	2.49e-06	-1.53757	GALNT12	79695		11750884_a_at	0.0197931	0.00618	0.337708	AKAP8L	26993
11754984_s_at	0.0001772	3.17e-06	-1.53557	MYH10	4628		11754984_s_at	0.0001772	3.17e-06	-1.53557	MYH10	4628		11750708_x_at	0.0453077	0.0177	0.337721	EFCAB5	374786
11759899_at	0.0016858	0.000224	-1.53535	ATF7IP	55729		11759899_at	0.0016858	0.000224	-1.53535	ATF7IP	55729		11745783_a_at	0.0276966	0.00946	0.337859	TGM3	7053
11718852_a_at	0.0001806	3.38e-06	-1.53512	SRPK1	6732		11718852_a_at	0.0001806	3.38e-06	-1.53512	SRPK1	6732		11729430_at	0.0247902	0.00821	0.337866	CCDC121	79635
11751620_a_at	0.0006604	4.98e-05	-1.53201	RABL6	55684		11751620_a_at	0.0006604	4.98e-05	-1.53201	RABL6	55684		11757123_at	0.0424513	0.0163	0.338017	SNORA74B	677841
11750442_s_at	0.0015392	0.000197	-1.53157	LMNB1	4001		11750442_s_at	0.0015392	0.000197	-1.53157	LMNB1	4001		11731571_a_at	0.0336216	0.0121	0.338023	CCDC106	29903
11725892_a_at	0.0010669	0.000111	-1.53089	PLEKHH1	57475		11725892_a_at	0.0010669	0.000111	-1.53089	PLEKHH1	57475		11743023_at	0.0316126	0.0112	0.338048	RTN4RL2	349667
11746740_a_at	0.0001749	3.08e-06	-1.5306	CTTN	2017		11746740_a_at	0.0001749	3.08e-06	-1.5306	CTTN	2017		11725762_a_at	0.0259746	0.0087	0.338315	PELI3	246330
11718264_a_at	0.0002708	9.12e-06	-1.53027	ACACA	31		11718264_a_at	0.0002708	9.12e-06	-1.53027	ACACA	31		11715258_s_at	0.0208944	0.00661	0.338322	PTMS	5763
11732463_x_at	0.000204	4.68e-06	-1.52957	TERF1	7013		11732463_x_at	0.000204	4.68e-06	-1.52957	TERF1	7013		11731496_at	0.0331638	0.0119	0.338323	INHBA	3624
11720146_a_at	0.0001829	3.55e-06	-1.52899	DAPK1	1612		11720146_a_at	0.0001829	3.55e-06	-1.52899	DAPK1	1612		11739544_a_at	0.0180965	0.0055	0.338359	C19orf12	83636
11724972_a_at	0.0001864	3.72e-06	-1.52815	PIGN	23556		11724972_a_at	0.0001864	3.72e-06	-1.52815	PIGN	23556		11749720_x_at	0.0193931	0.00601	0.338381	OSBPL5	114879
11757500_a_at	0.0001756	3.1e-06	-1.52672	CTDSPL	10217		11757500_a_at	0.0001756	3.1e-06	-1.52672	CTDSPL	10217		11744278_a_at	0.0235447	0.0077	0.338638	APBB1	322
11730961_a_at	0.0001632	2.59e-06	-1.52662	TPM1	7168		11730961_a_at	0.0001632	2.59e-06	-1.52662	TPM1	7168		11723342_a_at	0.0479845	0.019	0.338722	C11orf84	144097
11759569_a_at	0.0003236	1.33e-05	-1.52495	CDK5RAP3	80279		11759569_a_at	0.0003236	1.33e-05	-1.52495	CDK5RAP3	80279		11725789_at	0.0262996	0.00884	0.338776	DPYD	1806
11741307_a_at	0.0006438	4.74e-05	-1.52494	KLK3	354		11741307_a_at	0.0006438	4.74e-05	-1.52494	KLK3	354		11751982_s_at	0.0405323	0.0154	0.338865	CNTNAP3	79937
11749636_a_at	0.0001667	2.71e-06	-1.52481	DROSHA	29102		11749636_a_at	0.0001667	2.71e-06	-1.52481	DROSHA	29102		11736692_a_at	0.0375046	0.0139	0.338906	TNFRSF18	8784
11730611_at	0.0003865	1.86e-05	-1.52251	MCOLN2	255231		11730611_at	0.0003865	1.86e-05	-1.52251	MCOLN2	255231		11736685_a_at	0.0336112	0.0121	0.339004	FGF5	2250
11715195_at	0.0006576	4.93e-05	-1.52116	IMPACT	55364		11715195_at	0.0006576	4.93e-05	-1.52116	IMPACT	55364		11717058_x_at	0.0179751	0.00546	0.339065	RPL5	6125
11717296_s_at	0.0001966	4.34e-06	-1.51825	LRPPRC	10128		11717296_s_at	0.0001966	4.34e-06	-1.51825	LRPPRC	10128		11718609_a_at	0.0205132	0.00646	0.339095	VPS72	6944
11756484_a_at	0.0004721	2.76e-05	-1.51595	UVSSA	57654		11756484_a_at	0.0004721	2.76e-05	-1.51595	UVSSA	57654		11717010_a_at	0.0257891	0.00863	0.339122	MCFD2	90411
11757546_x_at	0.0001806	3.38e-06	-1.51455	MICALL2	79778		11757546_x_at	0.0001806	3.38e-06	-1.51455	MICALL2	79778		11735652_at	0.0326837	0.0117	0.339147	TMEM105	284186
11754336_s_at	0.0001713	2.94e-06	-1.51438	DOCK1	1793		11754336_s_at	0.0001713	2.94e-06	-1.51438	DOCK1	1793		11722962_a_at	0.0258597	0.00866	0.339209	LINS1	55180
11756342_s_at	0.0002684	8.96e-06	-1.51317	GDA	9615		11756342_s_at	0.0002684	8.96e-06	-1.51317	GDA	9615		11735820_a_at	0.022138	0.00712	0.340097	RIPPLY1	92129
11743452_s_at	0.0001951	4.21e-06	-1.51257	CDCA4	55038		11743452_s_at	0.0001951	4.21e-06	-1.51257	CDCA4	55038		11732695_at	0.0429435	0.0165	0.340174	DRD5	1816
11742879_a_at	0.000328	1.36e-05	-1.51254	CRYZL1	9946		11742879_a_at	0.000328	1.36e-05	-1.51254	CRYZL1	9946		11725868_at	0.0209184	0.00662	0.34027	SSC5D	284297
11743602_a_at	0.0003023	1.15e-05	-1.51096	RRM1	6240		11743602_a_at	0.0003023	1.15e-05	-1.51096	RRM1	6240		11728623_a_at	0.0299359	0.0104	0.340458	PAX2	5076
11761834_at	0.0009923	9.83e-05	-1.51011	EED	8726		11761834_at	0.0009923	9.83e-05	-1.51011	EED	8726		11746475_a_at	0.0354562	0.013	0.340925	MFSD4	148808
11730613_at	0.0003019	1.15e-05	-1.50947	MBOAT7	79143		11730613_at	0.0003019	1.15e-05	-1.50947	MBOAT7	79143		11759624_at	0.0284809	0.00979	0.341112	PWAR6	100506965
11718030_at	0.000167	2.72e-06	-1.50941	RAB11A	8766		11718030_at	0.000167	2.72e-06	-1.50941	RAB11A	8766		11735888_at	0.0198942	0.00622	0.34112	NTN3	4917
11756207_s_at	0.0002199	5.61e-06	-1.50888	PSME3	10197		11756207_s_at	0.0002199	5.61e-06	-1.50888	PSME3	10197		11727862_at	0.0463599	0.0182	0.341244	LIX1	167410
11743536_at	0.0001783	3.21e-06	-1.50764	VRK1	7443		11743536_at	0.0001783	3.21e-06	-1.50764	VRK1	7443		11717671_a_at	0.0329938	0.0118	0.341265	SF3B6	51639
11723426_a_at	0.0002043	4.71e-06	-1.50583	ETFB	2109		11723426_a_at	0.0002043	4.71e-06	-1.50583	ETFB	2109		11733766_at	0.0344301	0.0125	0.341537	CSN2	1447
11739137_at	0.0002551	8.01e-06	-1.50554	RNF26	79102		11739137_at	0.0002551	8.01e-06	-1.50554	RNF26	79102		11763582_at	0.0296012	0.0103	0.341623	RALGAPA1	253959
11723988_a_at	0.000195	4.19e-06	-1.50369	NR2F2	7026		11723988_a_at	0.000195	4.19e-06	-1.50369	NR2F2	7026		11755988_x_at	0.0472878	0.0187	0.341668	AIPL1	23746
11763516_a_at	0.0004209	2.24e-05	-1.50314	CPT1C	126129		11763516_a_at	0.0004209	2.24e-05	-1.50314	CPT1C	126129		11747717_a_at	0.0275792	0.0094	0.341676	MMP14	4323
11739584_s_at	0.0001832	3.58e-06	-1.50301	PRKD3	23683		11739584_s_at	0.0001832	3.58e-06	-1.50301	PRKD3	23683		11743731_a_at	0.0391884	0.0147	0.341781	TNFSF10	8743
11718571_at	0.0004412	2.44e-05	-1.50144	NT5DC3	51559		11718571_at	0.0004412	2.44e-05	-1.50144	NT5DC3	51559		11716629_at	0.0320144	0.0114	0.341826	IER5	51278
11720888_s_at	0.0001785	3.25e-06	-1.50056	AGL	178		11720888_s_at	0.0001785	3.25e-06	-1.50056	AGL	178		11732398_a_at	0.03794	0.0141	0.34183	ZNF326	284695
11742967_a_at	0.0001846	3.66e-06	-1.50037	MTERF4	130916		11742967_a_at	0.0001846	3.66e-06	-1.50037	MTERF4	130916		11724455_a_at	0.0216039	0.0069	0.341934	ZDHHC1	29800
11744138_at	0.0003399	1.46e-05	-1.50027	CAMK1D	57118		11744138_at	0.0003399	1.46e-05	-1.50027	CAMK1D	57118		11756254_a_at	0.0228466	0.00741	0.34227	GGT5	2687
11754184_a_at	0.0006881	5.32e-05	-1.49916	ALDH1A3	220		11754184_a_at	0.0006881	5.32e-05	-1.49916	ALDH1A3	220		11756969_s_at	0.0187543	0.00576	0.342622	ALB	213
11732400_x_at	0.0005924	4.1e-05	-1.49721	GSG2	83903		11732400_x_at	0.0005924	4.1e-05	-1.49721	GSG2	83903		11736877_a_at	0.0210565	0.00667	0.342749	DTWD2	285605
11737075_a_at	0.0002226	5.74e-06	-1.4968	RBFOX2	23543		11737075_a_at	0.0002226	5.74e-06	-1.4968	RBFOX2	23543		11727635_a_at	0.0449947	0.0175	0.342862	SERPINI2	5276
11754814_a_at	0.0001807	3.39e-06	-1.49662	NUP93	9688		11754814_a_at	0.0001807	3.39e-06	-1.49662	NUP93	9688		11716298_x_at	0.022424	0.00724	0.342911	CLPTM1	1209
11728262_a_at	0.0001785	3.26e-06	-1.49656	LUC7L	55692		11728262_a_at	0.0001785	3.26e-06	-1.49656	LUC7L	55692		11738925_at	0.0444307	0.0173	0.342977	KRTAP5-1	387264
11717997_at	0.0001935	4.04e-06	-1.4904	NUP205	23165		11717997_at	0.0001935	4.04e-06	-1.4904	NUP205	23165		11742566_at	0.0174852	0.00527	0.343079	OR2V2	285659
11723981_s_at	0.0003256	1.34e-05	-1.48795	ARHGAP28	79822		11723981_s_at	0.0003256	1.34e-05	-1.48795	ARHGAP28	79822		11723842_s_at	0.0309857	0.0109	0.343286	SNX11	29916
11719750_s_at	0.0002815	9.89e-06	-1.48751	POLE	5426		11719750_s_at	0.0002815	9.89e-06	-1.48751	POLE	5426		11757125_at	0.0408882	0.0155	0.343293	SNORA74A	26821
11725596_a_at	0.0003547	1.58e-05	-1.48705	ZDHHC23	254887		11725596_a_at	0.0003547	1.58e-05	-1.48705	ZDHHC23	254887		11756075_x_at	0.0308185	0.0108	0.343373	BLK	640
11717496_a_at	0.0002193	5.54e-06	-1.48576	IMPA2	3613		11717496_a_at	0.0002193	5.54e-06	-1.48576	IMPA2	3613		11719963_a_at	0.0237224	0.00777	0.343444	HOMER3	9454
11728952_a_at	0.0002567	8.12e-06	-1.4844	SLC38A10	124565		11728952_a_at	0.0002567	8.12e-06	-1.4844	SLC38A10	124565		11745929_a_at	0.025579	0.00854	0.343502	AHCY	191
11723678_at	0.0002487	7.56e-06	-1.48279	CKAP2	26586		11723678_at	0.0002487	7.56e-06	-1.48279	CKAP2	26586		11723012_a_at	0.023001	0.00747	0.343535	CAPZA2	830
11763274_a_at	0.0031873	0.000563	-1.48211	SIPA1L1	26037		11763274_a_at	0.0031873	0.000563	-1.48211	SIPA1L1	26037		11725640_a_at	0.0243522	0.00803	0.343571	NSL1	25936
11733446_at	0.000435	2.37e-05	-1.48173	MMS22L	253714		11733446_at	0.000435	2.37e-05	-1.48173	MMS22L	253714		11760970_at	0.0317421	0.0112	0.343591	RBM23	55147
11716572_s_at	0.000188	3.8e-06	-1.47792	RPA1	6117		11716572_s_at	0.000188	3.8e-06	-1.47792	RPA1	6117		11757976_s_at	0.0213404	0.00679	0.34423	HTATSF1	27336
11725533_at	0.0002164	5.33e-06	-1.47693	ZNF618	114991		11725533_at	0.0002164	5.33e-06	-1.47693	ZNF618	114991		11758470_s_at	0.023811	0.00781	0.344232	ACTN2	88
11715791_at	0.0001974	4.38e-06	-1.47556	TUBG1	7283		11715791_at	0.0001974	4.38e-06	-1.47556	TUBG1	7283		11750413_x_at	0.0325822	0.0116	0.344301	LILRA1	11024
11720630_a_at	0.0001926	3.96e-06	-1.47534	SNRNP25	79622		11720630_a_at	0.0001926	3.96e-06	-1.47534	SNRNP25	79622		11727534_a_at	0.0299671	0.0104	0.344327	AKAP3	10566
11725668_at	0.0002193	5.51e-06	-1.4748	HS2ST1	9653		11725668_at	0.0002193	5.51e-06	-1.4748	HS2ST1	9653		11751861_x_at	0.0487328	0.0194	0.344389	HYAL1	3373
11716985_x_at	0.0001867	3.73e-06	-1.47464	PNKD	25953		11716985_x_at	0.0001867	3.73e-06	-1.47464	PNKD	25953		11758029_s_at	0.0217622	0.00696	0.344526	SUPT7L	9913
11727941_a_at	0.000181	3.43e-06	-1.47432	EME1	146956		11727941_a_at	0.000181	3.43e-06	-1.47432	EME1	146956		11740402_at	0.021992	0.00706	0.344927	SMCO3	440087
11726116_at	0.0002473	7.44e-06	-1.47409	MTAP	4507		11726116_at	0.0002473	7.44e-06	-1.47409	MTAP	4507		11722207_a_at	0.0344923	0.0125	0.34499	MMADHC	27249
11722768_s_at	0.000181	3.43e-06	-1.47374	RAPGEF5	9771		11722768_s_at	0.000181	3.43e-06	-1.47374	RAPGEF5	9771		11751087_a_at	0.0325249	0.0116	0.345071	SF1	7536
11720827_a_at	0.0002121	5.04e-06	-1.47302	CENPW	387103		11720827_a_at	0.0002121	5.04e-06	-1.47302	CENPW	387103		11741365_x_at	0.0171249	0.00513	0.345241	IFT22	64792
11722911_at	0.0001927	3.97e-06	-1.47159	USP13	8975		11722911_at	0.0001927	3.97e-06	-1.47159	USP13	8975		11757945_s_at	0.0169656	0.00507	0.345255	TP53BP2	7159
11746974_a_at	0.0002354	6.58e-06	-1.46987	LDLR	3949		11746974_a_at	0.0002354	6.58e-06	-1.46987	LDLR	3949		11732693_a_at	0.0300638	0.0105	0.345268	PTH2R	5746
11749398_a_at	0.0002236	5.79e-06	-1.46977	B9D1	27077		11749398_a_at	0.0002236	5.79e-06	-1.46977	B9D1	27077		11719259_s_at	0.0182311	0.00555	0.345291	SPSB1	80176
11717084_a_at	0.0003256	1.34e-05	-1.4676	PRPS1	5631		11717084_a_at	0.0003256	1.34e-05	-1.4676	PRPS1	5631		11733408_a_at	0.0350746	0.0128	0.345322	PXDNL	137902
11754388_a_at	0.0001837	3.63e-06	-1.46613	QSOX2	169714		11754388_a_at	0.0001837	3.63e-06	-1.46613	QSOX2	169714		11718413_a_at	0.0327433	0.0117	0.345475	C14orf166	51637
11754304_a_at	0.000291	1.06e-05	-1.46547	CDK10	8558		11754304_a_at	0.000291	1.06e-05	-1.46547	CDK10	8558		11716849_s_at	0.0276674	0.00944	0.345515	PREX1	57580
11740692_a_at	0.0002142	5.17e-06	-1.46512	VPS13A	23230		11740692_a_at	0.0002142	5.17e-06	-1.46512	VPS13A	23230		11742558_at	0.043658	0.0169	0.345559	OR52M1	119772
11728508_at	0.0002345	6.5e-06	-1.46333	FKTN	2218		11728508_at	0.0002345	6.5e-06	-1.46333	FKTN	2218		11731863_at	0.0353714	0.0129	0.34568	NKX2-2	4821
11755248_x_at	0.000254	7.93e-06	-1.46194	PPFIBP1	8496		11755248_x_at	0.000254	7.93e-06	-1.46194	PPFIBP1	8496		11748158_a_at	0.0381332	0.0142	0.345683	PRH1-PRR4	11272
11731489_x_at	0.0001955	4.23e-06	-1.46131	NUP43	348995		11731489_x_at	0.0001955	4.23e-06	-1.46131	NUP43	348995		11757819_s_at	0.0266247	0.00899	0.345774	HELZ	9931
11723795_a_at	0.0001939	4.08e-06	-1.46038	SLC29A2	3177		11723795_a_at	0.0001939	4.08e-06	-1.46038	SLC29A2	3177		11745537_a_at	0.0401004	0.0152	0.345788	NFATC3	4775
11747128_a_at	0.0002551	7.99e-06	-1.46035	PHTF2	57157		11747128_a_at	0.0002551	7.99e-06	-1.46035	PHTF2	57157		11754074_s_at	0.0222133	0.00715	0.34582	G0S2	50486
11729431_a_at	0.0001787	3.28e-06	-1.45868	PALD1	27143		11729431_a_at	0.0001787	3.28e-06	-1.45868	PALD1	27143		11715226_s_at	0.0429857	0.0166	0.346041	PCDHA6	56142
11718491_x_at	0.0003824	1.82e-05	-1.45745	FABP5	2171		11718491_x_at	0.0003824	1.82e-05	-1.45745	FABP5	2171		11757689_a_at	0.0352305	0.0129	0.346093	MIR7-3HG	284424
11718183_at	0.000195	4.19e-06	-1.45694	CDCA5	113130		11718183_at	0.000195	4.19e-06	-1.45694	CDCA5	113130		11730739_a_at	0.036256	0.0133	0.34615	PDLIM4	8572
11717522_at	0.0003236	1.33e-05	-1.45618	TMEM50B	757		11717522_at	0.0003236	1.33e-05	-1.45618	TMEM50B	757		11732222_s_at	0.0210551	0.00667	0.34617	TVP23B	51030
11733878_a_at	0.0010723	0.000112	-1.45486	LMO7	4008		11733878_a_at	0.0010723	0.000112	-1.45486	LMO7	4008		11739779_a_at	0.0393535	0.0148	0.346325	HFE2	148738
11761145_a_at	0.0002323	6.38e-06	-1.45455	ZNF273	10793		11761145_a_at	0.0002323	6.38e-06	-1.45455	ZNF273	10793		11726599_a_at	0.019362	0.00599	0.346353	PLPPR1	54886
11736387_a_at	0.0002653	8.73e-06	-1.45426	ABAT	18		11736387_a_at	0.0002653	8.73e-06	-1.45426	ABAT	18		11741968_a_at	0.0204346	0.00643	0.346397	F7	2155
11744274_at	0.0003226	1.32e-05	-1.45401	NDC80	10403		11744274_at	0.0003226	1.32e-05	-1.45401	NDC80	10403		11746552_s_at	0.0251141	0.00835	0.346398	TMEM106A	113277
11732877_a_at	0.0011218	0.000121	-1.45365	CYP24A1	1591		11732877_a_at	0.0011218	0.000121	-1.45365	CYP24A1	1591		11744251_a_at	0.0345239	0.0125	0.346447	ITGA8	8516
11721856_a_at	0.000195	4.19e-06	-1.45247	PIGK	10026		11721856_a_at	0.000195	4.19e-06	-1.45247	PIGK	10026		11735316_at	0.0176632	0.00534	0.346508	CLPSL1	340204
11722311_a_at	0.000211	4.98e-06	-1.4524	COQ2	27235		11722311_a_at	0.000211	4.98e-06	-1.4524	COQ2	27235		11763025_a_at	0.0319703	0.0113	0.34654	MUC1	4582
11718797_a_at	0.0002236	5.81e-06	-1.452	PAQR4	124222		11718797_a_at	0.0002236	5.81e-06	-1.452	PAQR4	124222		11751857_a_at	0.0217844	0.00697	0.346587	GNLY	10578
11759765_at	0.000202	4.56e-06	-1.45192	PLSCR1	5359		11759765_at	0.000202	4.56e-06	-1.45192	PLSCR1	5359		11730181_s_at	0.0177998	0.00539	0.346602	KDSR	2531
11728569_at	0.0002562	8.08e-06	-1.45187	GSTCD	79807		11728569_at	0.0002562	8.08e-06	-1.45187	GSTCD	79807		11720446_a_at	0.0172249	0.00517	0.346654	NSD1	64324
11758212_s_at	0.0001966	4.34e-06	-1.45184	EFCAB14	9813		11758212_s_at	0.0001966	4.34e-06	-1.45184	EFCAB14	9813		11721836_x_at	0.0187924	0.00578	0.346685	TMEM14B	81853
11764052_s_at	0.0029538	0.000504	-1.4506	MARCH2	54996		11764052_s_at	0.0029538	0.000504	-1.4506	MARCH2	54996		11727289_a_at	0.0276358	0.00943	0.346853	LIM2	3982
11716775_a_at	0.0002873	1.04e-05	-1.44989	RAI14	26064		11716775_a_at	0.0002873	1.04e-05	-1.44989	RAI14	26064		11734196_a_at	0.0261253	0.00877	0.347168	SAMD4B	55095
11764234_s_at	0.0015748	0.000203	-1.44957	INTS7	25896		11764234_s_at	0.0015748	0.000203	-1.44957	INTS7	25896		11743851_a_at	0.0248831	0.00825	0.347442	ZNF146	7705
11720884_a_at	0.0001821	3.5e-06	-1.44948	HMBS	3145		11720884_a_at	0.0001821	3.5e-06	-1.44948	HMBS	3145		11747636_a_at	0.0445678	0.0173	0.34772	PLA2G6	8398
11722872_a_at	0.0002292	6.16e-06	-1.44867	RFC4	5984		11722872_a_at	0.0002292	6.16e-06	-1.44867	RFC4	5984		11715262_at	0.029216	0.0101	0.34773	MTNR1A	4543
11737143_a_at	0.0002226	5.73e-06	-1.4479	CAST	831		11737143_a_at	0.0002226	5.73e-06	-1.4479	CAST	831		11715202_s_at	0.0285197	0.00981	0.34808	TCEAL1	9338
11715290_s_at	0.0006936	5.39e-05	-1.44744	CLDN3	1365		11715290_s_at	0.0006936	5.39e-05	-1.44744	CLDN3	1365		11748328_s_at	0.0272816	0.00927	0.348193	KRT16	3868
11755671_a_at	0.0004341	2.36e-05	-1.4467	SYTL2	54843		11755671_a_at	0.0004341	2.36e-05	-1.4467	SYTL2	54843		11731615_s_at	0.0260148	0.00872	0.348374	CNR1	1268
11719869_a_at	0.0001821	3.5e-06	-1.4463	MYCN	4613		11719869_a_at	0.0001821	3.5e-06	-1.4463	MYCN	4613		11740084_x_at	0.0208148	0.00658	0.348573	LGALS9B	284194
11725616_at	0.0001907	3.92e-06	-1.44457	PPP1CB	5500		11725616_at	0.0001907	3.92e-06	-1.44457	PPP1CB	5500		11756866_a_at	0.0227172	0.00735	0.348576	GPR78	27201
11758723_at	0.0003718	1.72e-05	-1.44446	IDH2	3418		11758723_at	0.0003718	1.72e-05	-1.44446	IDH2	3418		11725781_at	0.0207564	0.00656	0.348691	ZC3H8	84524
11736640_a_at	0.0022337	0.000338	-1.44327	ESRP2	80004		11736640_a_at	0.0022337	0.000338	-1.44327	ESRP2	80004		11752895_a_at	0.0454479	0.0178	0.348691	SLC22A17	51310
11730349_a_at	0.0002187	5.45e-06	-1.44236	TLDC1	57707		11730349_a_at	0.0002187	5.45e-06	-1.44236	TLDC1	57707		11722293_a_at	0.04908	0.0196	0.348738	NAPSA	9476
11726158_at	0.0001939	4.09e-06	-1.44232	SPIN4	139886		11726158_at	0.0001939	4.09e-06	-1.44232	SPIN4	139886		11756694_a_at	0.0214538	0.00684	0.348805	RNF44	22838
11740268_at	0.0043487	0.000863	-1.44109	CCDC18	343099		11740268_at	0.0043487	0.000863	-1.44109	CCDC18	343099		11720454_a_at	0.0243465	0.00803	0.348985	YME1L1	10730
11736821_x_at	0.0001939	4.07e-06	-1.441	TP73	7161		11736821_x_at	0.0001939	4.07e-06	-1.441	TP73	7161		11736915_at	0.0392679	0.0148	0.349272	HIST1H1D	3007
11749866_x_at	0.0005391	3.46e-05	-1.44085	GALK1	2584		11749866_x_at	0.0005391	3.46e-05	-1.44085	GALK1	2584		11716237_s_at	0.023223	0.00757	0.349284	MGAT1	4245
11722442_a_at	0.0002464	7.36e-06	-1.44047	NUF2	83540		11722442_a_at	0.0002464	7.36e-06	-1.44047	NUF2	83540		11726883_s_at	0.0194407	0.00603	0.349358	ATAD2B	54454
11732244_at	0.001854	0.000257	-1.43976	APOL6	80830		11732244_at	0.001854	0.000257	-1.43976	APOL6	80830		11730210_a_at	0.0321537	0.0114	0.349456	TRIM46	80128
11719379_a_at	0.0002602	8.32e-06	-1.43973	RAP1GDS1	5910		11719379_a_at	0.0002602	8.32e-06	-1.43973	RAP1GDS1	5910		11724181_at	0.0182757	0.00557	0.34976	SPACA4	171169
11749256_a_at	0.000979	9.57e-05	-1.43928	RRP1	8568		11749256_a_at	0.000979	9.57e-05	-1.43928	RRP1	8568		11750364_a_at	0.0232959	0.0076	0.349773	ANKRD33	341405
11746631_a_at	0.0002672	8.82e-06	-1.43846	CEP41	95681		11746631_a_at	0.0002672	8.82e-06	-1.43846	CEP41	95681		11761094_at	0.0170202	0.00509	0.349849	ZNF614	80110
11743777_x_at	0.0001927	3.97e-06	-1.43788	BPHL	670		11743777_x_at	0.0001927	3.97e-06	-1.43788	BPHL	670		11756791_s_at	0.0240815	0.00792	0.350015	RFK	55312
11739618_a_at	0.0002135	5.1e-06	-1.43716	PTPN3	5774		11739618_a_at	0.0002135	5.1e-06	-1.43716	PTPN3	5774		11757564_x_at	0.018639	0.00571	0.35003	ADI1	55256
11743257_x_at	0.001244	0.000142	-1.43669	VAPA	9218		11743257_x_at	0.001244	0.000142	-1.43669	VAPA	9218		11724625_a_at	0.0230652	0.0075	0.350056	SPATA7	55812
11751110_a_at	0.0009219	8.64e-05	-1.43631	FBXL2	25827		11751110_a_at	0.0009219	8.64e-05	-1.43631	FBXL2	25827		11729536_a_at	0.0375096	0.0139	0.35006	SYCE2	256126
11755510_a_at	0.0002627	8.58e-06	-1.43531	PCCB	5096		11755510_a_at	0.0002627	8.58e-06	-1.43531	PCCB	5096		11726751_at	0.0401528	0.0152	0.350108	MAP6D1	79929
11721288_a_at	0.0002087	4.88e-06	-1.43496	WWOX	51741		11721288_a_at	0.0002087	4.88e-06	-1.43496	WWOX	51741		11740083_x_at	0.0345369	0.0125	0.350144	AGMO	392636
11740013_at	0.0006301	4.58e-05	-1.43391	NEIL3	55247		11740013_at	0.0006301	4.58e-05	-1.43391	NEIL3	55247		11762865_a_at	0.0398239	0.015	0.350188	CREB5	9586
11741492_x_at	0.0001962	4.29e-06	-1.43298	FAM111B	374393		11741492_x_at	0.0001962	4.29e-06	-1.43298	FAM111B	374393		11719864_a_at	0.0263649	0.00887	0.350262	SMAGP	57228
11743747_a_at	0.0002873	1.04e-05	-1.43179	PHKA1	5255		11743747_a_at	0.0002873	1.04e-05	-1.43179	PHKA1	5255		11719387_a_at	0.0198733	0.00621	0.3504	GOLGA5	9950
11758514_s_at	0.0003874	1.89e-05	-1.4301	SERBP1	26135		11758514_s_at	0.0003874	1.89e-05	-1.4301	SERBP1	26135		11719081_a_at	0.0218102	0.00698	0.350469	CDC5L	988
11755261_a_at	0.0002464	7.38e-06	-1.42871	MPV17	4358		11755261_a_at	0.0002464	7.38e-06	-1.42871	MPV17	4358		11751340_a_at	0.0266574	0.009	0.350479	KRT85	3891
11744236_a_at	0.0002459	7.29e-06	-1.42662	DDX60	55601		11744236_a_at	0.0002459	7.29e-06	-1.42662	DDX60	55601		11754567_a_at	0.0232063	0.00756	0.350506	FBXL12	54850
11728718_a_at	0.0001955	4.25e-06	-1.42597	LTBP1	4052		11728718_a_at	0.0001955	4.25e-06	-1.42597	LTBP1	4052		11755167_s_at	0.0293345	0.0102	0.350551	LINC00847	729678
11749706_a_at	0.0002164	5.3e-06	-1.42556	CCDC138	165055		11749706_a_at	0.0002164	5.3e-06	-1.42556	CCDC138	165055		11746567_x_at	0.0245876	0.00813	0.350647	HIF3A	64344
11739663_at	0.0004388	2.41e-05	-1.42492	RIMS3	9783		11739663_at	0.0004388	2.41e-05	-1.42492	RIMS3	9783		11731644_s_at	0.0279796	0.00957	0.350658	LOC102724200	7109
11719274_a_at	0.0002578	8.19e-06	-1.4249	PANK4	55229		11719274_a_at	0.0002578	8.19e-06	-1.4249	PANK4	55229		11733569_at	0.0185197	0.00567	0.350669	C1QL4	338761
11722005_a_at	0.0002257	5.98e-06	-1.42451	NASP	4678		11722005_a_at	0.0002257	5.98e-06	-1.42451	NASP	4678		11724658_at	0.0227454	0.00736	0.350699	RBFOX3	146713
11727361_a_at	0.0002178	5.41e-06	-1.42388	MYLK	4638		11727361_a_at	0.0002178	5.41e-06	-1.42388	MYLK	4638		11748530_a_at	0.0286308	0.00986	0.350791	CACFD1	11094
11734103_a_at	0.0003263	1.35e-05	-1.42266	FGGY	55277		11734103_a_at	0.0003263	1.35e-05	-1.42266	FGGY	55277		11751541_a_at	0.0170768	0.00511	0.350952	PDCD1	5133
11759493_at	0.0001864	3.72e-06	-1.42259	RBM25	58517		11759493_at	0.0001864	3.72e-06	-1.42259	RBM25	58517		11749871_a_at	0.0377847	0.0141	0.351069	GBGT1	26301
11759872_at	0.0005621	3.73e-05	-1.42213	PDXDC1	23042		11759872_at	0.0005621	3.73e-05	-1.42213	PDXDC1	23042		11722404_s_at	0.02126	0.00675	0.351103	MTHFS	10588
11742838_at	0.0003394	1.46e-05	-1.42191	ARRB1	408		11742838_at	0.0003394	1.46e-05	-1.42191	ARRB1	408		11717485_a_at	0.0173079	0.0052	0.35119	MYDGF	56005
11755048_a_at	0.000303	1.16e-05	-1.42092	MED22	6837		11755048_a_at	0.000303	1.16e-05	-1.42092	MED22	6837		11728855_at	0.0182569	0.00556	0.351439	SCRT1	83482
11746604_a_at	0.0002678	8.91e-06	-1.42008	MTG2	26164		11746604_a_at	0.0002678	8.91e-06	-1.42008	MTG2	26164		11728679_a_at	0.045799	0.0179	0.351581	CD163	9332
11726653_a_at	0.0001939	4.1e-06	-1.41788	ARHGAP32	9743		11726653_a_at	0.0001939	4.1e-06	-1.41788	ARHGAP32	9743		11733168_at	0.0164654	0.00488	0.351658	TSSK3	81629
11740416_at	0.0002341	6.49e-06	-1.41686	BRCA2	675		11740416_at	0.0002341	6.49e-06	-1.41686	BRCA2	675		11732930_a_at	0.0254206	0.00848	0.351824	SLC6A18	348932
11722938_a_at	0.0003798	1.8e-05	-1.41569	PKN3	29941		11722938_a_at	0.0003798	1.8e-05	-1.41569	PKN3	29941		11741903_at	0.0355285	0.013	0.351986	LOC286238	286238
11720967_a_at	0.0002296	6.21e-06	-1.41518	GPSM2	29899		11720967_a_at	0.0002296	6.21e-06	-1.41518	GPSM2	29899		11742291_a_at	0.0271101	0.00919	0.352033	KCNG2	26251
11723590_a_at	0.0001983	4.43e-06	-1.41417	TTC13	79573		11723590_a_at	0.0001983	4.43e-06	-1.41417	TTC13	79573		11730912_at	0.0173028	0.0052	0.352125	NPM1	4869
11721677_a_at	0.0001933	4.02e-06	-1.41341	RBM17	84991		11721677_a_at	0.0001933	4.02e-06	-1.41341	RBM17	84991		11727623_at	0.017141	0.00513	0.352158	EID3	493861
11725347_a_at	0.0002114	5e-06	-1.41312	TFDP1	7027		11725347_a_at	0.0002114	5e-06	-1.41312	TFDP1	7027		11723632_a_at	0.0168596	0.00503	0.352194	IRF2BPL	64207
11743626_s_at	0.0003501	1.55e-05	-1.41305	LGR4	55366		11743626_s_at	0.0003501	1.55e-05	-1.41305	LGR4	55366		11761566_at	0.0487087	0.0194	0.352317	GAFA2	100130322
11727020_at	0.0002296	6.21e-06	-1.41237	ABI2	10152		11727020_at	0.0002296	6.21e-06	-1.41237	ABI2	10152		11726092_at	0.018657	0.00572	0.352342	PLBD2	196463
11747257_x_at	0.0002065	4.78e-06	-1.40984	GRWD1	83743		11747257_x_at	0.0002065	4.78e-06	-1.40984	GRWD1	83743		11754261_x_at	0.0246107	0.00814	0.352472	SLC39A1	27173
11755809_a_at	0.0003731	1.74e-05	-1.40975	NBN	4683		11755809_a_at	0.0003731	1.74e-05	-1.40975	NBN	4683		11754564_x_at	0.0408157	0.0155	0.35253	TMEM130	222865
11735833_a_at	0.0002236	5.8e-06	-1.40894	CEMIP	57214		11735833_a_at	0.0002236	5.8e-06	-1.40894	CEMIP	57214		11740270_a_at	0.0164817	0.00488	0.352571	ZNF786	136051
11739025_a_at	0.0002151	5.22e-06	-1.40846	HMGB1	3146		11739025_a_at	0.0002151	5.22e-06	-1.40846	HMGB1	3146		11730572_at	0.021627	0.00691	0.352584	CEP97	79598
11716433_s_at	0.0002165	5.35e-06	-1.40829	SCD5	79966		11716433_s_at	0.0002165	5.35e-06	-1.40829	SCD5	79966		11755881_a_at	0.0180965	0.0055	0.352718	EXOC3L1	283849
11718005_a_at	0.0002158	5.26e-06	-1.40727	CDC25B	994		11718005_a_at	0.0002158	5.26e-06	-1.40727	CDC25B	994		11730678_a_at	0.0234043	0.00764	0.352793	NOXRED1	122945
11757917_s_at	0.0002135	5.1e-06	-1.40716	CNOT6L	246175		11757917_s_at	0.0002135	5.1e-06	-1.40716	CNOT6L	246175		11758269_s_at	0.021917	0.00703	0.352835	MAT2B	27430
11747210_a_at	0.0009835	9.64e-05	-1.4065	SRI	6717		11747210_a_at	0.0009835	9.64e-05	-1.4065	SRI	6717		11756433_a_at	0.0169188	0.00505	0.352854	MSL1	339287
11744500_a_at	0.0002178	5.41e-06	-1.40636	ASXL1	171023		11744500_a_at	0.0002178	5.41e-06	-1.40636	ASXL1	171023		11722682_at	0.0378429	0.0141	0.352919	IRAK1	3654
11730563_a_at	0.0004668	2.71e-05	-1.40591	STRADA	92335		11730563_a_at	0.0004668	2.71e-05	-1.40591	STRADA	92335		11725010_a_at	0.0363113	0.0134	0.352931	SCTR	6344
11718866_a_at	0.0002754	9.41e-06	-1.40575	FAM192A	80011		11718866_a_at	0.0002754	9.41e-06	-1.40575	FAM192A	80011		11760564_at	0.0350836	0.0128	0.352936	SP140L	93349
11739526_a_at	0.0009064	8.44e-05	-1.40539	LPP	4026		11739526_a_at	0.0009064	8.44e-05	-1.40539	LPP	4026		11758039_s_at	0.0336911	0.0121	0.353316	SDS	10993
11725564_at	0.0002158	5.28e-06	-1.4049	MANEA	79694		11725564_at	0.0002158	5.28e-06	-1.4049	MANEA	79694		11726107_at	0.0211278	0.0067	0.353373	LRFN3	79414
11732175_s_at	0.0014601	0.000182	-1.40463	FANCF	2188		11732175_s_at	0.0014601	0.000182	-1.40463	FANCF	2188		11726800_at	0.0357169	0.0131	0.353496	EBF1	1879
11742205_a_at	0.0004839	2.91e-05	-1.40436	CCDC68	80323		11742205_a_at	0.0004839	2.91e-05	-1.40436	CCDC68	80323		11718739_a_at	0.0311486	0.011	0.353542	ST3GAL1	6482
11720287_a_at	0.0002492	7.6e-06	-1.404	CDC42BPA	8476		11720287_a_at	0.0002492	7.6e-06	-1.404	CDC42BPA	8476		11748822_s_at	0.0407566	0.0155	0.353692	SH3BP5L	80851
11736035_a_at	0.0005732	3.87e-05	-1.40366	EXOSC2	23404		11736035_a_at	0.0005732	3.87e-05	-1.40366	EXOSC2	23404		11748879_a_at	0.0255859	0.00855	0.353735	TNFRSF13B	23495
11716350_a_at	0.0002193	5.49e-06	-1.40306	HSPE1	3336		11716350_a_at	0.0002193	5.49e-06	-1.40306	HSPE1	3336		11715745_a_at	0.0209433	0.00663	0.353755	KIAA1191	57179
11746294_s_at	0.0003234	1.32e-05	-1.40277	HERC2	8924		11746294_s_at	0.0003234	1.32e-05	-1.40277	HERC2	8924		11751892_a_at	0.0171957	0.00516	0.353805	NWD1	284434
11735395_at	0.0017971	0.000246	-1.40262	PPARD	5467		11735395_at	0.0017971	0.000246	-1.40262	PPARD	5467		11730854_a_at	0.0193391	0.00599	0.353879	TMEM39B	55116
11723001_s_at	0.0001939	4.07e-06	-1.4021	RANBP1	5902		11723001_s_at	0.0001939	4.07e-06	-1.4021	RANBP1	5902		11728135_at	0.0202003	0.00634	0.35399	NIPAL4	348938
11756330_a_at	0.0003073	1.2e-05	-1.40133	DDX58	23586		11756330_a_at	0.0003073	1.2e-05	-1.40133	DDX58	23586		11718141_at	0.0255346	0.00852	0.354105	DKK1	22943
11729511_at	0.0002464	7.37e-06	-1.40106	HOXB8	3218		11729511_at	0.0002464	7.37e-06	-1.40106	HOXB8	3218		11729057_at	0.0447959	0.0174	0.354185	ERICH4	100170765
11723083_a_at	0.0002119	5.03e-06	-1.39945	HEMK1	51409		11723083_a_at	0.0002119	5.03e-06	-1.39945	HEMK1	51409		11752686_x_at	0.0165181	0.0049	0.354212	AQP4	361
11762921_at	0.0006853	5.28e-05	-1.39924	COX3	4514		11762921_at	0.0006853	5.28e-05	-1.39924	COX3	4514		11745333_a_at	0.0180384	0.00548	0.354243	VPS4A	27183
11723145_a_at	0.0002746	9.32e-06	-1.39789	RANBP17	64901		11723145_a_at	0.0002746	9.32e-06	-1.39789	RANBP17	64901		11729371_a_at	0.0446018	0.0173	0.354386	ZBTB16	7704
11747968_s_at	0.001458	0.000182	-1.39772	PARG	8505		11747968_s_at	0.001458	0.000182	-1.39772	PARG	8505		11745846_x_at	0.029377	0.0102	0.354681	TMEM128	85013
11726366_s_at	0.0001976	4.4e-06	-1.39761	ERICH1	157697		11726366_s_at	0.0001976	4.4e-06	-1.39761	ERICH1	157697		11762533_a_at	0.0177209	0.00536	0.354702	RAP1A	5906
11754339_a_at	0.0002252	5.95e-06	-1.39501	NADSYN1	55191		11754339_a_at	0.0002252	5.95e-06	-1.39501	NADSYN1	55191		11728408_x_at	0.0264241	0.0089	0.354793	DERL3	91319
11748200_a_at	0.0001942	4.14e-06	-1.39459	FANCL	55120		11748200_a_at	0.0001942	4.14e-06	-1.39459	FANCL	55120		11724695_a_at	0.0217983	0.00698	0.354816	ZNF227	7770
11736113_at	0.0002458	7.27e-06	-1.39376	ARHGAP18	93663		11736113_at	0.0002458	7.27e-06	-1.39376	ARHGAP18	93663		11748322_a_at	0.0385117	0.0144	0.354892	HEYL	26508
11716890_a_at	0.0002212	5.66e-06	-1.39372	TMEM261	90871		11716890_a_at	0.0002212	5.66e-06	-1.39372	TMEM261	90871		11715481_a_at	0.0485476	0.0193	0.354978	SST	6750
11730515_a_at	0.0002165	5.34e-06	-1.39318	SGOL1	151648		11730515_a_at	0.0002165	5.34e-06	-1.39318	SGOL1	151648		11732833_a_at	0.0490856	0.0196	0.355011	C9orf135	138255
11743821_x_at	0.0002608	8.39e-06	-1.3931	NTPCR	84284		11743821_x_at	0.0002608	8.39e-06	-1.3931	NTPCR	84284		11733601_at	0.0375046	0.0139	0.355243	NPAS4	266743
11731030_at	0.001763	0.000239	-1.39125	CCDC64B	146439		11731030_at	0.001763	0.000239	-1.39125	CCDC64B	146439		11726532_a_at	0.0391968	0.0147	0.355619	CYTH4	27128
11755484_a_at	0.0002292	6.15e-06	-1.39081	NUP107	57122		11755484_a_at	0.0002292	6.15e-06	-1.39081	NUP107	57122		11716513_a_at	0.0236993	0.00776	0.355639	MOCS2	4338
11724983_at	0.0025576	0.000411	-1.38998	PCDH7	5099		11724983_at	0.0025576	0.000411	-1.38998	PCDH7	5099		11715241_s_at	0.035562	0.013	0.355639	LCE1D	353134
11758886_at	0.0003149	1.25e-05	-1.38787	RHBDD1	84236		11758886_at	0.0003149	1.25e-05	-1.38787	RHBDD1	84236		11745593_x_at	0.0251567	0.00837	0.355797	SNX15	29907
11729333_at	0.000303	1.16e-05	-1.38642	PADI1	29943		11729333_at	0.000303	1.16e-05	-1.38642	PADI1	29943		11733610_a_at	0.019768	0.00617	0.355988	C9orf173	441476
11751297_s_at	0.0002178	5.42e-06	-1.38639	SUB1	10923		11751297_s_at	0.0002178	5.42e-06	-1.38639	SUB1	10923		11720683_at	0.020365	0.0064	0.356117	B3GALT6	126792
11716642_s_at	0.0006619	5.01e-05	-1.38535	DTYMK	1841		11716642_s_at	0.0006619	5.01e-05	-1.38535	DTYMK	1841		11733185_at	0.0179349	0.00544	0.356227	OSMR	9180
11742958_x_at	0.0002158	5.24e-06	-1.38487	SMARCA4	6597		11742958_x_at	0.0002158	5.24e-06	-1.38487	SMARCA4	6597		11732071_at	0.0444818	0.0173	0.356359	SLC16A8	23539
11754526_a_at	0.0002239	5.83e-06	-1.38407	PTGES	9536		11754526_a_at	0.0002239	5.83e-06	-1.38407	PTGES	9536		11750381_x_at	0.0184046	0.00562	0.356478	ZNF423	23090
11730264_a_at	0.0002433	7.07e-06	-1.3821	FAM83D	81610		11730264_a_at	0.0002433	7.07e-06	-1.3821	FAM83D	81610		11729976_a_at	0.0186598	0.00572	0.356488	PTPRN2	5799
11720968_a_at	0.0002616	8.43e-06	-1.38138	GART	2618		11720968_a_at	0.0002616	8.43e-06	-1.38138	GART	2618		11746125_a_at	0.0174184	0.00524	0.356513	NUP50	10762
11736894_x_at	0.0003792	1.79e-05	-1.3806	STAG3L1	54441		11736894_x_at	0.0003792	1.79e-05	-1.3806	STAG3L1	54441		11733692_a_at	0.0181766	0.00553	0.357	TSSK4	283629
11749793_a_at	0.0002142	5.18e-06	-1.38041	ANXA4	307		11749793_a_at	0.0002142	5.18e-06	-1.38041	ANXA4	307		11722860_a_at	0.0210441	0.00667	0.35707	TRIM2	23321
11754971_a_at	0.0005631	3.74e-05	-1.38003	TARBP1	6894		11754971_a_at	0.0005631	3.74e-05	-1.38003	TARBP1	6894		11762207_at	0.0174899	0.00527	0.357153	PCOLCE-AS1	100129845
11754402_a_at	0.0002055	4.76e-06	-1.37447	ZNF488	118738		11754402_a_at	0.0002055	4.76e-06	-1.37447	ZNF488	118738		11750981_a_at	0.028187	0.00966	0.357166	SHKBP1	92799
11758582_s_at	0.0022867	0.000349	-1.37406	SIX4	51804		11758582_s_at	0.0022867	0.000349	-1.37406	SIX4	51804		11740421_a_at	0.0161729	0.00476	0.35721	HTR7	3363
11760127_at	0.0002067	4.8e-06	-1.37294	LIMS1	3987		11760127_at	0.0002067	4.8e-06	-1.37294	LIMS1	3987		11725078_at	0.0245899	0.00813	0.357225	RIT1	6016
11755790_a_at	0.0008498	7.6e-05	-1.37255	FER1L4	80307		11755790_a_at	0.0008498	7.6e-05	-1.37255	FER1L4	80307		11737376_at	0.027079	0.00918	0.35732	CFAP46	54777
11757394_a_at	0.0002323	6.37e-06	-1.37116	LOC102724159	5822		11757394_a_at	0.0002323	6.37e-06	-1.37116	LOC102724159	5822		11722805_at	0.0276067	0.00941	0.357397	RAB35	11021
11762690_a_at	0.0003688	1.7e-05	-1.37032	PPP1R1C	151242		11762690_a_at	0.0003688	1.7e-05	-1.37032	PPP1R1C	151242		11743808_a_at	0.016976	0.00507	0.357575	DHCR7	1717
11736026_at	0.0002627	8.56e-06	-1.37029	ADAM10	102		11736026_at	0.0002627	8.56e-06	-1.37029	ADAM10	102		11737113_a_at	0.0164265	0.00486	0.357613	MED19	219541
11722040_a_at	0.0003	1.13e-05	-1.37028	EIF2B3	8891		11722040_a_at	0.0003	1.13e-05	-1.37028	EIF2B3	8891		11752121_a_at	0.0180442	0.00548	0.357623	ZNF324	25799
11757824_s_at	0.0003362	1.42e-05	-1.36932	RGL1	23179		11757824_s_at	0.0003362	1.42e-05	-1.36932	RGL1	23179		11746823_a_at	0.0206549	0.00652	0.357657	RASSF4	83937
11718190_s_at	0.0003886	1.91e-05	-1.36869	C14orf159	80017		11718190_s_at	0.0003886	1.91e-05	-1.36869	C14orf159	80017		11740243_s_at	0.0357449	0.0131	0.357824	TOX	9760
11716064_a_at	0.0005702	3.83e-05	-1.36787	SLC37A4	2542		11716064_a_at	0.0005702	3.83e-05	-1.36787	SLC37A4	2542		11722699_a_at	0.0171931	0.00515	0.357909	KIAA1109	84162
11756876_a_at	0.0002114	4.99e-06	-1.36734	UQCC2	84300		11756876_a_at	0.0002114	4.99e-06	-1.36734	UQCC2	84300		11728657_at	0.021679	0.00693	0.358218	IGFBP5	3488
11759783_a_at	0.0003069	1.19e-05	-1.36709	CLASP2	23122		11759783_a_at	0.0003069	1.19e-05	-1.36709	CLASP2	23122		11736585_at	0.032638	0.0116	0.358241	KCTD4	386618
11730524_a_at	0.0003393	1.45e-05	-1.36638	PTPN13	5783		11730524_a_at	0.0003393	1.45e-05	-1.36638	PTPN13	5783		11730057_at	0.0161791	0.00476	0.35831	MSI1	4440
11739351_a_at	0.0002512	7.8e-06	-1.36477	AMOT	154796		11739351_a_at	0.0002512	7.8e-06	-1.36477	AMOT	154796		11734996_at	0.0430012	0.0166	0.358339	SKI	6497
11726979_x_at	0.0003419	1.48e-05	-1.36455	SUGP2	10147		11726979_x_at	0.0003419	1.48e-05	-1.36455	SUGP2	10147		11742402_at	0.0180027	0.00547	0.358444	NKX2-6	137814
11725882_a_at	0.0003868	1.87e-05	-1.36438	RNFT2	84900		11725882_a_at	0.0003868	1.87e-05	-1.36438	RNFT2	84900		11715736_s_at	0.0149095	0.00428	0.358664	CASC3	22794
11763822_at	0.0004677	2.72e-05	-1.36417	EREG	2069		11763822_at	0.0004677	2.72e-05	-1.36417	EREG	2069		11748766_a_at	0.019145	0.00591	0.358721	FBXW7	55294
11723373_a_at	0.0008409	7.46e-05	-1.36415	EPHA1	2041		11723373_a_at	0.0008409	7.46e-05	-1.36415	EPHA1	2041		11733701_a_at	0.0221551	0.00713	0.358725	FKBP11	51303
11721669_a_at	0.0004123	2.16e-05	-1.36396	KLHDC4	54758		11721669_a_at	0.0004123	2.16e-05	-1.36396	KLHDC4	54758		11752021_a_at	0.019533	0.00606	0.358769	ADGRF3	165082
11734819_s_at	0.0002172	5.37e-06	-1.36353	APBB2	323		11734819_s_at	0.0002172	5.37e-06	-1.36353	APBB2	323		11752954_x_at	0.0315689	0.0112	0.358839	RUNX3	864
11734923_a_at	0.0003291	1.37e-05	-1.36335	ATHL1	80162		11734923_a_at	0.0003291	1.37e-05	-1.36335	ATHL1	80162		11757944_s_at	0.0196903	0.00613	0.358907	MIEF1	54471
11742779_a_at	0.0002107	4.96e-06	-1.362	HIBCH	26275		11742779_a_at	0.0002107	4.96e-06	-1.362	HIBCH	26275		11719481_a_at	0.047149	0.0186	0.358965	FABP7	2173
11720643_a_at	0.0005611	3.72e-05	-1.36118	IVD	3712		11720643_a_at	0.0005611	3.72e-05	-1.36118	IVD	3712		11754098_a_at	0.0189475	0.00584	0.359028	AGO2	27161
11757484_x_at	0.0002243	5.87e-06	-1.36023	MAMDC4	158056		11757484_x_at	0.0002243	5.87e-06	-1.36023	MAMDC4	158056		11756846_a_at	0.0446616	0.0174	0.359043	PRAM1	84106
11759124_at	0.0003103	1.21e-05	-1.35983	FBXL17	64839		11759124_at	0.0003103	1.21e-05	-1.35983	FBXL17	64839		11727000_x_at	0.0291826	0.0101	0.359115	TSNAX	7257
11754620_s_at	0.0002193	5.54e-06	-1.35913	PKP4	8502		11754620_s_at	0.0002193	5.54e-06	-1.35913	PKP4	8502		11749896_a_at	0.0268875	0.0091	0.359254	FMOD	2331
11734726_x_at	0.0002911	1.06e-05	-1.35833	PNPT1	87178		11734726_x_at	0.0002911	1.06e-05	-1.35833	PNPT1	87178		11758849_at	0.0292166	0.0101	0.359308	NUP214	8021
11726069_a_at	0.0002243	5.87e-06	-1.35822	PDDC1	347862		11726069_a_at	0.0002243	5.87e-06	-1.35822	PDDC1	347862		11723204_a_at	0.0160823	0.00472	0.35938	NOL7	51406
11758444_s_at	0.0004182	2.21e-05	-1.35636	DHTKD1	55526		11758444_s_at	0.0004182	2.21e-05	-1.35636	DHTKD1	55526		11734532_a_at	0.0174749	0.00527	0.359432	SGCZ	137868
11728808_at	0.0002453	7.25e-06	-1.35634	CHAC2	494143		11728808_at	0.0002453	7.25e-06	-1.35634	CHAC2	494143		11749235_a_at	0.0414337	0.0158	0.359503	CYP46A1	10858
11718531_a_at	0.0002199	5.6e-06	-1.35616	CAD	790		11718531_a_at	0.0002199	5.6e-06	-1.35616	CAD	790		11744966_a_at	0.0352117	0.0129	0.359563	INSL3	3640
11723085_s_at	0.0014066	0.000172	-1.35604	IL17RB	55540		11723085_s_at	0.0014066	0.000172	-1.35604	IL17RB	55540		11717626_a_at	0.0170202	0.00509	0.359585	NDUFC2	4718
11732517_a_at	0.000245	7.22e-06	-1.35399	SCRN2	90507		11732517_a_at	0.000245	7.22e-06	-1.35399	SCRN2	90507		11762113_a_at	0.043649	0.0169	0.359656	NXF3	56000
11720855_a_at	0.0002193	5.52e-06	-1.35314	NFIA	4774		11720855_a_at	0.0002193	5.52e-06	-1.35314	NFIA	4774		11720058_a_at	0.0213099	0.00678	0.359696	ATG16L1	55054
11729750_a_at	0.0024928	0.000395	-1.35205	LPAR1	1902		11729750_a_at	0.0024928	0.000395	-1.35205	LPAR1	1902		11734639_at	0.028454	0.00978	0.359698	OR1A1	8383
11739667_at	0.0003221	1.31e-05	-1.3519	GALNT6	11226		11739667_at	0.0003221	1.31e-05	-1.3519	GALNT6	11226		11747853_a_at	0.0169503	0.00506	0.359893	SCAMP5	192683
11744604_at	0.0010148	0.000102	-1.35156	ERVMER34-1	100288413		11744604_at	0.0010148	0.000102	-1.35156	ERVMER34-1	100288413		11756049_a_at	0.0337039	0.0121	0.360104	TOMM20L	387990
11730928_a_at	0.0002819	9.91e-06	-1.35116	IKBKB	3551		11730928_a_at	0.0002819	9.91e-06	-1.35116	IKBKB	3551		11762360_at	0.0158675	0.00464	0.360266	CACNA1I	8911
11716724_x_at	0.0002706	9.11e-06	-1.35059	DPY19L1	23333		11716724_x_at	0.0002706	9.11e-06	-1.35059	DPY19L1	23333		11729997_a_at	0.0230944	0.00751	0.360269	CYP21A1P	1589
11735754_a_at	0.0002141	5.13e-06	-1.35014	EPHB4	2050		11735754_a_at	0.0002141	5.13e-06	-1.35014	EPHB4	2050		11737924_at	0.0263747	0.00888	0.360325	LECT2	3950
11730546_x_at	0.0002805	9.83e-06	-1.35004	EFCAB11	90141		11730546_x_at	0.0002805	9.83e-06	-1.35004	EFCAB11	90141		11727978_at	0.0301708	0.0105	0.360378	SRGAP1	57522
11739977_at	0.0002251	5.92e-06	-1.34927	GPR180	160897		11739977_at	0.0002251	5.92e-06	-1.34927	GPR180	160897		11745947_a_at	0.0196018	0.00609	0.360403	PER3	8863
11732366_a_at	0.0004049	2.08e-05	-1.34897	SCAPER	49855		11732366_a_at	0.0004049	2.08e-05	-1.34897	SCAPER	49855		11761690_a_at	0.0194404	0.00603	0.360433	CD37	951
11734830_a_at	0.0002822	9.93e-06	-1.34837	SUV39H2	79723		11734830_a_at	0.0002822	9.93e-06	-1.34837	SUV39H2	79723		11740701_a_at	0.0455525	0.0178	0.360508	SYNE4	163183
11757159_at	0.0037824	0.000715	-1.34662	DKC1	1736		11757159_at	0.0037824	0.000715	-1.34662	DKC1	1736		11734778_a_at	0.0179322	0.00544	0.360552	PCTP	58488
11736255_a_at	0.0002464	7.34e-06	-1.34458	INPP4A	3631		11736255_a_at	0.0002464	7.34e-06	-1.34458	INPP4A	3631		11742801_a_at	0.0149888	0.00431	0.360565	MAP2K3	5606
11723117_a_at	0.000275	9.38e-06	-1.34455	PCNT	5116		11723117_a_at	0.000275	9.38e-06	-1.34455	PCNT	5116		11727668_a_at	0.0152577	0.0044	0.360579	MTA1	9112
11717143_at	0.0002193	5.49e-06	-1.34411	LANCL1	10314		11717143_at	0.0002193	5.49e-06	-1.34411	LANCL1	10314		11738209_a_at	0.0341555	0.0124	0.360655	GPR17	2840
11759740_x_at	0.0009548	9.15e-05	-1.34261	CDC23	8697		11759740_x_at	0.0009548	9.15e-05	-1.34261	CDC23	8697		11760794_at	0.0467099	0.0184	0.360672	STMN4	81551
11727754_a_at	0.0002198	5.57e-06	-1.34122	PLA2G4A	5321		11727754_a_at	0.0002198	5.57e-06	-1.34122	PLA2G4A	5321		11715556_a_at	0.0166696	0.00495	0.36071	QSOX1	5768
11720320_at	0.0004182	2.22e-05	-1.34036	AK2	204		11720320_at	0.0004182	2.22e-05	-1.34036	AK2	204		11751699_a_at	0.0176084	0.00532	0.360791	USP3	9960
11716063_at	0.0003561	1.59e-05	-1.34024	TNC	3371		11716063_at	0.0003561	1.59e-05	-1.34024	TNC	3371		11717659_at	0.0274336	0.00933	0.360801	CD109	135228
11730106_a_at	0.0020846	0.000307	-1.34024	PLCB1	23236		11730106_a_at	0.0020846	0.000307	-1.34024	PLCB1	23236		11740314_x_at	0.0148221	0.00424	0.360806	MYH6	4624
11760342_a_at	0.0002188	5.47e-06	-1.34017	PPP3CB	5532		11760342_a_at	0.0002188	5.47e-06	-1.34017	PPP3CB	5532		11735111_a_at	0.0463269	0.0182	0.360874	PTGER3	5733
11724568_a_at	0.000235	6.53e-06	-1.3399	USP48	84196		11724568_a_at	0.000235	6.53e-06	-1.3399	USP48	84196		11762361_at	0.0349275	0.0127	0.360901	WDFY3-AS2	404201
11725330_a_at	0.0004388	2.41e-05	-1.33979	USP9X	8239		11725330_a_at	0.0004388	2.41e-05	-1.33979	USP9X	8239		11734432_a_at	0.0252446	0.0084	0.361114	CELF5	60680
11757479_a_at	0.0002252	5.95e-06	-1.33948	TMEM141	85014		11757479_a_at	0.0002252	5.95e-06	-1.33948	TMEM141	85014		11746756_a_at	0.037455	0.0139	0.36127	KY	339855
11735304_at	0.0002459	7.29e-06	-1.3394	HOXA11	3207		11735304_at	0.0002459	7.29e-06	-1.3394	HOXA11	3207		11726414_a_at	0.0173933	0.00523	0.361308	EPM2A	7957
11749931_s_at	0.0002193	5.5e-06	-1.33796	AP3M2	10947		11749931_s_at	0.0002193	5.5e-06	-1.33796	AP3M2	10947		11721149_a_at	0.0245413	0.00811	0.361336	LYSMD2	256586
11726351_at	0.003197	0.000565	-1.33712	EFNA5	1946		11726351_at	0.003197	0.000565	-1.33712	EFNA5	1946		11736552_a_at	0.019976	0.00625	0.361352	KLHL36	79786
11741123_x_at	0.0003502	1.55e-05	-1.33671	ADK	132		11741123_x_at	0.0003502	1.55e-05	-1.33671	ADK	132		11748545_a_at	0.0380915	0.0142	0.36158	RNLS	55328
11724242_s_at	0.0005924	4.1e-05	-1.3363	TCF4	6925		11724242_s_at	0.0005924	4.1e-05	-1.3363	TCF4	6925		11739827_a_at	0.0249038	0.00826	0.361898	HTR3A	3359
11723139_at	0.0002873	1.04e-05	-1.33606	POP1	10940		11723139_at	0.0002873	1.04e-05	-1.33606	POP1	10940		11727769_at	0.020414	0.00642	0.361992	BNC2	54796
11722875_s_at	0.0002892	1.05e-05	-1.33522	LRBA	987		11722875_s_at	0.0002892	1.05e-05	-1.33522	LRBA	987		11747213_x_at	0.0431442	0.0166	0.362277	CFHR3	10878
11744155_x_at	0.0002607	8.37e-06	-1.33514	PIN1	5300		11744155_x_at	0.0002607	8.37e-06	-1.33514	PIN1	5300		11742381_at	0.0188132	0.00579	0.36249	OR5H1	26341
11719262_a_at	0.0002828	9.98e-06	-1.33454	SMTN	6525		11719262_a_at	0.0002828	9.98e-06	-1.33454	SMTN	6525		11745302_a_at	0.031049	0.0109	0.36299	STARD3	10948
11728815_a_at	0.0004032	2.07e-05	-1.33454	AARS2	57505		11728815_a_at	0.0004032	2.07e-05	-1.33454	AARS2	57505		11716619_a_at	0.0164817	0.00488	0.36312	TNPO1	3842
11728829_at	0.0005866	4.03e-05	-1.33242	INHBB	3625		11728829_at	0.0005866	4.03e-05	-1.33242	INHBB	3625		11758861_at	0.0310403	0.0109	0.363231	ZG16	653808
11734049_a_at	0.0002981	1.11e-05	-1.33225	SEH1L	81929		11734049_a_at	0.0002981	1.11e-05	-1.33225	SEH1L	81929		11722036_a_at	0.0173006	0.0052	0.36327	SND1	27044
11723784_a_at	0.0002184	5.44e-06	-1.33136	LIMCH1	22998		11723784_a_at	0.0002184	5.44e-06	-1.33136	LIMCH1	22998		11758428_s_at	0.0436263	0.0169	0.363308	DCP2	167227
11732500_a_at	0.0002165	5.35e-06	-1.32966	FAM3B	54097		11732500_a_at	0.0002165	5.35e-06	-1.32966	FAM3B	54097		11761947_x_at	0.0331729	0.0119	0.363374	KIR2DL1	3802
11754383_s_at	0.0011172	0.00012	-1.32897	GFOD2	81577		11754383_s_at	0.0011172	0.00012	-1.32897	GFOD2	81577		11757663_x_at	0.0322956	0.0115	0.363625	APOA1	335
11758820_at	0.0010344	0.000105	-1.32841	DNAJC10	54431		11758820_at	0.0010344	0.000105	-1.32841	DNAJC10	54431		11757381_x_at	0.0215945	0.0069	0.363645	GTF2A2	2958
11720067_a_at	0.0002655	8.74e-06	-1.32831	APH1B	83464		11720067_a_at	0.0002655	8.74e-06	-1.32831	APH1B	83464		11762044_a_at	0.0266388	0.00899	0.363658	SIGLEC16	400709
11746388_x_at	0.000316	1.26e-05	-1.32806	SPIDR	23514		11746388_x_at	0.000316	1.26e-05	-1.32806	SPIDR	23514		11756726_a_at	0.044037	0.0171	0.363683	SOD3	6649
11726512_a_at	0.0002453	7.24e-06	-1.32805	TCHP	84260		11726512_a_at	0.0002453	7.24e-06	-1.32805	TCHP	84260		11715143_s_at	0.0284353	0.00976	0.363762	OR9Q2	219957
11740052_a_at	0.0004906	2.97e-05	-1.3278	CENPP	401541		11740052_a_at	0.0004906	2.97e-05	-1.3278	CENPP	401541		11735188_at	0.0231503	0.00754	0.363799	TMEM74	157753
11726819_at	0.0004494	2.52e-05	-1.3264	TMEM201	199953		11726819_at	0.0004494	2.52e-05	-1.3264	TMEM201	199953		11758902_at	0.0471245	0.0186	0.36388	ZNF641	121274
11722744_a_at	0.0012464	0.000142	-1.32638	BORCS8	729991		11722744_a_at	0.0012464	0.000142	-1.32638	BORCS8	729991		11762018_at	0.0145	0.00412	0.363981	DCLRE1C	64421
11754132_x_at	0.0003385	1.44e-05	-1.32616	COMT	1312		11754132_x_at	0.0003385	1.44e-05	-1.32616	COMT	1312		11737243_a_at	0.0286841	0.00988	0.364024	FSD2	123722
11757722_s_at	0.0002673	8.85e-06	-1.32587	SEPT8	23176		11757722_s_at	0.0002673	8.85e-06	-1.32587	SEPT8	23176		11742633_at	0.0390903	0.0147	0.364065	OR4K13	390433
11737079_a_at	0.0003243	1.34e-05	-1.32523	SLX4	84464		11737079_a_at	0.0003243	1.34e-05	-1.32523	SLX4	84464		11744524_at	0.0299359	0.0104	0.364079	SMAD5-AS1	9597
11727702_at	0.0053783	0.00114	-1.32516	C9orf152	401546		11727702_at	0.0053783	0.00114	-1.32516	C9orf152	401546		11730429_a_at	0.0375266	0.014	0.364148	DUSP18	150290
11744020_at	0.0006271	4.54e-05	-1.32486	NUP210	23225		11744020_at	0.0006271	4.54e-05	-1.32486	NUP210	23225		11728289_a_at	0.0158464	0.00463	0.364271	TBC1D2	55357
11743550_at	0.0002625	8.52e-06	-1.32485	BRWD1	54014		11743550_at	0.0002625	8.52e-06	-1.32485	BRWD1	54014		11715997_a_at	0.0141993	0.00401	0.364335	NDUFC1	4717
11736634_at	0.0002236	5.81e-06	-1.32467	AAK1	22848		11736634_at	0.0002236	5.81e-06	-1.32467	AAK1	22848		11731831_x_at	0.049063	0.0196	0.364521	HOGA1	112817
11735051_a_at	0.0003951	1.99e-05	-1.32418	KIAA1211	57482		11735051_a_at	0.0003951	1.99e-05	-1.32418	KIAA1211	57482		11750810_a_at	0.0405753	0.0154	0.364563	PTPN5	84867
11715743_x_at	0.0002744	9.3e-06	-1.32387	RCC2	55920		11715743_x_at	0.0002744	9.3e-06	-1.32387	RCC2	55920		11750528_x_at	0.0454687	0.0178	0.364667	HLA-DQA1	3117
11726071_a_at	0.000441	2.43e-05	-1.32374	MAP4K4	9448		11726071_a_at	0.000441	2.43e-05	-1.32374	MAP4K4	9448		11741819_a_at	0.0171937	0.00515	0.364749	TGM1	7051
11724140_a_at	0.0002437	7.12e-06	-1.32262	CRIPAK	285464		11724140_a_at	0.0002437	7.12e-06	-1.32262	CRIPAK	285464		11719060_a_at	0.0176632	0.00534	0.364967	ATRN	8455
11734489_a_at	0.0003442	1.49e-05	-1.32087	PUSL1	126789		11734489_a_at	0.0003442	1.49e-05	-1.32087	PUSL1	126789		11715837_a_at	0.0141777	0.004	0.364985	HEXB	3074
11719072_x_at	0.0002488	7.57e-06	-1.3207	WDR18	57418		11719072_x_at	0.0002488	7.57e-06	-1.3207	WDR18	57418		11718181_s_at	0.0245707	0.00812	0.365006	FERMT2	10979
11759577_at	0.000362	1.64e-05	-1.32031	MRS2	57380		11759577_at	0.000362	1.64e-05	-1.32031	MRS2	57380		11716632_at	0.0296597	0.0103	0.365096	FXR2	9513
11727782_a_at	0.0002608	8.39e-06	-1.31994	TPM4	7171		11727782_a_at	0.0002608	8.39e-06	-1.31994	TPM4	7171		11740156_a_at	0.0152531	0.0044	0.365206	SH2D1B	117157
11737054_a_at	0.0003299	1.38e-05	-1.31876	PHRF1	57661		11737054_a_at	0.0003299	1.38e-05	-1.31876	PHRF1	57661		11723090_x_at	0.0151661	0.00437	0.365279	CXorf40A	91966
11746257_a_at	0.0002837	1.01e-05	-1.31836	DOCK9	23348		11746257_a_at	0.0002837	1.01e-05	-1.31836	DOCK9	23348		11744382_a_at	0.0245124	0.0081	0.365295	WDR74	54663
11734117_a_at	0.0002991	1.12e-05	-1.31807	BTN3A3	10384		11734117_a_at	0.0002991	1.12e-05	-1.31807	BTN3A3	10384		11747838_a_at	0.0255669	0.00854	0.365374	ZSCAN18	65982
11725687_s_at	0.0002684	8.97e-06	-1.31803	PRIM2	5558		11725687_s_at	0.0002684	8.97e-06	-1.31803	PRIM2	5558		11719854_a_at	0.0150694	0.00433	0.365536	TBCE	6905
11718435_a_at	0.0010851	0.000114	-1.31789	NPNT	255743		11718435_a_at	0.0010851	0.000114	-1.31789	NPNT	255743		11745045_at	0.0328275	0.0117	0.365726	PERM1	84808
11732735_s_at	0.0005621	3.73e-05	-1.31773	CHSY3	337876		11732735_s_at	0.0005621	3.73e-05	-1.31773	CHSY3	337876		11743215_at	0.0285431	0.00982	0.36585	PRSS41	360226
11729959_a_at	0.0002652	8.71e-06	-1.31731	ASIC1	41		11729959_a_at	0.0002652	8.71e-06	-1.31731	ASIC1	41		11751769_a_at	0.0188502	0.0058	0.36605	GLYATL1	92292
11718562_a_at	0.0002267	6.04e-06	-1.31655	DNMT3A	1788		11718562_a_at	0.0002267	6.04e-06	-1.31655	DNMT3A	1788		11717311_s_at	0.014987	0.0043	0.366075	FBXO7	25793
11747606_a_at	0.0002292	6.18e-06	-1.31652	NCAPD2	9918		11747606_a_at	0.0002292	6.18e-06	-1.31652	NCAPD2	9918		11758561_s_at	0.0411123	0.0156	0.366183	MRAS	22808
11730049_at	0.0004252	2.28e-05	-1.31598	CA13	377677		11730049_at	0.0004252	2.28e-05	-1.31598	CA13	377677		11728007_x_at	0.0140668	0.00396	0.36635	FUT3	2525
11728738_x_at	0.0003258	1.35e-05	-1.31595	TBC1D20	128637		11728738_x_at	0.0003258	1.35e-05	-1.31595	TBC1D20	128637		11753423_a_at	0.0164923	0.00489	0.366362	XG	7499
11715697_a_at	0.0002313	6.31e-06	-1.31576	NOLC1	9221		11715697_a_at	0.0002313	6.31e-06	-1.31576	NOLC1	9221		11715359_a_at	0.0151576	0.00436	0.36651	TIMP1	7076
11751063_a_at	0.0018905	0.000265	-1.31505	RAB40B	10966		11751063_a_at	0.0018905	0.000265	-1.31505	RAB40B	10966		11751539_at	0.0483821	0.0192	0.366517	LOC100134391	100134391
11729210_at	0.0008527	7.66e-05	-1.31502	ORC2	4999		11729210_at	0.0008527	7.66e-05	-1.31502	ORC2	4999		11754891_a_at	0.0361206	0.0133	0.366566	CCM2L	140706
11762596_a_at	0.0004039	2.08e-05	-1.31458	CEP57L1	285753		11762596_a_at	0.0004039	2.08e-05	-1.31458	CEP57L1	285753		11758206_s_at	0.0199287	0.00623	0.366812	WASF2	10163
11727807_at	0.0002847	1.02e-05	-1.31448	FECH	2235		11727807_at	0.0002847	1.02e-05	-1.31448	FECH	2235		11752882_a_at	0.0236153	0.00773	0.366824	GLB1L3	112937
11750415_x_at	0.000249	7.59e-06	-1.31422	TUBB4B	10383		11750415_x_at	0.000249	7.59e-06	-1.31422	TUBB4B	10383		11746590_a_at	0.0195522	0.00607	0.366878	RGS8	85397
11759026_at	0.0005781	3.93e-05	-1.31387	SLC25A40	55972		11759026_at	0.0005781	3.93e-05	-1.31387	SLC25A40	55972		11741698_a_at	0.0153189	0.00443	0.367145	LCN12	286256
11744040_a_at	0.0002818	9.9e-06	-1.31322	COA3	28958		11744040_a_at	0.0002818	9.9e-06	-1.31322	COA3	28958		11722521_at	0.0366721	0.0135	0.367258	HKDC1	80201
11720372_at	0.0002512	7.76e-06	-1.31317	TESC	54997		11720372_at	0.0002512	7.76e-06	-1.31317	TESC	54997		11725724_a_at	0.034304	0.0124	0.367308	FABP6	2172
11756405_s_at	0.0002251	5.93e-06	-1.31227	GCSH	2653		11756405_s_at	0.0002251	5.93e-06	-1.31227	GCSH	2653		11728222_a_at	0.0159134	0.00466	0.367355	TRAPPC3	27095
11726809_x_at	0.0003123	1.23e-05	-1.31218	SLC12A8	84561		11726809_x_at	0.0003123	1.23e-05	-1.31218	SLC12A8	84561		11721866_a_at	0.0177133	0.00536	0.367356	GNPDA2	132789
11734933_s_at	0.0005433	3.53e-05	-1.31193	SRSF2	6427		11734933_s_at	0.0005433	3.53e-05	-1.31193	SRSF2	6427		11758441_s_at	0.0149398	0.00429	0.367405	HOXA1	3198
11755929_a_at	0.000236	6.67e-06	-1.3118	THOP1	7064		11755929_a_at	0.000236	6.67e-06	-1.3118	THOP1	7064		11729509_at	0.0364147	0.0134	0.367662	FLRT1	23769
11721443_a_at	0.0002912	1.06e-05	-1.31163	RNASEH2C	84153		11721443_a_at	0.0002912	1.06e-05	-1.31163	RNASEH2C	84153		11753067_x_at	0.0463254	0.0182	0.367681	ANKDD1A	348094
11715767_s_at	0.000226	6.01e-06	-1.30968	ACAA2	10449		11715767_s_at	0.000226	6.01e-06	-1.30968	ACAA2	10449		11737810_at	0.0176844	0.00535	0.367736	RPS20	6224
11732359_a_at	0.0002458	7.27e-06	-1.30938	ZNRF1	84937		11732359_a_at	0.0002458	7.27e-06	-1.30938	ZNRF1	84937		11726439_a_at	0.0156708	0.00456	0.36775	MALT1	10892
11741748_a_at	0.000237	6.76e-06	-1.30934	DLG1	1739		11741748_a_at	0.000237	6.76e-06	-1.30934	DLG1	1739		11746082_a_at	0.0458577	0.018	0.368228	ANO4	121601
11760257_a_at	0.0006568	4.92e-05	-1.30925	ANKZF1	55139		11760257_a_at	0.0006568	4.92e-05	-1.30925	ANKZF1	55139		11718037_x_at	0.0199464	0.00624	0.368231	MDK	4192
11763717_a_at	0.0002926	1.07e-05	-1.3086	CDKN1C	1028		11763717_a_at	0.0002926	1.07e-05	-1.3086	CDKN1C	1028		11738463_at	0.0146858	0.00419	0.368241	FLJ33360	401172
11725965_a_at	0.000501	3.09e-05	-1.30841	CAV2	858		11725965_a_at	0.000501	3.09e-05	-1.30841	CAV2	858		11738896_a_at	0.018352	0.0056	0.368313	CD200R1L	344807
11743633_a_at	0.0003276	1.36e-05	-1.30796	STX2	2054		11743633_a_at	0.0003276	1.36e-05	-1.30796	STX2	2054		11721203_at	0.0290634	0.01	0.368356	SCARF2	91179
11725590_a_at	0.0003419	1.48e-05	-1.30774	NUDT6	11162		11725590_a_at	0.0003419	1.48e-05	-1.30774	NUDT6	11162		11718651_at	0.0211461	0.00671	0.369003	TMTC1	83857
11757875_s_at	0.0003019	1.14e-05	-1.30742	LIME1	54923		11757875_s_at	0.0003019	1.14e-05	-1.30742	LIME1	54923		11730835_a_at	0.01718	0.00515	0.36905	MTX2	10651
11752754_s_at	0.0002564	8.09e-06	-1.30573	SDC1	6382		11752754_s_at	0.0002564	8.09e-06	-1.30573	SDC1	6382		11763348_x_at	0.0340284	0.0123	0.369058	CYP3A7	1551
11716703_a_at	0.0002889	1.05e-05	-1.30514	PRKACB	5567		11716703_a_at	0.0002889	1.05e-05	-1.30514	PRKACB	5567		11759880_at	0.0287569	0.00991	0.369169	STARD13	90627
11724073_a_at	0.0003515	1.56e-05	-1.30465	LOC102724991	28227		11724073_a_at	0.0003515	1.56e-05	-1.30465	LOC102724991	28227		11754094_at	0.0212981	0.00677	0.369194	LOC105369190	105369190
11756473_a_at	0.0013356	0.000158	-1.30461	CELF2	10659		11756473_a_at	0.0013356	0.000158	-1.30461	CELF2	10659		11738889_at	0.0213599	0.0068	0.3692	IQCD	115811
11718317_at	0.0002503	7.68e-06	-1.30427	SLC25A10	1468		11718317_at	0.0002503	7.68e-06	-1.30427	SLC25A10	1468		11715398_a_at	0.0163201	0.00482	0.36921	APEX1	328
11723847_a_at	0.0003069	1.19e-05	-1.30402	ATP11C	286410		11723847_a_at	0.0003069	1.19e-05	-1.30402	ATP11C	286410		11718620_a_at	0.0185589	0.00568	0.369214	CHRDL1	91851
11742423_a_at	0.0008272	7.28e-05	-1.30377	STEAP2	261729		11742423_a_at	0.0008272	7.28e-05	-1.30377	STEAP2	261729		11724108_s_at	0.0197082	0.00614	0.369269	FAM58A	92002
11747592_x_at	0.0020702	0.000304	-1.30351	ERI3	79033		11747592_x_at	0.0020702	0.000304	-1.30351	ERI3	79033		11756613_a_at	0.0145248	0.00413	0.369319	SEMA6A	57556
11718819_a_at	0.0012559	0.000144	-1.30294	TSC1	7248		11718819_a_at	0.0012559	0.000144	-1.30294	TSC1	7248		11734612_at	0.0180333	0.00548	0.369735	KRTAP10-4	386672
11752934_a_at	0.0003655	1.66e-05	-1.30222	GRHL2	79977		11752934_a_at	0.0003655	1.66e-05	-1.30222	GRHL2	79977		11743521_s_at	0.0178695	0.00542	0.36992	KHSRP	8570
11746899_x_at	0.0004428	2.45e-05	-1.30114	UROS	7390		11746899_x_at	0.0004428	2.45e-05	-1.30114	UROS	7390		11717378_at	0.0148564	0.00426	0.370273	SRPRB	58477
11745456_a_at	0.000852	7.64e-05	-1.30094	RPTOR	57521		11745456_a_at	0.000852	7.64e-05	-1.30094	RPTOR	57521		11736951_a_at	0.0134237	0.00374	0.370625	RORB	6096
11723771_a_at	0.000389	1.92e-05	-1.30085	MASTL	84930		11723771_a_at	0.000389	1.92e-05	-1.30085	MASTL	84930		11733296_s_at	0.0196394	0.00611	0.370702	CYP4F2	4051
11716055_s_at	0.0005702	3.83e-05	-1.29965	STMN3	50861		11716055_s_at	0.0005702	3.83e-05	-1.29965	STMN3	50861		11734745_a_at	0.018924	0.00583	0.371031	ALAS2	212
11724991_a_at	0.0002928	1.07e-05	-1.29728	GTPBP3	84705		11724991_a_at	0.0002928	1.07e-05	-1.29728	GTPBP3	84705		11725609_a_at	0.024875	0.00825	0.3711	DTNA	1837
11757789_a_at	0.0003137	1.24e-05	-1.29723	EPB41L2	2037		11757789_a_at	0.0003137	1.24e-05	-1.29723	EPB41L2	2037		11741404_at	0.0241329	0.00794	0.371223	MAS1L	116511
11755287_x_at	0.0002452	7.23e-06	-1.29478	KRT8	3856		11755287_x_at	0.0002452	7.23e-06	-1.29478	KRT8	3856		11743208_at	0.035946	0.0132	0.371242	GPRC5D	55507
11724538_a_at	0.0003545	1.58e-05	-1.29466	ABCG2	9429		11724538_a_at	0.0003545	1.58e-05	-1.29466	ABCG2	9429		11740371_s_at	0.021889	0.00701	0.37126	PDHX	8050
11754872_a_at	0.0003385	1.44e-05	-1.29409	E4F1	1877		11754872_a_at	0.0003385	1.44e-05	-1.29409	E4F1	1877		11742006_at	0.0358906	0.0132	0.371333	KRTAP12-2	353323
11716000_a_at	0.0002402	6.92e-06	-1.2939	FAF2	23197		11716000_a_at	0.0002402	6.92e-06	-1.2939	FAF2	23197		11718060_a_at	0.0298324	0.0104	0.371537	TTYH2	94015
11753831_x_at	0.0002402	6.92e-06	-1.29356	CDKN3	1033		11753831_x_at	0.0002402	6.92e-06	-1.29356	CDKN3	1033		11715184_x_at	0.0142182	0.00402	0.371705	RPL38	6169
11726835_a_at	0.0004928	3e-05	-1.29355	DNAJC21	134218		11726835_a_at	0.0004928	3e-05	-1.29355	DNAJC21	134218		11730564_a_at	0.016476	0.00488	0.371751	ZC2HC1B	153918
11722807_a_at	0.0002775	9.57e-06	-1.29295	WDR54	84058		11722807_a_at	0.0002775	9.57e-06	-1.29295	WDR54	84058		11734802_x_at	0.0134338	0.00374	0.371795	TMEM159	57146
11758611_s_at	0.000374	1.75e-05	-1.29078	TRIM10	10107		11758611_s_at	0.000374	1.75e-05	-1.29078	TRIM10	10107		11727995_a_at	0.013956	0.00393	0.37181	SPINK5	11005
11746213_a_at	0.0002502	7.66e-06	-1.28959	PAAF1	80227		11746213_a_at	0.0002502	7.66e-06	-1.28959	PAAF1	80227		11726338_a_at	0.0416638	0.0159	0.371856	ALOX5	240
11758253_s_at	0.0002522	7.86e-06	-1.28932	CDK5RAP2	55755		11758253_s_at	0.0002522	7.86e-06	-1.28932	CDK5RAP2	55755		11737617_at	0.0160463	0.00471	0.371876	ZSCAN1	284312
11753996_x_at	0.0003648	1.66e-05	-1.28897	HSPE1	3336		11753996_x_at	0.0003648	1.66e-05	-1.28897	HSPE1	3336		11742367_at	0.0238422	0.00782	0.371962	OR4N2	390429
11759800_at	0.0008125	7.05e-05	-1.28873	AKAP6	9472		11759800_at	0.0008125	7.05e-05	-1.28873	AKAP6	9472		11734077_a_at	0.0387528	0.0145	0.372041	TNRC6C	57690
11757585_x_at	0.0002512	7.75e-06	-1.28839	MAGED1	9500		11757585_x_at	0.0002512	7.75e-06	-1.28839	MAGED1	9500		11719876_at	0.0310367	0.0109	0.372175	CKMT2	1160
11725190_a_at	0.0005506	3.62e-05	-1.2878	ADGRG6	57211		11725190_a_at	0.0005506	3.62e-05	-1.2878	ADGRG6	57211		11735380_s_at	0.0164654	0.00488	0.372249	LOC102725117	79541
11726010_at	0.0002411	6.97e-06	-1.28743	CBR4	84869		11726010_at	0.0002411	6.97e-06	-1.28743	CBR4	84869		11753297_a_at	0.0168994	0.00504	0.372368	BIRC7	79444
11737948_a_at	0.0003865	1.86e-05	-1.28678	C5	727		11737948_a_at	0.0003865	1.86e-05	-1.28678	C5	727		11744188_at	0.0289663	0.00999	0.372399	ZNF420	147923
11720594_a_at	0.0002759	9.45e-06	-1.28635	DLG3	1741		11720594_a_at	0.0002759	9.45e-06	-1.28635	DLG3	1741		11756749_a_at	0.0336228	0.0121	0.372719	EGF	1950
11755607_a_at	0.000296	1.09e-05	-1.28603	KIAA1549	57670		11755607_a_at	0.000296	1.09e-05	-1.28603	KIAA1549	57670		11745870_a_at	0.0132573	0.00368	0.372805	MTHFD2	10797
11735215_x_at	0.0014139	0.000174	-1.28579	CHRNA5	1138		11735215_x_at	0.0014139	0.000174	-1.28579	CHRNA5	1138		11732078_a_at	0.0214161	0.00682	0.37282	EVA1A	84141
11743709_at	0.0002353	6.56e-06	-1.28526	NAA15	80155		11743709_at	0.0002353	6.56e-06	-1.28526	NAA15	80155		11757552_x_at	0.0166454	0.00494	0.37296	ARPC3	10094
11726689_a_at	0.0002836	1.01e-05	-1.28446	STAT1	6772		11726689_a_at	0.0002836	1.01e-05	-1.28446	STAT1	6772		11748850_a_at	0.0415618	0.0159	0.373036	FLT3LG	2323
11733093_a_at	0.0002497	7.63e-06	-1.28418	FOXRED2	80020		11733093_a_at	0.0002497	7.63e-06	-1.28418	FOXRED2	80020		11738088_a_at	0.0234495	0.00766	0.373069	C5orf56	441108
11715812_s_at	0.0002791	9.75e-06	-1.28379	MLLT6	4302		11715812_s_at	0.0002791	9.75e-06	-1.28379	MLLT6	4302		11754969_x_at	0.013039	0.0036	0.373077	GRM4	2914
11738146_a_at	0.0011679	0.000128	-1.28377	ZRANB3	84083		11738146_a_at	0.0011679	0.000128	-1.28377	ZRANB3	84083		11763301_x_at	0.0136335	0.00381	0.37309	RPL39	6170
11749510_a_at	0.0002606	8.34e-06	-1.28331	SAMHD1	25939		11749510_a_at	0.0002606	8.34e-06	-1.28331	SAMHD1	25939		11729030_a_at	0.0154051	0.00446	0.373235	SPATS1	221409
11750513_a_at	0.0004543	2.58e-05	-1.28264	OLR1	4973		11750513_a_at	0.0004543	2.58e-05	-1.28264	OLR1	4973		11759297_at	0.0452383	0.0177	0.373273	FAM114A1	92689
11718368_at	0.0002771	9.51e-06	-1.28186	LAMA5	3911		11718368_at	0.0002771	9.51e-06	-1.28186	LAMA5	3911		11740056_a_at	0.041941	0.0161	0.373309	HARBI1	283254
11728375_x_at	0.0002512	7.8e-06	-1.28173	ACTN1	87		11728375_x_at	0.0002512	7.8e-06	-1.28173	ACTN1	87		11739788_a_at	0.0186235	0.00571	0.373492	C11orf57	55216
11733189_at	0.0007113	5.64e-05	-1.28127	INCENP	3619		11733189_at	0.0007113	5.64e-05	-1.28127	INCENP	3619		11737776_a_at	0.0158072	0.00462	0.373551	ZNF7	7553
11759029_at	0.0004681	2.73e-05	-1.27969	BRI3BP	140707		11759029_at	0.0004681	2.73e-05	-1.27969	BRI3BP	140707		11737355_at	0.0128494	0.00353	0.373621	FXYD2	486
11754183_s_at	0.0002392	6.86e-06	-1.27944	HMGB3	3149		11754183_s_at	0.0002392	6.86e-06	-1.27944	HMGB3	3149		11764169_at	0.0131524	0.00364	0.373823	LINC01388	101929179
11727803_at	0.0002485	7.54e-06	-1.2793	GJA9-MYCBP	26292		11727803_at	0.0002485	7.54e-06	-1.2793	GJA9-MYCBP	26292		11747691_a_at	0.0131502	0.00364	0.373972	GARNL3	84253
11754461_s_at	0.0004151	2.19e-05	-1.27898	UCP2	7351		11754461_s_at	0.0004151	2.19e-05	-1.27898	UCP2	7351		11718834_at	0.0340284	0.0123	0.374051	LOXL2	4017
11721901_a_at	0.0003735	1.74e-05	-1.27749	NMRAL1	57407		11721901_a_at	0.0003735	1.74e-05	-1.27749	NMRAL1	57407		11740609_a_at	0.0163369	0.00482	0.374323	RASSF6	166824
11759646_at	0.0004802	2.87e-05	-1.27711	ZC3H7A	29066		11759646_at	0.0004802	2.87e-05	-1.27711	ZC3H7A	29066		11735717_a_at	0.0148192	0.00424	0.374391	ZNF226	7769
11717394_at	0.0005188	3.26e-05	-1.27706	ARIH2	10425		11717394_at	0.0005188	3.26e-05	-1.27706	ARIH2	10425		11735810_at	0.0252778	0.00842	0.374422	A4GNT	51146
11744880_a_at	0.0002607	8.38e-06	-1.27608	ZNF165	7718		11744880_a_at	0.0002607	8.38e-06	-1.27608	ZNF165	7718		11728107_a_at	0.0411237	0.0157	0.374446	SLC23A3	151295
11721398_a_at	0.0003547	1.58e-05	-1.27551	DOT1L	84444		11721398_a_at	0.0003547	1.58e-05	-1.27551	DOT1L	84444		11737377_a_at	0.0154567	0.00448	0.374601	LUZP4	51213
11754699_a_at	0.0003789	1.79e-05	-1.2753	NPHP4	261734		11754699_a_at	0.0003789	1.79e-05	-1.2753	NPHP4	261734		11735038_a_at	0.016718	0.00497	0.374625	SORCS1	114815
11718836_a_at	0.0002627	8.54e-06	-1.27518	NDUFS2	4720		11718836_a_at	0.0002627	8.54e-06	-1.27518	NDUFS2	4720		11735691_a_at	0.0483752	0.0192	0.374741	RBM4B	83759
11729968_x_at	0.0006197	4.43e-05	-1.27483	CLYBL	171425		11729968_x_at	0.0006197	4.43e-05	-1.27483	CLYBL	171425		11754312_s_at	0.0145912	0.00415	0.374888	PI4KB	5298
11721586_a_at	0.0002627	8.58e-06	-1.27084	CASK	8573		11721586_a_at	0.0002627	8.58e-06	-1.27084	CASK	8573		11737925_x_at	0.0136856	0.00383	0.37504	CTAG2	30848
11747638_a_at	0.0002865	1.03e-05	-1.27029	FARSB	10056		11747638_a_at	0.0002865	1.03e-05	-1.27029	FARSB	10056		11742491_at	0.0197931	0.00618	0.375099	KBTBD13	390594
11731978_s_at	0.0002627	8.56e-06	-1.26973	PCSK7	9159		11731978_s_at	0.0002627	8.56e-06	-1.26973	PCSK7	9159		11725416_at	0.0198328	0.00619	0.375115	NKG7	4818
11730691_s_at	0.0004927	2.99e-05	-1.2686	ALS2	57679		11730691_s_at	0.0004927	2.99e-05	-1.2686	ALS2	57679		11762618_a_at	0.0180387	0.00548	0.375115	ZBTB17	7709
11752153_a_at	0.0002991	1.12e-05	-1.26828	NBEAL2	23218		11752153_a_at	0.0002991	1.12e-05	-1.26828	NBEAL2	23218		11715914_at	0.0299424	0.0104	0.375219	EFNB1	1947
11725712_s_at	0.0002411	6.96e-06	-1.26788	PPIA	5478		11725712_s_at	0.0002411	6.96e-06	-1.26788	PPIA	5478		11732064_a_at	0.0267968	0.00906	0.375283	C2orf82	389084
11723451_x_at	0.0002791	9.74e-06	-1.26786	FTO	79068		11723451_x_at	0.0002791	9.74e-06	-1.26786	FTO	79068		11737779_a_at	0.0160663	0.00472	0.375297	KITLG	4254
11719901_s_at	0.0004442	2.47e-05	-1.26768	TRRAP	8295		11719901_s_at	0.0004442	2.47e-05	-1.26768	TRRAP	8295		11751516_a_at	0.0458577	0.018	0.375306	FAM71B	153745
11725075_a_at	0.0002686	8.99e-06	-1.26643	FAM126A	84668		11725075_a_at	0.0002686	8.99e-06	-1.26643	FAM126A	84668		11731896_a_at	0.0144416	0.0041	0.375378	TNFSF4	7292
11725980_at	0.0005321	3.4e-05	-1.26641	CFD	1675		11725980_at	0.0005321	3.4e-05	-1.26641	CFD	1675		11717113_a_at	0.0148564	0.00426	0.37546	ETHE1	23474
11729877_at	0.0005022	3.1e-05	-1.26639	ZNF445	353274		11729877_at	0.0005022	3.1e-05	-1.26639	ZNF445	353274		11758991_at	0.026319	0.00885	0.375701	FAM171A2	284069
11718036_at	0.0002483	7.53e-06	-1.26626	PPIL1	51645		11718036_at	0.0002483	7.53e-06	-1.26626	PPIL1	51645		11746080_x_at	0.0406711	0.0154	0.376001	MYO3B	140469
11734898_at	0.0010297	0.000104	-1.2658	IPP	3652		11734898_at	0.0010297	0.000104	-1.2658	IPP	3652		11721394_a_at	0.0426553	0.0164	0.376093	DTNBP1	84062
11744710_a_at	0.0004935	3.02e-05	-1.26566	TTLL4	9654		11744710_a_at	0.0004935	3.02e-05	-1.26566	TTLL4	9654		11716190_a_at	0.0138501	0.00389	0.376259	VWA9	81556
11739961_a_at	0.0002433	7.06e-06	-1.26475	VPS36	51028		11739961_a_at	0.0002433	7.06e-06	-1.26475	VPS36	51028		11734050_a_at	0.0411237	0.0157	0.376378	TRAT1	50852
11719469_x_at	0.0004785	2.85e-05	-1.26473	PRPF31	26121		11719469_x_at	0.0004785	2.85e-05	-1.26473	PRPF31	26121		11716026_s_at	0.0156192	0.00454	0.376585	SELT	51714
11757446_x_at	0.0002515	7.82e-06	-1.26414	MINOS1	440574		11757446_x_at	0.0002515	7.82e-06	-1.26414	MINOS1	440574		11724145_a_at	0.0215394	0.00687	0.376642	SLC37A1	54020
11735803_a_at	0.0011277	0.000122	-1.26313	NAT6	24142		11735803_a_at	0.0011277	0.000122	-1.26313	NAT6	24142		11734670_at	0.0131277	0.00363	0.376652	KPNA1	3836
11721591_a_at	0.0004616	2.64e-05	-1.26267	FANCC	2176		11721591_a_at	0.0004616	2.64e-05	-1.26267	FANCC	2176		11725916_a_at	0.0461708	0.0181	0.376721	BVES	11149
11732206_a_at	0.0003421	1.48e-05	-1.26261	NAP1L1	4673		11732206_a_at	0.0003421	1.48e-05	-1.26261	NAP1L1	4673		11748784_a_at	0.0212993	0.00677	0.376933	BBS4	585
11732996_at	0.0002516	7.84e-06	-1.26187	HSP90AA1	3320		11732996_at	0.0002516	7.84e-06	-1.26187	HSP90AA1	3320		11738350_a_at	0.0139529	0.00393	0.377128	BCL2	596
11745069_a_at	0.0009479	9.04e-05	-1.26181	TRAPPC13	80006		11745069_a_at	0.0009479	9.04e-05	-1.26181	TRAPPC13	80006		11717279_a_at	0.0130665	0.00361	0.377138	URM1	81605
11755291_a_at	0.0009852	9.69e-05	-1.26166	DENND2D	79961		11755291_a_at	0.0009852	9.69e-05	-1.26166	DENND2D	79961		11715385_s_at	0.0134786	0.00376	0.37715	C4orf46	54543
11761390_a_at	0.0003865	1.86e-05	-1.26164	ANKRD10	55608		11761390_a_at	0.0003865	1.86e-05	-1.26164	ANKRD10	55608		11757723_a_at	0.033226	0.0119	0.377307	CD163L1	283316
11743102_at	0.0002836	1e-05	-1.26145	PTCD3	55037		11743102_at	0.0002836	1e-05	-1.26145	PTCD3	55037		11720721_s_at	0.0139211	0.00391	0.377447	RRAS2	22800
11720007_a_at	0.0007003	5.49e-05	-1.26136	STEAP4	79689		11720007_a_at	0.0007003	5.49e-05	-1.26136	STEAP4	79689		11722283_at	0.0316242	0.0112	0.377466	CA11	770
11727458_at	0.000366	1.67e-05	-1.26055	KIF18A	81930		11727458_at	0.000366	1.67e-05	-1.26055	KIF18A	81930		11746903_s_at	0.0384333	0.0144	0.3775	DNM1P46	196968
11727403_at	0.0009287	8.74e-05	-1.25942	GPC4	2239		11727403_at	0.0009287	8.74e-05	-1.25942	GPC4	2239		11749035_a_at	0.0366955	0.0136	0.377628	ITGA3	3675
11716186_s_at	0.0002541	7.94e-06	-1.25937	ALCAM	214		11716186_s_at	0.0002541	7.94e-06	-1.25937	ALCAM	214		11757562_s_at	0.0169442	0.00506	0.378074	CLEC18A	283971
11759502_at	0.0004123	2.16e-05	-1.2593	TRAF3	7187		11759502_at	0.0004123	2.16e-05	-1.2593	TRAF3	7187		11718862_at	0.014223	0.00402	0.378094	SEC63	11231
11747334_a_at	0.0006604	4.98e-05	-1.25755	DDX39A	10212		11747334_a_at	0.0006604	4.98e-05	-1.25755	DDX39A	10212		11739429_a_at	0.0293535	0.0102	0.378121	ZDHHC24	254359
11730452_a_at	0.0010468	0.000107	-1.2574	KIF24	347240		11730452_a_at	0.0010468	0.000107	-1.2574	KIF24	347240		11715245_s_at	0.0142886	0.00404	0.378151	IGLL1	3543
11727620_a_at	0.0017718	0.000241	-1.25675	LIPH	200879		11727620_a_at	0.0017718	0.000241	-1.25675	LIPH	200879		11740822_at	0.0432312	0.0167	0.378234	LPAL2	80350
11760938_a_at	0.0007469	6.13e-05	-1.25631	MAT2A	4144		11760938_a_at	0.0007469	6.13e-05	-1.25631	MAT2A	4144		11748387_at	0.0463477	0.0182	0.378252	PP13	100129503
11721044_a_at	0.0002774	9.56e-06	-1.25628	ERI1	90459		11721044_a_at	0.0002774	9.56e-06	-1.25628	ERI1	90459		11730784_x_at	0.0150243	0.00432	0.378275	ORC4	5000
11757886_s_at	0.0003786	1.78e-05	-1.25553	SRBD1	55133		11757886_s_at	0.0003786	1.78e-05	-1.25553	SRBD1	55133		11743744_at	0.0203783	0.00641	0.378297	FAM26E	254228
11729631_x_at	0.0002512	7.79e-06	-1.25518	AP3M1	26985		11729631_x_at	0.0002512	7.79e-06	-1.25518	AP3M1	26985		11745565_a_at	0.0187505	0.00576	0.378321	MYH7B	57644
11728409_a_at	0.0005674	3.8e-05	-1.25512	TRIM31	11074		11728409_a_at	0.0005674	3.8e-05	-1.25512	TRIM31	11074		11731352_a_at	0.0144526	0.0041	0.378406	IL19	29949
11739379_a_at	0.0003169	1.27e-05	-1.25499	FAM198B	51313		11739379_a_at	0.0003169	1.27e-05	-1.25499	FAM198B	51313		11743376_at	0.0296844	0.0103	0.378599	XRCC6BP1	91419
11722249_s_at	0.0004775	2.84e-05	-1.25483	C10orf11	83938		11722249_s_at	0.0004775	2.84e-05	-1.25483	C10orf11	83938		11729203_a_at	0.0141207	0.00398	0.378657	PLXND1	23129
11740409_a_at	0.0015928	0.000207	-1.2547	FGFR2	2263		11740409_a_at	0.0015928	0.000207	-1.2547	FGFR2	2263		11733483_at	0.0146408	0.00417	0.378756	RNF113B	140432
11739300_a_at	0.0004444	2.47e-05	-1.25469	CISD3	284106		11739300_a_at	0.0004444	2.47e-05	-1.25469	CISD3	284106		11741218_a_at	0.0135298	0.00378	0.378777	EDARADD	128178
11750740_a_at	0.0004956	3.04e-05	-1.25405	ST3GAL5	8869		11750740_a_at	0.0004956	3.04e-05	-1.25405	ST3GAL5	8869		11733740_at	0.0127064	0.00348	0.378854	HIST1H2BM	8342
11719485_x_at	0.0002769	9.5e-06	-1.25341	EPS15	2060		11719485_x_at	0.0002769	9.5e-06	-1.25341	EPS15	2060		11739499_a_at	0.0123794	0.00337	0.378875	GRIA1	2890
11750308_s_at	0.0003212	1.31e-05	-1.25339	APMAP	57136		11750308_s_at	0.0003212	1.31e-05	-1.25339	APMAP	57136		11736972_a_at	0.0343674	0.0125	0.378885	KLRG2	346689
11734056_at	0.0002487	7.56e-06	-1.25204	PTGR2	145482		11734056_at	0.0002487	7.56e-06	-1.25204	PTGR2	145482		11729638_a_at	0.0263676	0.00888	0.379074	FAM134C	162427
11747989_a_at	0.0003226	1.32e-05	-1.25163	TEAD2	8463		11747989_a_at	0.0003226	1.32e-05	-1.25163	TEAD2	8463		11745663_s_at	0.0182622	0.00557	0.37908	TP53AIP1	63970
11757962_s_at	0.0004029	2.07e-05	-1.25145	SRSF3	6428		11757962_s_at	0.0004029	2.07e-05	-1.25145	SRSF3	6428		11756013_a_at	0.0134076	0.00373	0.379453	BCL2L10	10017
11721325_a_at	0.0002572	8.16e-06	-1.25108	GCAT	23464		11721325_a_at	0.0002572	8.16e-06	-1.25108	GCAT	23464		11736654_at	0.0410455	0.0156	0.379619	NKX6-2	84504
11725792_a_at	0.0003291	1.38e-05	-1.25069	MRE11A	4361		11725792_a_at	0.0003291	1.38e-05	-1.25069	MRE11A	4361		11730842_a_at	0.0469603	0.0185	0.379796	POLR3F	10621
11718464_s_at	0.0003474	1.52e-05	-1.25045	NEURL1B	54492		11718464_s_at	0.0003474	1.52e-05	-1.25045	NEURL1B	54492		11740968_x_at	0.0176578	0.00534	0.379818	LOC391322	391322
11743637_a_at	0.0008026	6.9e-05	-1.24948	DIS3L2	129563		11743637_a_at	0.0008026	6.9e-05	-1.24948	DIS3L2	129563		11725459_s_at	0.0158377	0.00463	0.379824	S100A7	6278
11728676_at	0.0027817	0.000464	-1.24928	MED14	9282		11728676_at	0.0027817	0.000464	-1.24928	MED14	9282		11752800_s_at	0.0363812	0.0134	0.379906	KCNK4	50801
11756900_a_at	0.0002579	8.2e-06	-1.24876	CR2	1380		11756900_a_at	0.0002579	8.2e-06	-1.24876	CR2	1380		11744850_a_at	0.0159968	0.00469	0.379929	SSH2	85464
11734746_x_at	0.0004699	2.75e-05	-1.2487	CDKN2AIPNL	91368		11734746_x_at	0.0004699	2.75e-05	-1.2487	CDKN2AIPNL	91368		11739836_a_at	0.0223741	0.00722	0.379932	GLTSCR1L	23506
11754018_a_at	0.0002564	8.1e-06	-1.2484	PRDX3	10935		11754018_a_at	0.0002564	8.1e-06	-1.2484	PRDX3	10935		11758482_s_at	0.0161964	0.00477	0.379979	HS3ST3A1	9953
11733917_x_at	0.0003868	1.87e-05	-1.24713	OGDH	4967		11733917_x_at	0.0003868	1.87e-05	-1.24713	OGDH	4967		11722326_at	0.0183899	0.00561	0.380285	ZBTB34	403341
11734122_x_at	0.0013692	0.000165	-1.24695	TONSL	4796		11734122_x_at	0.0013692	0.000165	-1.24695	TONSL	4796		11732944_a_at	0.0180996	0.0055	0.380397	EFCC1	79825
11731883_a_at	0.0008043	6.94e-05	-1.24662	CCDC150	284992		11731883_a_at	0.0008043	6.94e-05	-1.24662	CCDC150	284992		11731945_a_at	0.0164614	0.00487	0.380689	WDR38	401551
11723256_a_at	0.0003874	1.9e-05	-1.2456	PKMYT1	9088		11723256_a_at	0.0003874	1.9e-05	-1.2456	PKMYT1	9088		11738424_at	0.0372906	0.0139	0.381036	BMP10	27302
11723176_s_at	0.0007681	6.45e-05	-1.24458	PLEKHA6	22874		11723176_s_at	0.0007681	6.45e-05	-1.24458	PLEKHA6	22874		11729515_a_at	0.0234918	0.00767	0.381265	SLC26A9	115019
11733566_a_at	0.0024303	0.000381	-1.24416	L3MBTL1	26013		11733566_a_at	0.0024303	0.000381	-1.24416	L3MBTL1	26013		11743558_a_at	0.0178562	0.00541	0.381295	NOA1	84273
11721318_at	0.000312	1.23e-05	-1.24352	PARM1	25849		11721318_at	0.000312	1.23e-05	-1.24352	PARM1	25849		11735847_a_at	0.016651	0.00495	0.381417	CPA5	93979
11727095_a_at	0.0003477	1.52e-05	-1.24257	TMEM19	55266		11727095_a_at	0.0003477	1.52e-05	-1.24257	TMEM19	55266		11737249_a_at	0.0165966	0.00493	0.381553	C9orf43	257169
11731420_x_at	0.0003038	1.17e-05	-1.24206	UBE2G2	7327		11731420_x_at	0.0003038	1.17e-05	-1.24206	UBE2G2	7327		11724825_a_at	0.0138704	0.0039	0.381611	DOLK	22845
11719551_s_at	0.0002566	8.11e-06	-1.24175	RHOBTB1	9886		11719551_s_at	0.0002566	8.11e-06	-1.24175	RHOBTB1	9886		11726011_s_at	0.0394377	0.0149	0.381675	KIAA1683	80726
11758757_at	0.0004738	2.78e-05	-1.24118	ADH5	128		11758757_at	0.0004738	2.78e-05	-1.24118	ADH5	128		11757186_a_at	0.0280404	0.0096	0.381767	HK3	3101
11757879_s_at	0.000525	3.32e-05	-1.24072	DBNL	28988		11757879_s_at	0.000525	3.32e-05	-1.24072	DBNL	28988		11721524_s_at	0.0238777	0.00784	0.381775	ZNF706	51123
11727516_at	0.0009502	9.08e-05	-1.24057	RAVER2	55225		11727516_at	0.0009502	9.08e-05	-1.24057	RAVER2	55225		11731588_s_at	0.0260586	0.00874	0.381966	UGT2B4	7363
11743503_a_at	0.0002515	7.82e-06	-1.23964	GTF3C2	2976		11743503_a_at	0.0002515	7.82e-06	-1.23964	GTF3C2	2976		11720061_s_at	0.0259671	0.0087	0.382084	WBP2	23558
11721899_x_at	0.0002676	8.87e-06	-1.2392	FAM216A	29902		11721899_x_at	0.0002676	8.87e-06	-1.2392	FAM216A	29902		11741709_x_at	0.0175765	0.00531	0.382157	PRCD	768206
11744859_a_at	0.0005074	3.15e-05	-1.23907	NICN1	84276		11744859_a_at	0.0005074	3.15e-05	-1.23907	NICN1	84276		11756201_x_at	0.0346398	0.0126	0.382184	CHI3L2	1117
11722712_x_at	0.0007644	6.38e-05	-1.23869	PPOX	5498		11722712_x_at	0.0007644	6.38e-05	-1.23869	PPOX	5498		11735391_a_at	0.0242093	0.00798	0.382281	TH	7054
11732361_a_at	0.0003648	1.66e-05	-1.23853	CTPS2	56474		11732361_a_at	0.0003648	1.66e-05	-1.23853	CTPS2	56474		11740490_at	0.0172975	0.0052	0.382309	KRT75	9119
11731819_a_at	0.0004182	2.22e-05	-1.23759	TBC1D8B	54885		11731819_a_at	0.0004182	2.22e-05	-1.23759	TBC1D8B	54885		11737339_at	0.0159134	0.00466	0.38252	ABCG8	64241
11723210_a_at	0.0002619	8.45e-06	-1.23687	PICK1	9463		11723210_a_at	0.0002619	8.45e-06	-1.23687	PICK1	9463		11733256_a_at	0.0336486	0.0121	0.382599	KRT78	196374
11722226_s_at	0.0016858	0.000224	-1.2367	SDHAF3	57001		11722226_s_at	0.0016858	0.000224	-1.2367	SDHAF3	57001		11725224_a_at	0.0323135	0.0115	0.38268	ZSCAN9	7746
11726432_a_at	0.0003943	1.98e-05	-1.23654	OSBPL3	26031		11726432_a_at	0.0003943	1.98e-05	-1.23654	OSBPL3	26031		11739523_at	0.0190343	0.00587	0.382761	ST8SIA4	7903
11718793_at	0.0003874	1.9e-05	-1.23649	C4orf27	54969		11718793_at	0.0003874	1.9e-05	-1.23649	C4orf27	54969		11754381_a_at	0.0209713	0.00664	0.382806	TMOD1	7111
11723612_a_at	0.0003028	1.16e-05	-1.23647	TOX2	84969		11723612_a_at	0.0003028	1.16e-05	-1.23647	TOX2	84969		11721245_s_at	0.0270319	0.00916	0.382819	BGN	633
11717123_a_at	0.0002607	8.36e-06	-1.23606	PPP1R12B	4660		11717123_a_at	0.0002607	8.36e-06	-1.23606	PPP1R12B	4660		11744217_a_at	0.0130416	0.0036	0.382825	TSPAN17	26262
11742933_a_at	0.0002655	8.75e-06	-1.23505	PSIP1	11168		11742933_a_at	0.0002655	8.75e-06	-1.23505	PSIP1	11168		11729882_at	0.032576	0.0116	0.382923	KNDC1	85442
11718081_a_at	0.0002943	1.08e-05	-1.23505	ATP2B4	493		11718081_a_at	0.0002943	1.08e-05	-1.23505	ATP2B4	493		11734287_at	0.0148361	0.00425	0.383219	HBM	3042
11743778_a_at	0.0005662	3.78e-05	-1.23439	HERC2	8924		11743778_a_at	0.0005662	3.78e-05	-1.23439	HERC2	8924		11754282_s_at	0.019867	0.00621	0.383501	GYG2	8908
11730433_a_at	0.0006001	4.21e-05	-1.23416	ZNF341	84905		11730433_a_at	0.0006001	4.21e-05	-1.23416	ZNF341	84905		11728326_a_at	0.0212355	0.00674	0.38354	TTC30A	92104
11724988_a_at	0.000284	1.01e-05	-1.23411	CCDC113	29070		11724988_a_at	0.000284	1.01e-05	-1.23411	CCDC113	29070		11736631_a_at	0.02309	0.00751	0.383578	APOBEC3H	164668
11733842_a_at	0.0002678	8.93e-06	-1.23406	SSSCA1	10534		11733842_a_at	0.0002678	8.93e-06	-1.23406	SSSCA1	10534		11743307_a_at	0.0117967	0.00318	0.38363	COPS4	51138
11759305_at	0.0012358	0.00014	-1.23339	ZMYM2	7750		11759305_at	0.0012358	0.00014	-1.23339	ZMYM2	7750		11741051_x_at	0.0252447	0.0084	0.383742	IMPDH1	3614
11717884_a_at	0.0003933	1.97e-05	-1.23327	ZHX3	23051		11717884_a_at	0.0003933	1.97e-05	-1.23327	ZHX3	23051		11762298_a_at	0.0264367	0.00891	0.383794	TMEM234	56063
11758934_x_at	0.0003398	1.46e-05	-1.23225	RAB27A	5873		11758934_x_at	0.0003398	1.46e-05	-1.23225	RAB27A	5873		11729876_s_at	0.0355243	0.013	0.383937	FAM209A	200232
11758165_s_at	0.0003672	1.68e-05	-1.23196	MRTO4	51154		11758165_s_at	0.0003672	1.68e-05	-1.23196	MRTO4	51154		11753137_a_at	0.0307361	0.0108	0.384167	LDLRAD2	401944
11751815_a_at	0.0007604	6.32e-05	-1.23191	CDK5	1020		11751815_a_at	0.0007604	6.32e-05	-1.23191	CDK5	1020		11725931_at	0.0118322	0.00319	0.384194	HSPA5	3309
11727408_a_at	0.0010455	0.000107	-1.23174	NCLN	56926		11727408_a_at	0.0010455	0.000107	-1.23174	NCLN	56926		11735615_at	0.023605	0.00772	0.384519	PRR35	146325
11717240_at	0.0003569	1.6e-05	-1.2304	RBBP4	5928		11717240_at	0.0003569	1.6e-05	-1.2304	RBBP4	5928		11719517_a_at	0.0253772	0.00846	0.384535	SLC9A6	10479
11747855_a_at	0.0003648	1.66e-05	-1.2301	UQCRC1	7384		11747855_a_at	0.0003648	1.66e-05	-1.2301	UQCRC1	7384		11738560_at	0.0168336	0.00502	0.384555	OR10W1	81341
11739561_at	0.0004937	3.02e-05	-1.22968	GDAP1	54332		11739561_at	0.0004937	3.02e-05	-1.22968	GDAP1	54332		11734675_at	0.0380931	0.0142	0.384601	ITIH5	80760
11757470_x_at	0.0004454	2.48e-05	-1.22959	TCF25	22980		11757470_x_at	0.0004454	2.48e-05	-1.22959	TCF25	22980		11761340_x_at	0.0422496	0.0162	0.384607	RRN3P1	730092
11717971_s_at	0.0003757	1.76e-05	-1.22908	FAM20B	9917		11717971_s_at	0.0003757	1.76e-05	-1.22908	FAM20B	9917		11717476_a_at	0.046826	0.0185	0.384657	CHGB	1114
11757102_a_at	0.0004658	2.69e-05	-1.2289	BOP1	23246		11757102_a_at	0.0004658	2.69e-05	-1.2289	BOP1	23246		11715198_s_at	0.0224102	0.00723	0.384842	DBET	22947
11721719_at	0.000449	2.51e-05	-1.22862	NAAA	27163		11721719_at	0.000449	2.51e-05	-1.22862	NAAA	27163		11756193_a_at	0.011772	0.00317	0.385105	TMEM42	131616
11753597_s_at	0.0002625	8.52e-06	-1.22845	SRP9	6726		11753597_s_at	0.0002625	8.52e-06	-1.22845	SRP9	6726		11731862_at	0.0139301	0.00392	0.385184	CDH19	28513
11759454_a_at	0.002908	0.000494	-1.22817	TUBB8	347688		11759454_a_at	0.002908	0.000494	-1.22817	TUBB8	347688		11722731_a_at	0.0219583	0.00704	0.385489	APPL1	26060
11715995_at	0.0002771	9.52e-06	-1.22744	MRPL16	54948		11715995_at	0.0002771	9.52e-06	-1.22744	MRPL16	54948		11728828_at	0.0378937	0.0141	0.385599	F2RL1	2150
11746119_s_at	0.0003105	1.22e-05	-1.22733	SYNCRIP	10492		11746119_s_at	0.0003105	1.22e-05	-1.22733	SYNCRIP	10492		11743841_at	0.0179902	0.00546	0.385636	PLCXD2	257068
11756412_a_at	0.0004616	2.65e-05	-1.22704	NT5DC2	64943		11756412_a_at	0.0004616	2.65e-05	-1.22704	NT5DC2	64943		11741597_s_at	0.0129256	0.00356	0.38564	SMR3A	10879
11719515_at	0.0003192	1.29e-05	-1.22686	ADNP2	22850		11719515_at	0.0003192	1.29e-05	-1.22686	ADNP2	22850		11761573_x_at	0.0183227	0.00559	0.385696	PTCRA	171558
11736326_at	0.0010952	0.000115	-1.22582	SWSAP1	126074		11736326_at	0.0010952	0.000115	-1.22582	SWSAP1	126074		11715253_s_at	0.0287725	0.00992	0.385822	KRTAP10-10	353333
11758096_s_at	0.0004498	2.53e-05	-1.22566	ABR	29		11758096_s_at	0.0004498	2.53e-05	-1.22566	ABR	29		11743002_at	0.0119175	0.00322	0.385866	DCTN6	10671
11757071_s_at	0.0004341	2.36e-05	-1.22482	STEAP1	26872		11757071_s_at	0.0004341	2.36e-05	-1.22482	STEAP1	26872		11718244_a_at	0.0130281	0.00359	0.385892	SLC25A42	284439
11735317_a_at	0.0010367	0.000105	-1.22357	CACNB4	785		11735317_a_at	0.0010367	0.000105	-1.22357	CACNB4	785		11750213_a_at	0.0157253	0.00458	0.385898	ADPRHL2	54936
11725065_a_at	0.000275	9.35e-06	-1.22223	TCOF1	6949		11725065_a_at	0.000275	9.35e-06	-1.22223	TCOF1	6949		11744896_a_at	0.0439301	0.017	0.385964	GPSM3	63940
11723960_at	0.0020093	0.000291	-1.22146	SCFD2	152579		11723960_at	0.0020093	0.000291	-1.22146	SCFD2	152579		11718640_at	0.0116742	0.00313	0.385977	SPR	6697
11744157_s_at	0.0003432	1.49e-05	-1.22083	CHKB	1120		11744157_s_at	0.0003432	1.49e-05	-1.22083	CHKB	1120		11760739_at	0.0484242	0.0193	0.386038	LOC100289533	100289533
11753786_a_at	0.0005036	3.11e-05	-1.2205	PARD6B	84612		11753786_a_at	0.0005036	3.11e-05	-1.2205	PARD6B	84612		11717493_a_at	0.016318	0.00482	0.386081	SSNA1	8636
11744303_a_at	0.000435	2.37e-05	-1.22009	TFB1M	51106		11744303_a_at	0.000435	2.37e-05	-1.22009	TFB1M	51106		11720378_a_at	0.0135393	0.00378	0.386116	SAP30L	79685
11736176_a_at	0.0004515	2.55e-05	-1.22004	TRNT1	51095		11736176_a_at	0.0004515	2.55e-05	-1.22004	TRNT1	51095		11726187_at	0.0168309	0.00501	0.38619	SHISA3	152573
11721766_at	0.000699	5.46e-05	-1.21933	ADRBK2	157		11721766_at	0.000699	5.46e-05	-1.21933	ADRBK2	157		11736287_a_at	0.0315168	0.0111	0.386257	RNF135	84282
11724468_a_at	0.0004839	2.91e-05	-1.219	RPA3	6119		11724468_a_at	0.0004839	2.91e-05	-1.219	RPA3	6119		11732803_at	0.019768	0.00617	0.386316	VSX2	338917
11728622_a_at	0.0003269	1.35e-05	-1.21898	KLHL17	339451		11728622_a_at	0.0003269	1.35e-05	-1.21898	KLHL17	339451		11754462_a_at	0.0160199	0.0047	0.386377	RSPRY1	89970
11757845_s_at	0.00054	3.49e-05	-1.21898	ENDOD1	23052		11757845_s_at	0.00054	3.49e-05	-1.21898	ENDOD1	23052		11746075_a_at	0.0196175	0.0061	0.38639	ZNF511	118472
11754596_x_at	0.0004711	2.76e-05	-1.21864	PAICS	10606		11754596_x_at	0.0004711	2.76e-05	-1.21864	PAICS	10606		11760544_at	0.0205974	0.00649	0.386406	FAM160A2	84067
11728137_at	0.0005037	3.12e-05	-1.2186	XK	7504		11728137_at	0.0005037	3.12e-05	-1.2186	XK	7504		11747418_a_at	0.0318605	0.0113	0.386631	NAPSB	256236
11726838_s_at	0.0003146	1.25e-05	-1.21808	SCAI	286205		11726838_s_at	0.0003146	1.25e-05	-1.21808	SCAI	286205		11740185_at	0.0316023	0.0112	0.386642	KCNJ4	3761
11732902_x_at	0.0013168	0.000154	-1.21782	APOBEC3B	9582		11732902_x_at	0.0013168	0.000154	-1.21782	APOBEC3B	9582		11719129_a_at	0.0210438	0.00667	0.386786	POLR3D	661
11745223_a_at	0.0003831	1.83e-05	-1.21781	ATP2C1	27032		11745223_a_at	0.0003831	1.83e-05	-1.21781	ATP2C1	27032		11732093_a_at	0.0230652	0.0075	0.386821	PEX16	9409
11744073_a_at	0.0003237	1.33e-05	-1.21636	PNKP	11284		11744073_a_at	0.0003237	1.33e-05	-1.21636	PNKP	11284		11730695_a_at	0.0124766	0.00341	0.38691	TBC1D26	353149
11722173_x_at	0.0005254	3.33e-05	-1.21632	UQCC1	55245		11722173_x_at	0.0005254	3.33e-05	-1.21632	UQCC1	55245		11740806_a_at	0.0174773	0.00527	0.387143	CEP85L	387119
11724180_a_at	0.003374	0.00061	-1.21621	DNAJB5	25822		11724180_a_at	0.003374	0.00061	-1.21621	DNAJB5	25822		11727441_at	0.0366517	0.0135	0.387232	LOXL4	84171
11761841_a_at	0.0003375	1.43e-05	-1.21476	HSF4	3299		11761841_a_at	0.0003375	1.43e-05	-1.21476	HSF4	3299		11750938_x_at	0.0247366	0.00819	0.387238	HIPK4	147746
11741509_a_at	0.0002815	9.89e-06	-1.21476	RPE	6120		11741509_a_at	0.0002815	9.89e-06	-1.21476	RPE	6120		11749626_a_at	0.0411832	0.0157	0.387238	LDB3	11155
11749525_a_at	0.000339	1.45e-05	-1.2138	AKT2	208		11749525_a_at	0.000339	1.45e-05	-1.2138	AKT2	208		11741660_a_at	0.0397838	0.015	0.387272	TAGAP	117289
11719155_a_at	0.0043465	0.000862	-1.21372	DRAM1	55332		11719155_a_at	0.0043465	0.000862	-1.21372	DRAM1	55332		11724483_s_at	0.0124992	0.00341	0.38744	SHOC2	8036
11724252_s_at	0.0003971	2.01e-05	-1.21344	SLC39A8	64116		11724252_s_at	0.0003971	2.01e-05	-1.21344	SLC39A8	64116		11729327_a_at	0.0326673	0.0117	0.387545	ZFHX4	79776
11718073_at	0.0002991	1.12e-05	-1.21117	IL4R	3566		11718073_at	0.0002991	1.12e-05	-1.21117	IL4R	3566		11717720_a_at	0.0150486	0.00433	0.387652	ST6GAL1	6480
11739640_at	0.0002759	9.45e-06	-1.21055	DIP2A	23181		11739640_at	0.0002759	9.45e-06	-1.21055	DIP2A	23181		11732050_at	0.0392622	0.0148	0.38773	PRR20A	122183
11727639_a_at	0.0005268	3.35e-05	-1.21042	MPHOSPH9	10198		11727639_a_at	0.0005268	3.35e-05	-1.21042	MPHOSPH9	10198		11727193_s_at	0.0189879	0.00586	0.387794	MMP23A	8510
11718276_x_at	0.0003394	1.46e-05	-1.21026	IFRD2	7866		11718276_x_at	0.0003394	1.46e-05	-1.21026	IFRD2	7866		11730718_at	0.0278283	0.00951	0.387806	PFKFB4	5210
11715839_a_at	0.0003571	1.6e-05	-1.21025	SDHC	6391		11715839_a_at	0.0003571	1.6e-05	-1.21025	SDHC	6391		11753606_x_at	0.0112109	0.00298	0.388085	CDC42	998
11724832_at	0.0003845	1.84e-05	-1.21015	STS	412		11724832_at	0.0003845	1.84e-05	-1.21015	STS	412		11743459_x_at	0.0182462	0.00556	0.3881	HDLBP	3069
11744462_x_at	0.0003005	1.13e-05	-1.20935	PCID2	55795		11744462_x_at	0.0003005	1.13e-05	-1.20935	PCID2	55795		11729219_at	0.0274695	0.00935	0.388122	NCK1	4690
11721759_a_at	0.0010366	0.000105	-1.20931	ASAP3	55616		11721759_a_at	0.0010366	0.000105	-1.20931	ASAP3	55616		11734269_a_at	0.0257373	0.00861	0.388129	HYDIN	54768
11741629_a_at	0.0002854	1.02e-05	-1.2093	POLR3H	171568		11741629_a_at	0.0002854	1.02e-05	-1.2093	POLR3H	171568		11732477_at	0.0315397	0.0111	0.388182	XAGE2	9502
11722026_a_at	0.0003933	1.97e-05	-1.20874	TBL3	10607		11722026_a_at	0.0003933	1.97e-05	-1.20874	TBL3	10607		11729924_at	0.0177923	0.00539	0.388345	TET3	200424
11759730_a_at	0.0033857	0.000613	-1.20846	OVOS	144203		11759730_a_at	0.0033857	0.000613	-1.20846	OVOS	144203		11723351_a_at	0.0313194	0.011	0.388483	ABCA3	21
11723049_a_at	0.0003212	1.31e-05	-1.20717	CCHCR1	54535		11723049_a_at	0.0003212	1.31e-05	-1.20717	CCHCR1	54535		11721507_at	0.0214995	0.00686	0.388513	DVL3	1857
11745509_a_at	0.0003949	1.99e-05	-1.20676	IQGAP2	10788		11745509_a_at	0.0003949	1.99e-05	-1.20676	IQGAP2	10788		11718256_a_at	0.0127336	0.00349	0.388634	URGCP	55665
11731950_x_at	0.000303	1.16e-05	-1.20671	SAMD3	154075		11731950_x_at	0.000303	1.16e-05	-1.20671	SAMD3	154075		11727833_at	0.0161841	0.00476	0.38868	WDR43	23160
11731246_s_at	0.0020353	0.000296	-1.20668	SERTAD4	56256		11731246_s_at	0.0020353	0.000296	-1.20668	SERTAD4	56256		11719357_at	0.0248093	0.00822	0.388713	FAM109B	150368
11741453_at	0.000284	1.01e-05	-1.2066	SPINK4	27290		11741453_at	0.000284	1.01e-05	-1.2066	SPINK4	27290		11760028_at	0.0116247	0.00312	0.388769	MCF2L	23263
11725422_s_at	0.0004026	2.06e-05	-1.20565	ARHGAP35	2909		11725422_s_at	0.0004026	2.06e-05	-1.20565	ARHGAP35	2909		11743438_s_at	0.0374118	0.0139	0.38882	AP1AR	55435
11725011_a_at	0.0003309	1.39e-05	-1.20548	CEP78	84131		11725011_a_at	0.0003309	1.39e-05	-1.20548	CEP78	84131		11727753_at	0.0145612	0.00414	0.388903	GRIK3	2899
11754055_x_at	0.0002766	9.48e-06	-1.20522	MRPL28	10573		11754055_x_at	0.0002766	9.48e-06	-1.20522	MRPL28	10573		11754763_a_at	0.0163052	0.00481	0.388906	GNPDA1	10007
11720025_s_at	0.0003977	2.01e-05	-1.20432	FAM118A	55007		11720025_s_at	0.0003977	2.01e-05	-1.20432	FAM118A	55007		11735539_at	0.0110961	0.00294	0.389186	EN2	2020
11733200_s_at	0.0003724	1.73e-05	-1.20376	CCDC14	64770		11733200_s_at	0.0003724	1.73e-05	-1.20376	CCDC14	64770		11726930_x_at	0.0142198	0.00402	0.389288	CACNA2D4	93589
11729655_a_at	0.0003068	1.19e-05	-1.20365	SMAD2	4087		11729655_a_at	0.0003068	1.19e-05	-1.20365	SMAD2	4087		11735645_a_at	0.0138391	0.00388	0.389406	MASP2	10747
11757133_s_at	0.0004123	2.16e-05	-1.20318	SNORA8	79101		11757133_s_at	0.0004123	2.16e-05	-1.20318	SNORA8	79101		11725684_a_at	0.0187772	0.00577	0.389481	PTPRO	5800
11718240_at	0.0003719	1.72e-05	-1.2027	CAPRIN1	4076		11718240_at	0.0003719	1.72e-05	-1.2027	CAPRIN1	4076		11735920_at	0.0435358	0.0168	0.389487	MRGPRE	116534
11761396_at	0.0011368	0.000123	-1.20192	EIF4A1	1973		11761396_at	0.0011368	0.000123	-1.20192	EIF4A1	1973		11732873_x_at	0.0124033	0.00338	0.389514	MTRF1	9617
11747415_a_at	0.0002915	1.07e-05	-1.20097	CKAP5	9793		11747415_a_at	0.0002915	1.07e-05	-1.20097	CKAP5	9793		11719753_a_at	0.0351567	0.0128	0.389626	ADAMTS9	56999
11755583_a_at	0.0002907	1.06e-05	-1.19951	FAM161A	84140		11755583_a_at	0.0002907	1.06e-05	-1.19951	FAM161A	84140		11734744_a_at	0.018615	0.0057	0.389697	SON	6651
11746775_s_at	0.0004533	2.57e-05	-1.19946	CGREF1	10669		11746775_s_at	0.0004533	2.57e-05	-1.19946	CGREF1	10669		11744099_a_at	0.0457684	0.0179	0.389699	HSD17B2	3294
11739245_a_at	0.0003893	1.93e-05	-1.19936	ANKFY1	51479		11739245_a_at	0.0003893	1.93e-05	-1.19936	ANKFY1	51479		11761321_at	0.013039	0.0036	0.389968	ANXA8	653145
11742415_a_at	0.0046997	0.000956	-1.19805	BAHCC1	57597		11742415_a_at	0.0046997	0.000956	-1.19805	BAHCC1	57597		11738270_a_at	0.0185404	0.00568	0.38997	SERP2	387923
11729596_a_at	0.0011219	0.000121	-1.19764	TKFC	26007		11729596_a_at	0.0011219	0.000121	-1.19764	TKFC	26007		11751542_a_at	0.0182215	0.00555	0.39002	ALDH3B2	222
11723516_a_at	0.000447	2.5e-05	-1.19755	CAB39L	81617		11723516_a_at	0.000447	2.5e-05	-1.19755	CAB39L	81617		11716516_a_at	0.0163953	0.00485	0.390319	ADD1	118
11722299_a_at	0.0003868	1.87e-05	-1.19703	RAB29	8934		11722299_a_at	0.0003868	1.87e-05	-1.19703	RAB29	8934		11756349_a_at	0.0221773	0.00714	0.3904	PDCL	5082
11722089_a_at	0.0002771	9.53e-06	-1.19681	EML3	256364		11722089_a_at	0.0002771	9.53e-06	-1.19681	EML3	256364		11761766_x_at	0.0122535	0.00333	0.39041	CNTROB	116840
11725621_a_at	0.0002845	1.01e-05	-1.19596	TRMT2A	27037		11725621_a_at	0.0002845	1.01e-05	-1.19596	TRMT2A	27037		11741448_a_at	0.0212072	0.00673	0.390427	DUSP13	51207
11721767_s_at	0.0008026	6.9e-05	-1.19482	ATAD3A	55210		11721767_s_at	0.0008026	6.9e-05	-1.19482	ATAD3A	55210		11744249_at	0.0206086	0.0065	0.390495	GSX2	170825
11758586_s_at	0.0006887	5.33e-05	-1.19479	GGT6	124975		11758586_s_at	0.0006887	5.33e-05	-1.19479	GGT6	124975		11729570_x_at	0.0176221	0.00532	0.390524	MAP4K1	11184
11735315_a_at	0.0005302	3.38e-05	-1.19447	DYNC2LI1	51626		11735315_a_at	0.0005302	3.38e-05	-1.19447	DYNC2LI1	51626		11724994_at	0.0157923	0.00461	0.390533	FAM101B	359845
11757527_a_at	0.0004404	2.43e-05	-1.19438	ANAPC7	51434		11757527_a_at	0.0004404	2.43e-05	-1.19438	ANAPC7	51434		11758389_s_at	0.0157903	0.00461	0.390546	TSPAN18	90139
11748785_s_at	0.0003265	1.35e-05	-1.19434	FOXRED1	55572		11748785_s_at	0.0003265	1.35e-05	-1.19434	FOXRED1	55572		11726513_s_at	0.0117028	0.00315	0.390736	ZNF407	55628
11723939_a_at	0.0003239	1.33e-05	-1.19412	CCNB1	891		11723939_a_at	0.0003239	1.33e-05	-1.19412	CCNB1	891		11722658_at	0.0229459	0.00745	0.390804	CXCL17	284340
11756585_a_at	0.0003169	1.27e-05	-1.1937	AQP3	360		11756585_a_at	0.0003169	1.27e-05	-1.1937	AQP3	360		11754817_s_at	0.0490336	0.0196	0.390908	REG1P	5969
11722275_s_at	0.000278	9.61e-06	-1.19344	ZBED4	9889		11722275_s_at	0.000278	9.61e-06	-1.19344	ZBED4	9889		11740523_a_at	0.0193768	0.006	0.391057	CCDC112	153733
11734806_a_at	0.0004148	2.18e-05	-1.19209	RDH13	112724		11734806_a_at	0.0004148	2.18e-05	-1.19209	RDH13	112724		11750723_x_at	0.019701	0.00614	0.391294	MICB	4277
11722148_a_at	0.0006515	4.85e-05	-1.19156	YTHDC2	64848		11722148_a_at	0.0006515	4.85e-05	-1.19156	YTHDC2	64848		11748969_a_at	0.0371483	0.0138	0.391336	MCOLN1	57192
11716982_at	0.0005236	3.31e-05	-1.19056	CMSS1	84319		11716982_at	0.0005236	3.31e-05	-1.19056	CMSS1	84319		11723109_a_at	0.0326972	0.0117	0.391342	GPBP1	65056
11718439_at	0.0003987	2.02e-05	-1.18961	NSUN4	387338		11718439_at	0.0003987	2.02e-05	-1.18961	NSUN4	387338		11745931_a_at	0.0108772	0.00287	0.391398	TMEM150A	129303
11716554_a_at	0.0006651	5.04e-05	-1.18951	HLA-DMA	3108		11716554_a_at	0.0006651	5.04e-05	-1.18951	HLA-DMA	3108		11753310_x_at	0.0188245	0.00579	0.391427	NARF	26502
11748943_a_at	0.0003291	1.37e-05	-1.18947	CHD4	1108		11748943_a_at	0.0003291	1.37e-05	-1.18947	CHD4	1108		11721032_s_at	0.0229696	0.00746	0.391692	FAM107A	11170
11762823_x_at	0.0003447	1.5e-05	-1.18928	DHRS4	10901		11762823_x_at	0.0003447	1.5e-05	-1.18928	DHRS4	10901		11739431_x_at	0.0186973	0.00574	0.391711	FCF1	51077
11755188_s_at	0.0003027	1.15e-05	-1.18901	BRD9	65980		11755188_s_at	0.0003027	1.15e-05	-1.18901	BRD9	65980		11759950_a_at	0.0308189	0.0108	0.391918	LCNL1	401562
11731538_a_at	0.0004543	2.58e-05	-1.18853	ADGRF1	266977		11731538_a_at	0.0004543	2.58e-05	-1.18853	ADGRF1	266977		11744150_s_at	0.0314418	0.0111	0.392026	LPIN2	9663
11756882_a_at	0.0003085	1.2e-05	-1.18831	RTTN	25914		11756882_a_at	0.0003085	1.2e-05	-1.18831	RTTN	25914		11738053_x_at	0.0115396	0.00309	0.39212	PLAUR	5329
11744086_a_at	0.0003872	1.88e-05	-1.18738	PRR15L	79170		11744086_a_at	0.0003872	1.88e-05	-1.18738	PRR15L	79170		11738488_a_at	0.0459255	0.018	0.392146	GPR148	344561
11715711_a_at	0.0003613	1.63e-05	-1.18701	AKR1C3	8644		11715711_a_at	0.0003613	1.63e-05	-1.18701	AKR1C3	8644		11720722_x_at	0.0412492	0.0157	0.392241	REXO1	57455
11723463_a_at	0.0017126	0.000229	-1.18527	C14orf80	283643		11723463_a_at	0.0017126	0.000229	-1.18527	C14orf80	283643		11740593_a_at	0.0398925	0.0151	0.392503	HOXD4	3233
11757138_x_at	0.0016347	0.000214	-1.1845	EIF4A2	1974		11757138_x_at	0.0016347	0.000214	-1.1845	EIF4A2	1974		11719867_at	0.0120311	0.00325	0.39254	SVEP1	79987
11759023_at	0.0003938	1.98e-05	-1.18445	PPP2R5E	5529		11759023_at	0.0003938	1.98e-05	-1.18445	PPP2R5E	5529		11718250_a_at	0.020613	0.0065	0.392551	TBC1D13	54662
11723221_a_at	0.0003663	1.68e-05	-1.18442	EXOC6	54536		11723221_a_at	0.0003663	1.68e-05	-1.18442	EXOC6	54536		11728677_a_at	0.0187956	0.00578	0.392564	CES2	8824
11726474_a_at	0.0008173	7.11e-05	-1.1844	HES4	57801		11726474_a_at	0.0008173	7.11e-05	-1.1844	HES4	57801		11721113_x_at	0.01251	0.00342	0.392725	RPL41	6171
11722710_at	0.0007031	5.53e-05	-1.18381	CBX2	84733		11722710_at	0.0007031	5.53e-05	-1.18381	CBX2	84733		11738009_a_at	0.0235908	0.00772	0.392728	DGKB	1607
AFFX-HSAC07/X00351_5_at	0.0002854	1.02e-05	-1.18371	ACTB	60		AFFX-HSAC07/X00351_5_at	0.0002854	1.02e-05	-1.18371	ACTB	60		11737719_at	0.0235755	0.00771	0.392807	GAGE10	102724473
11743468_at	0.0003112	1.22e-05	-1.18304	DKC1	1736		11743468_at	0.0003112	1.22e-05	-1.18304	DKC1	1736		11716406_x_at	0.0235819	0.00771	0.39285	LGALS9	3965
11758619_s_at	0.0003011	1.14e-05	-1.18286	LIF	3976		11758619_s_at	0.0003011	1.14e-05	-1.18286	LIF	3976		11759349_at	0.019733	0.00615	0.392935	F2RL3	9002
11738807_s_at	0.0003156	1.26e-05	-1.18268	CMIP	80790		11738807_s_at	0.0003156	1.26e-05	-1.18268	CMIP	80790		11751357_a_at	0.0116892	0.00314	0.392944	MEI1	150365
11759141_at	0.0003003	1.13e-05	-1.18267	HIP1	3092		11759141_at	0.0003003	1.13e-05	-1.18267	HIP1	3092		11740580_at	0.0333714	0.012	0.393029	ASAH1	427
11722593_s_at	0.0003586	1.61e-05	-1.18265	BCAP29	55973		11722593_s_at	0.0003586	1.61e-05	-1.18265	BCAP29	55973		11728142_a_at	0.0204703	0.00644	0.393038	ZBTB32	27033
11729444_a_at	0.0017829	0.000243	-1.18235	SULT2B1	6820		11729444_a_at	0.0017829	0.000243	-1.18235	SULT2B1	6820		11758124_s_at	0.0163279	0.00482	0.393054	RCBTB2	1102
11720901_a_at	0.0025283	0.000404	-1.18213	GRAMD1C	54762		11720901_a_at	0.0025283	0.000404	-1.18213	GRAMD1C	54762		11720051_at	0.0310661	0.0109	0.393083	SPOCK1	6695
11717811_at	0.0011634	0.000127	-1.18193	KIF3C	3797		11717811_at	0.0011634	0.000127	-1.18193	KIF3C	3797		11740362_a_at	0.0107174	0.00281	0.393083	FOXN3	1112
11722263_at	0.0002991	1.11e-05	-1.18104	MRPS10	55173		11722263_at	0.0002991	1.11e-05	-1.18104	MRPS10	55173		11750248_x_at	0.0147901	0.00423	0.393099	SNX19	399979
11763893_s_at	0.0009666	9.37e-05	-1.1807	SNORA59A	677882		11763893_s_at	0.0009666	9.37e-05	-1.1807	SNORA59A	677882		11722836_a_at	0.0170086	0.00508	0.393112	FUBP1	8880
11748434_a_at	0.0004677	2.71e-05	-1.1806	PARP2	10038		11748434_a_at	0.0004677	2.71e-05	-1.1806	PARP2	10038		11753482_a_at	0.0226175	0.00731	0.393284	NPSR1	387129
11722818_a_at	0.0007242	5.81e-05	-1.18022	GGH	8836		11722818_a_at	0.0007242	5.81e-05	-1.18022	GGH	8836		11719874_a_at	0.0244279	0.00806	0.393343	PPP2R5B	5526
11717470_at	0.0003192	1.29e-05	-1.17985	EPT1	85465		11717470_at	0.0003192	1.29e-05	-1.17985	EPT1	85465		11726833_a_at	0.0164037	0.00485	0.393386	HSPB2	3316
11747190_a_at	0.0019526	0.000278	-1.17862	FCHSD1	89848		11747190_a_at	0.0019526	0.000278	-1.17862	FCHSD1	89848		11730368_at	0.0178159	0.0054	0.39341	ZNF557	79230
11730527_a_at	0.0008595	7.76e-05	-1.17852	DAPK2	23604		11730527_a_at	0.0008595	7.76e-05	-1.17852	DAPK2	23604		11740590_at	0.0137197	0.00384	0.393581	RPS24	6229
11725377_a_at	0.0005874	4.04e-05	-1.17829	LIG3	3980		11725377_a_at	0.0005874	4.04e-05	-1.17829	LIG3	3980		11744162_a_at	0.0107728	0.00283	0.39367	DUSP4	1846
11743477_at	0.0002991	1.12e-05	-1.17821	SLC25A13	10165		11743477_at	0.0002991	1.12e-05	-1.17821	SLC25A13	10165		11734567_a_at	0.0460425	0.0181	0.393689	RASGRP2	10235
11746886_x_at	0.0005037	3.12e-05	-1.17807	RAD52	5893		11746886_x_at	0.0005037	3.12e-05	-1.17807	RAD52	5893		11722795_a_at	0.0114408	0.00306	0.39372	GDE1	51573
11725098_s_at	0.0007465	6.12e-05	-1.17683	RABL3	285282		11725098_s_at	0.0007465	6.12e-05	-1.17683	RABL3	285282		11737222_a_at	0.0431168	0.0166	0.393861	MAGIX	79917
11731457_s_at	0.0003917	1.95e-05	-1.17669	MFN1	55669		11731457_s_at	0.0003917	1.95e-05	-1.17669	MFN1	55669		11735470_a_at	0.0402869	0.0152	0.393932	LGALS14	56891
11753015_a_at	0.0004498	2.53e-05	-1.17632	NR2C1	7181		11753015_a_at	0.0004498	2.53e-05	-1.17632	NR2C1	7181		11735922_a_at	0.0312876	0.011	0.393951	AMELY	266
11762262_a_at	0.0003933	1.97e-05	-1.17612	NUB1	51667		11762262_a_at	0.0003933	1.97e-05	-1.17612	NUB1	51667		11725278_at	0.0161373	0.00474	0.39399	IHH	3549
11755861_a_at	0.0019734	0.000283	-1.1761	LPIN3	64900		11755861_a_at	0.0019734	0.000283	-1.1761	LPIN3	64900		11733321_a_at	0.0436043	0.0169	0.394126	CRTC1	23373
11763181_at	0.00037	1.71e-05	-1.17588	RQCD1	9125		11763181_at	0.00037	1.71e-05	-1.17588	RQCD1	9125		11735086_x_at	0.0149	0.00427	0.394141	CUBN	8029
11715433_a_at	0.0003933	1.97e-05	-1.17543	RBBP7	5931		11715433_a_at	0.0003933	1.97e-05	-1.17543	RBBP7	5931		11722459_a_at	0.0117562	0.00316	0.394309	ZNF768	79724
11758638_s_at	0.0003061	1.19e-05	-1.1744	MKL2	57496		11758638_s_at	0.0003061	1.19e-05	-1.1744	MKL2	57496		11738579_s_at	0.0228577	0.00741	0.394396	OR10A2	144124
11756108_a_at	0.0006884	5.32e-05	-1.17436	CHAF1B	8208		11756108_a_at	0.0006884	5.32e-05	-1.17436	CHAF1B	8208		11738576_at	0.011402	0.00304	0.394434	OR10A3	26496
11758232_s_at	0.0003053	1.18e-05	-1.17419	RNGTT	8732		11758232_s_at	0.0003053	1.18e-05	-1.17419	RNGTT	8732		11751336_x_at	0.0170765	0.00511	0.394502	MKRN1	23608
11718895_at	0.0004738	2.79e-05	-1.1737	RFC1	5981		11718895_at	0.0004738	2.79e-05	-1.1737	RFC1	5981		11749283_x_at	0.0160899	0.00472	0.394694	MAGEA2	4101
11720573_at	0.0008979	8.28e-05	-1.17345	ATP8B1	5205		11720573_at	0.0008979	8.28e-05	-1.17345	ATP8B1	5205		11724300_a_at	0.0147551	0.00422	0.3947	RABGGTB	5876
11722307_at	0.0024792	0.000392	-1.17278	GLCE	26035		11722307_at	0.0024792	0.000392	-1.17278	GLCE	26035		11740730_a_at	0.0171959	0.00516	0.394995	FUOM	282969
11748926_a_at	0.0003707	1.71e-05	-1.17277	GANAB	23193		11748926_a_at	0.0003707	1.71e-05	-1.17277	GANAB	23193		11750507_a_at	0.040683	0.0154	0.395043	RNASE11	122651
11754343_a_at	0.0003419	1.47e-05	-1.172	FAM73B	84895		11754343_a_at	0.0003419	1.47e-05	-1.172	FAM73B	84895		11749187_a_at	0.0196643	0.00612	0.395091	ATF7	11016
11758897_at	0.000303	1.16e-05	-1.17092	APOBEC3C	27350		11758897_at	0.000303	1.16e-05	-1.17092	APOBEC3C	27350		11750330_a_at	0.0178651	0.00542	0.39524	MYOCD	93649
11717079_a_at	0.0003345	1.41e-05	-1.17085	VPS52	6293		11717079_a_at	0.0003345	1.41e-05	-1.17085	VPS52	6293		11738011_a_at	0.0477595	0.0189	0.395364	MYLK2	85366
11741015_a_at	0.000388	1.9e-05	-1.17079	CDCA8	55143		11741015_a_at	0.000388	1.9e-05	-1.17079	CDCA8	55143		11721917_a_at	0.012014	0.00325	0.39539	ANKRD37	353322
11716401_a_at	0.000303	1.16e-05	-1.17062	SELENBP1	8991		11716401_a_at	0.000303	1.16e-05	-1.17062	SELENBP1	8991		11723634_at	0.0221397	0.00712	0.395482	GDF3	9573
11723739_s_at	0.0003604	1.63e-05	-1.17059	WDR36	134430		11723739_s_at	0.0003604	1.63e-05	-1.17059	WDR36	134430		11716458_a_at	0.0140141	0.00395	0.39559	MRPS35	60488
11739601_at	0.0003933	1.97e-05	-1.17032	AASS	10157		11739601_at	0.0003933	1.97e-05	-1.17032	AASS	10157		11724609_x_at	0.0286613	0.00987	0.395709	FUZ	80199
11737704_s_at	0.0003027	1.15e-05	-1.17026	ADCK1	57143		11737704_s_at	0.0003027	1.15e-05	-1.17026	ADCK1	57143		11751352_a_at	0.0370004	0.0137	0.39581	HMG20A	10363
11741546_a_at	0.0003243	1.34e-05	-1.17024	ECHDC1	55862		11741546_a_at	0.0003243	1.34e-05	-1.17024	ECHDC1	55862		11726197_a_at	0.027477	0.00936	0.395972	SYN2	6854
11725822_a_at	0.0004247	2.27e-05	-1.16963	JPH1	56704		11725822_a_at	0.0004247	2.27e-05	-1.16963	JPH1	56704		11732180_a_at	0.0152735	0.00441	0.396147	PTAFR	5724
11720238_at	0.0003308	1.39e-05	-1.16959	MAPK9	5601		11720238_at	0.0003308	1.39e-05	-1.16959	MAPK9	5601		11753350_x_at	0.0128768	0.00354	0.396282	KRR1	11103
11719746_a_at	0.0007278	5.87e-05	-1.16947	NF2	4771		11719746_a_at	0.0007278	5.87e-05	-1.16947	NF2	4771		11717270_a_at	0.0301059	0.0105	0.396336	SNAPC2	6618
11757496_s_at	0.0006269	4.53e-05	-1.16922	RAPGEFL1	51195		11757496_s_at	0.0006269	4.53e-05	-1.16922	RAPGEFL1	51195		11728460_at	0.0112534	0.00299	0.396598	HSCB	150274
11730781_a_at	0.0003465	1.51e-05	-1.16828	SCRN1	9805		11730781_a_at	0.0003465	1.51e-05	-1.16828	SCRN1	9805		11738470_at	0.0303467	0.0106	0.396649	KRT84	3890
11741696_x_at	0.0003112	1.22e-05	-1.16824	NSUN5P1	155400		11741696_x_at	0.0003112	1.22e-05	-1.16824	NSUN5P1	155400		11716893_s_at	0.0123743	0.00337	0.396651	TOX4	9878
11745615_a_at	0.0016726	0.000221	-1.16815	TRIM15	89870		11745615_a_at	0.0016726	0.000221	-1.16815	TRIM15	89870		11728893_at	0.0128963	0.00355	0.396747	TPPP	11076
11724634_s_at	0.0002991	1.12e-05	-1.16813	ABCB10	23456		11724634_s_at	0.0002991	1.12e-05	-1.16813	ABCB10	23456		11758379_s_at	0.0174567	0.00526	0.396825	SLC25A46	91137
11717610_s_at	0.0002968	1.1e-05	-1.16805	SUCLG2	8801		11717610_s_at	0.0002968	1.1e-05	-1.16805	SUCLG2	8801		11755465_x_at	0.0357455	0.0131	0.396842	ZNF517	340385
11727336_at	0.0003186	1.29e-05	-1.16725	SAMD12	401474		11727336_at	0.0003186	1.29e-05	-1.16725	SAMD12	401474		11730860_at	0.0201007	0.0063	0.397043	SLC6A7	6534
11715734_a_at	0.000891	8.18e-05	-1.16714	NIPSNAP1	8508		11715734_a_at	0.000891	8.18e-05	-1.16714	NIPSNAP1	8508		11734991_a_at	0.0231871	0.00755	0.397267	WNT3A	89780
11731121_s_at	0.0166991	0.00497	-1.16685	VASH2	79805		11731121_s_at	0.0166991	0.00497	-1.16685	VASH2	79805		11753562_s_at	0.0143525	0.00407	0.397314	LUZP2	338645
11724888_a_at	0.0006599	4.96e-05	-1.16671	CARD10	29775		11724888_a_at	0.0006599	4.96e-05	-1.16671	CARD10	29775		11746375_a_at	0.0221413	0.00712	0.397624	NOVA1	4857
11731673_at	0.0002965	1.1e-05	-1.16652	LCORL	254251		11731673_at	0.0002965	1.1e-05	-1.16652	LCORL	254251		11753815_a_at	0.0357882	0.0131	0.397786	ECM1	1893
11725748_a_at	0.001573	0.000203	-1.16616	MXD3	83463		11725748_a_at	0.001573	0.000203	-1.16616	MXD3	83463		11726255_x_at	0.0158531	0.00463	0.397973	CD74	972
11722169_x_at	0.0003146	1.25e-05	-1.16579	CSE1L	1434		11722169_x_at	0.0003146	1.25e-05	-1.16579	CSE1L	1434		11761267_at	0.0143194	0.00406	0.398283	DLG2	1740
11717608_at	0.0003336	1.4e-05	-1.16518	VMA21	203547		11717608_at	0.0003336	1.4e-05	-1.16518	VMA21	203547		11716236_s_at	0.0106219	0.00278	0.39831	RAE1	8480
11754024_a_at	0.0003522	1.56e-05	-1.16448	SLC25A11	8402		11754024_a_at	0.0003522	1.56e-05	-1.16448	SLC25A11	8402		11752762_s_at	0.0337039	0.0121	0.398421	LOC100288966	317754
11721647_a_at	0.0003374	1.43e-05	-1.16393	CTNND1	1500		11721647_a_at	0.0003374	1.43e-05	-1.16393	CTNND1	1500		11724621_a_at	0.0196357	0.00611	0.39847	WDR78	79819
11764111_s_at	0.0003005	1.13e-05	-1.16299	ELMOD2	255520		11764111_s_at	0.0003005	1.13e-05	-1.16299	ELMOD2	255520		11720780_a_at	0.0408677	0.0155	0.398512	KIAA1324	57535
11739606_x_at	0.0004935	3.02e-05	-1.16282	CCDC88A	55704		11739606_x_at	0.0004935	3.02e-05	-1.16282	CCDC88A	55704		11760577_at	0.0200905	0.00629	0.398606	ZNF610	162963
11750006_a_at	0.000349	1.53e-05	-1.16136	COA1	55744		11750006_a_at	0.000349	1.53e-05	-1.16136	COA1	55744		11729075_s_at	0.0113829	0.00304	0.398655	LTC4S	4056
11720804_a_at	0.0003011	1.14e-05	-1.1612	PAGR1	79447		11720804_a_at	0.0003011	1.14e-05	-1.1612	PAGR1	79447		11740544_a_at	0.0178889	0.00542	0.398704	NRG1	3084
11763410_at	0.0002993	1.12e-05	-1.16119	GLG1	2734		11763410_at	0.0002993	1.12e-05	-1.16119	GLG1	2734		11732731_at	0.045655	0.0179	0.398824	HOXD3	3232
11760403_at	0.0007899	6.73e-05	-1.16118	SPTAN1	6709		11760403_at	0.0007899	6.73e-05	-1.16118	SPTAN1	6709		11722388_at	0.0104697	0.00273	0.398847	MTF1	4520
11722377_at	0.0003221	1.31e-05	-1.16077	PNPO	55163		11722377_at	0.0003221	1.31e-05	-1.16077	PNPO	55163		11754779_a_at	0.0102584	0.00266	0.398892	MSANTD2	79684
11720720_a_at	0.0035544	0.000656	-1.16064	C22orf29	79680		11720720_a_at	0.0035544	0.000656	-1.16064	C22orf29	79680		11755095_a_at	0.0220368	0.00708	0.399005	CFAP20	29105
11732704_a_at	0.0003156	1.26e-05	-1.1602	FGFRL1	53834		11732704_a_at	0.0003156	1.26e-05	-1.1602	FGFRL1	53834		11739233_a_at	0.0167147	0.00497	0.399038	SAFB2	9667
11726757_s_at	0.0003375	1.43e-05	-1.15945	CDC25A	993		11726757_s_at	0.0003375	1.43e-05	-1.15945	CDC25A	993		11734414_at	0.0365865	0.0135	0.399128	CALCB	797
11729574_at	0.0004616	2.65e-05	-1.15911	ENC1	8507		11729574_at	0.0004616	2.65e-05	-1.15911	ENC1	8507		11724966_s_at	0.019742	0.00615	0.399359	BLOC1S1-RDH5	5959
11740158_x_at	0.0003812	1.8e-05	-1.15895	ATG10	83734		11740158_x_at	0.0003812	1.8e-05	-1.15895	ATG10	83734		11761808_a_at	0.0149234	0.00428	0.399456	SFPQ	654780
11731125_a_at	0.0003226	1.32e-05	-1.15859	FBXO36	130888		11731125_a_at	0.0003226	1.32e-05	-1.15859	FBXO36	130888		11731161_at	0.0355627	0.013	0.39946	ITGA2B	3674
11716134_a_at	0.000303	1.16e-05	-1.15836	MTOR	2475		11716134_a_at	0.000303	1.16e-05	-1.15836	MTOR	2475		11741685_a_at	0.0304765	0.0107	0.399537	TAS1R1	80835
11737219_a_at	0.0004388	2.41e-05	-1.1582	ITGB1	3688		11737219_a_at	0.0004388	2.41e-05	-1.1582	ITGB1	3688		11763265_s_at	0.0100228	0.00258	0.399669	PCYT1A	5130
11717852_at	0.0005866	4.03e-05	-1.15747	NAGLU	4669		11717852_at	0.0005866	4.03e-05	-1.15747	NAGLU	4669		11746400_a_at	0.0104008	0.00271	0.399736	MYLK3	91807
11754696_x_at	0.0003221	1.31e-05	-1.15673	CENPN	55839		11754696_x_at	0.0003221	1.31e-05	-1.15673	CENPN	55839		11740010_at	0.04575	0.0179	0.399769	ZFP14	57677
11723528_s_at	0.0003571	1.6e-05	-1.15582	LENG8	114823		11723528_s_at	0.0003571	1.6e-05	-1.15582	LENG8	114823		11755226_s_at	0.0207059	0.00654	0.399832	KLHDC7A	127707
11743838_a_at	0.0003012	1.14e-05	-1.15577	ATR	545		11743838_a_at	0.0003012	1.14e-05	-1.15577	ATR	545		11750246_a_at	0.0272615	0.00926	0.399971	GPER1	2852
11719167_a_at	0.000308	1.2e-05	-1.15534	TACC1	6867		11719167_a_at	0.000308	1.2e-05	-1.15534	TACC1	6867		11756573_a_at	0.0181764	0.00553	0.400004	RIMKLB	57494
11726113_a_at	0.0003336	1.4e-05	-1.15513	FAM46B	115572		11726113_a_at	0.0003336	1.4e-05	-1.15513	FAM46B	115572		11734587_x_at	0.0348224	0.0127	0.400322	BAGE2	85319
11742680_at	0.000441	2.43e-05	-1.15511	HNRNPA2B1	3181		11742680_at	0.000441	2.43e-05	-1.15511	HNRNPA2B1	3181		11739818_at	0.0301637	0.0105	0.400441	C9	735
11745635_a_at	0.0003666	1.68e-05	-1.15257	TNIK	23043		11745635_a_at	0.0003666	1.68e-05	-1.15257	TNIK	23043		11755151_a_at	0.0464405	0.0183	0.400467	ARNTL	406
11754990_a_at	0.000314	1.25e-05	-1.15213	EPB41	2035		11754990_a_at	0.000314	1.25e-05	-1.15213	EPB41	2035		11737568_a_at	0.0198195	0.00619	0.400551	YIPF7	285525
11733240_at	0.0005588	3.7e-05	-1.1521	IRAK2	3656		11733240_at	0.0005588	3.7e-05	-1.1521	IRAK2	3656		11726309_a_at	0.0196267	0.0061	0.400579	GLRB	2743
11755868_x_at	0.0003532	1.57e-05	-1.15207	CLCC1	23155		11755868_x_at	0.0003532	1.57e-05	-1.15207	CLCC1	23155		11729367_at	0.0102274	0.00265	0.400622	PRKAA2	5563
11729006_at	0.0007596	6.3e-05	-1.15172	OVOL2	58495		11729006_at	0.0007596	6.3e-05	-1.15172	OVOL2	58495		11750996_a_at	0.0254999	0.00851	0.400664	ZNF577	84765
11764244_s_at	0.0003486	1.53e-05	-1.15062	THOC2	57187		11764244_s_at	0.0003486	1.53e-05	-1.15062	THOC2	57187		11727369_a_at	0.0202003	0.00634	0.400689	TSN	7247
11763732_at	0.0005781	3.93e-05	-1.15061	PPM1F	9647		11763732_at	0.0005781	3.93e-05	-1.15061	PPM1F	9647		11755859_a_at	0.0127921	0.00351	0.400712	RNF41	10193
11719938_s_at	0.0006023	4.25e-05	-1.15058	CAND1	55832		11719938_s_at	0.0006023	4.25e-05	-1.15058	CAND1	55832		11725870_at	0.0153868	0.00446	0.400762	ZBTB41	360023
11740022_a_at	0.0029804	0.000511	-1.15043	LRRCC1	85444		11740022_a_at	0.0029804	0.000511	-1.15043	LRRCC1	85444		11727892_at	0.0157832	0.00461	0.400796	PRELP	5549
11722903_s_at	0.0003706	1.71e-05	-1.14977	GSTT2	2953		11722903_s_at	0.0003706	1.71e-05	-1.14977	GSTT2	2953		11745060_x_at	0.0269008	0.00911	0.400865	RIN1	9610
11741732_a_at	0.0004267	2.29e-05	-1.14908	ANP32E	81611		11741732_a_at	0.0004267	2.29e-05	-1.14908	ANP32E	81611		11733967_at	0.0271264	0.00921	0.401229	VIP	7432
11723878_a_at	0.0011717	0.000129	-1.14808	ATP7B	540		11723878_a_at	0.0011717	0.000129	-1.14808	ATP7B	540		11755653_a_at	0.0340243	0.0123	0.401419	RFX2	5990
11735224_a_at	0.0022476	0.000341	-1.14775	KLRG1	10219		11735224_a_at	0.0022476	0.000341	-1.14775	KLRG1	10219		11741620_a_at	0.0141304	0.00399	0.401466	SMARCD1	6602
11725334_at	0.0003057	1.18e-05	-1.14726	MZT1	440145		11725334_at	0.0003057	1.18e-05	-1.14726	MZT1	440145		11763033_at	0.0147908	0.00423	0.401628	RPS16	6217
11756358_a_at	0.0007604	6.32e-05	-1.14722	PLK3	1263		11756358_a_at	0.0007604	6.32e-05	-1.14722	PLK3	1263		11742628_at	0.0403286	0.0153	0.401844	OR2T6	254879
11721074_a_at	0.0004699	2.75e-05	-1.14674	LAS1L	81887		11721074_a_at	0.0004699	2.75e-05	-1.14674	LAS1L	81887		11725578_at	0.01475	0.00422	0.401931	BEND3	57673
11748457_a_at	0.0006595	4.96e-05	-1.14651	TRIM37	4591		11748457_a_at	0.0006595	4.96e-05	-1.14651	TRIM37	4591		11716713_a_at	0.0157844	0.00461	0.401992	ARHGAP17	55114
11755791_a_at	0.0003172	1.28e-05	-1.14636	SASS6	163786		11755791_a_at	0.0003172	1.28e-05	-1.14636	SASS6	163786		11718967_at	0.0108301	0.00285	0.402085	DDX6	1656
11719640_a_at	0.0003868	1.88e-05	-1.1458	PLXNA1	5361		11719640_a_at	0.0003868	1.88e-05	-1.1458	PLXNA1	5361		11723320_at	0.0120518	0.00326	0.402087	CALY	50632
11736083_x_at	0.0004885	2.95e-05	-1.1453	GTSE1	51512		11736083_x_at	0.0004885	2.95e-05	-1.1453	GTSE1	51512		11736003_x_at	0.0245631	0.00812	0.40209	GDI2	2665
11757565_s_at	0.0004616	2.64e-05	-1.14503	SPIN2A	54466		11757565_s_at	0.0004616	2.64e-05	-1.14503	SPIN2A	54466		11723672_a_at	0.0357314	0.0131	0.402297	PSEN2	5664
11725554_at	0.0003986	2.02e-05	-1.14494	TMEM133	83935		11725554_at	0.0003986	2.02e-05	-1.14494	TMEM133	83935		11759929_at	0.0201361	0.00631	0.402317	NOX5	79400
11759618_a_at	0.0006871	5.3e-05	-1.14466	SLC25A37	51312		11759618_a_at	0.0006871	5.3e-05	-1.14466	SLC25A37	51312		11725255_a_at	0.0184815	0.00565	0.402335	IL15	3600
11724732_s_at	0.0003279	1.36e-05	-1.14459	TUBB	203068		11724732_s_at	0.0003279	1.36e-05	-1.14459	TUBB	203068		11722510_at	0.0107648	0.00283	0.402394	CRTC3	64784
11722366_a_at	0.0005601	3.71e-05	-1.14419	HIRIP3	8479		11722366_a_at	0.0005601	3.71e-05	-1.14419	HIRIP3	8479		11730531_at	0.0350648	0.0128	0.402431	ZGLP1	100125288
11716142_x_at	0.0003306	1.39e-05	-1.14399	SIGMAR1	10280		11716142_x_at	0.0003306	1.39e-05	-1.14399	SIGMAR1	10280		11723925_a_at	0.027939	0.00956	0.402753	KRT13	3860
11745027_a_at	0.0012146	0.000136	-1.14361	C11orf80	79703		11745027_a_at	0.0012146	0.000136	-1.14361	C11orf80	79703		11740078_at	0.0398568	0.0151	0.402774	RGS17	26575
11733014_a_at	0.0003894	1.93e-05	-1.1435	RNF213	57674		11733014_a_at	0.0003894	1.93e-05	-1.1435	RNF213	57674		11734528_at	0.0282279	0.00968	0.403014	ACPT	93650
11739673_at	0.0010113	0.000101	-1.14319	PDP2	57546		11739673_at	0.0010113	0.000101	-1.14319	PDP2	57546		11735892_a_at	0.0161051	0.00473	0.403035	RESP18	389075
11755938_a_at	0.0005997	4.2e-05	-1.14316	DTX2	113878		11755938_a_at	0.0005997	4.2e-05	-1.14316	DTX2	113878		11724332_at	0.0105185	0.00275	0.403078	C6orf226	441150
11750205_a_at	0.0023226	0.000357	-1.14255	BCAS1	8537		11750205_a_at	0.0023226	0.000357	-1.14255	BCAS1	8537		11725045_a_at	0.0114181	0.00305	0.403243	UAP1	6675
11724328_a_at	0.0003999	2.04e-05	-1.14251	UBE2C	11065		11724328_a_at	0.0003999	2.04e-05	-1.14251	UBE2C	11065		11736623_a_at	0.0212585	0.00675	0.403341	TMEM110	375346
11739206_a_at	0.0003345	1.41e-05	-1.14233	TTL	150465		11739206_a_at	0.0003345	1.41e-05	-1.14233	TTL	150465		11740384_a_at	0.0191997	0.00594	0.403392	KSR1	8844
11752269_a_at	0.0003432	1.49e-05	-1.14223	UGT1A1	54575		11752269_a_at	0.0003432	1.49e-05	-1.14223	UGT1A1	54575		11726731_a_at	0.0132942	0.00369	0.40345	AGGF1	55109
11739942_s_at	0.0004775	2.83e-05	-1.14218	SEPSECS	51091		11739942_s_at	0.0004775	2.83e-05	-1.14218	SEPSECS	51091		11731145_a_at	0.0237954	0.0078	0.403544	SYNE1	23345
11734684_s_at	0.0003375	1.43e-05	-1.14172	UMPS	7372		11734684_s_at	0.0003375	1.43e-05	-1.14172	UMPS	7372		11739425_at	0.0191589	0.00592	0.403695	DPYSL5	56896
11746126_s_at	0.000517	3.24e-05	-1.14143	STAG3	10734		11746126_s_at	0.000517	3.24e-05	-1.14143	STAG3	10734		11757934_at	0.01026	0.00266	0.403709	KIAA1551	55196
11742086_a_at	0.0004239	2.27e-05	-1.14094	PRMT3	10196		11742086_a_at	0.0004239	2.27e-05	-1.14094	PRMT3	10196		11740220_a_at	0.0150675	0.00433	0.403826	SMAD9	4093
11758094_s_at	0.0003776	1.78e-05	-1.14031	NFATC2IP	84901		11758094_s_at	0.0003776	1.78e-05	-1.14031	NFATC2IP	84901		11738364_a_at	0.0182327	0.00555	0.403952	CEACAM16	388551
11721717_s_at	0.0004868	2.93e-05	-1.13943	ATRX	546		11721717_s_at	0.0004868	2.93e-05	-1.13943	ATRX	546		11715251_at	0.0195376	0.00607	0.40406	CHST7	56548
11717416_a_at	0.0006595	4.95e-05	-1.13922	RHOU	58480		11717416_a_at	0.0006595	4.95e-05	-1.13922	RHOU	58480		11731028_a_at	0.0239402	0.00786	0.404197	MYOM3	127294
11722810_s_at	0.0008018	6.87e-05	-1.13918	SP1	6667		11722810_s_at	0.0008018	6.87e-05	-1.13918	SP1	6667		11739632_at	0.0111292	0.00295	0.404263	MED13	9969
11720928_at	0.0007085	5.58e-05	-1.13882	SRM	6723		11720928_at	0.0007085	5.58e-05	-1.13882	SRM	6723		11747193_a_at	0.0316686	0.0112	0.404264	ZNF185	7739
11720266_a_at	0.0003493	1.54e-05	-1.13853	TBCK	93627		11720266_a_at	0.0003493	1.54e-05	-1.13853	TBCK	93627		11741821_a_at	0.0133373	0.00371	0.404324	NAF1	92345
11761440_a_at	0.0007574	6.27e-05	-1.13811	MICAL2	9645		11761440_a_at	0.0007574	6.27e-05	-1.13811	MICAL2	9645		11751551_x_at	0.0282989	0.00971	0.404354	KRTAP5-5	439915
11762509_x_at	0.0005645	3.76e-05	-1.13759	CBWD1	55871		11762509_x_at	0.0005645	3.76e-05	-1.13759	CBWD1	55871		11746086_x_at	0.0145912	0.00415	0.404381	LOC728752	728752
11748196_a_at	0.0003278	1.36e-05	-1.13672	ACADSB	36		11748196_a_at	0.0003278	1.36e-05	-1.13672	ACADSB	36		11719605_at	0.0217598	0.00696	0.404429	RRN3	54700
11746217_a_at	0.0004143	2.18e-05	-1.13665	HPS3	84343		11746217_a_at	0.0004143	2.18e-05	-1.13665	HPS3	84343		11717495_a_at	0.0191167	0.0059	0.404554	TMEM129	92305
11718488_a_at	0.0003446	1.5e-05	-1.13663	ORC3	23595		11718488_a_at	0.0003446	1.5e-05	-1.13663	ORC3	23595		11738603_x_at	0.0202173	0.00635	0.404668	LCE3C	353144
11744345_x_at	0.0006649	5.04e-05	-1.13623	TUBA1A	7846		11744345_x_at	0.0006649	5.04e-05	-1.13623	TUBA1A	7846		11753559_at	0.0110496	0.00292	0.404712	SAA3P	6290
11725854_a_at	0.0003419	1.48e-05	-1.13577	VWA8	23078		11725854_a_at	0.0003419	1.48e-05	-1.13577	VWA8	23078		11731628_a_at	0.0152168	0.00439	0.404731	OSGIN2	734
11750609_a_at	0.0013986	0.00017	-1.13559	ITSN1	6453		11750609_a_at	0.0013986	0.00017	-1.13559	ITSN1	6453		11736861_at	0.0361561	0.0133	0.404766	PIH1D3	139212
11760946_at	0.0005503	3.62e-05	-1.13555	PSMC2	5701		11760946_at	0.0005503	3.62e-05	-1.13555	PSMC2	5701		11735876_x_at	0.0352165	0.0129	0.40477	PCDHGA4	56111
11722437_a_at	0.000823	7.22e-05	-1.13538	GOSR2	9570		11722437_a_at	0.000823	7.22e-05	-1.13538	GOSR2	9570		11755478_x_at	0.0129213	0.00356	0.404849	PROSC	11212
11755557_a_at	0.0004322	2.34e-05	-1.13533	HACE1	57531		11755557_a_at	0.0004322	2.34e-05	-1.13533	HACE1	57531		11715101_s_at	0.0099006	0.00254	0.404888	HIST1H3G	8355
11718427_s_at	0.0007088	5.59e-05	-1.135	HSDL2	84263		11718427_s_at	0.0007088	5.59e-05	-1.135	HSDL2	84263		11745817_x_at	0.0229657	0.00746	0.404905	CDIP1	29965
11734018_at	0.000935	8.86e-05	-1.1342	URB1	9875		11734018_at	0.000935	8.86e-05	-1.1342	URB1	9875		11738197_x_at	0.0172458	0.00518	0.405076	SLC13A4	26266
11732878_at	0.0006267	4.52e-05	-1.13409	CNTLN	54875		11732878_at	0.0006267	4.52e-05	-1.13409	CNTLN	54875		11751611_a_at	0.0490771	0.0196	0.405171	TRAFD1	10906
11721418_at	0.0015303	0.000195	-1.13403	SH3RF3	344558		11721418_at	0.0015303	0.000195	-1.13403	SH3RF3	344558		11761637_x_at	0.0100877	0.0026	0.405235	MST1	4485
11739749_at	0.0005947	4.13e-05	-1.13393	SPTLC3	55304		11739749_at	0.0005947	4.13e-05	-1.13393	SPTLC3	55304		11757007_a_at	0.0219634	0.00705	0.405334	NUTM1	256646
11759195_a_at	0.0004677	2.72e-05	-1.13266	MDN1	23195		11759195_a_at	0.0004677	2.72e-05	-1.13266	MDN1	23195		11749864_a_at	0.0422496	0.0162	0.405365	RHOJ	57381
11740624_a_at	0.0008212	7.18e-05	-1.1326	CEP131	22994		11740624_a_at	0.0008212	7.18e-05	-1.1326	CEP131	22994		11717043_at	0.0163201	0.00482	0.405411	GID8	54994
11758075_s_at	0.0003655	1.66e-05	-1.1315	SLC18B1	116843		11758075_s_at	0.0003655	1.66e-05	-1.1315	SLC18B1	116843		11751453_a_at	0.0106648	0.00279	0.405417	MRRF	92399
11719528_at	0.0004143	2.18e-05	-1.13078	PVRL2	5819		11719528_at	0.0004143	2.18e-05	-1.13078	PVRL2	5819		11724153_at	0.0236157	0.00773	0.405465	CELF6	60677
11736364_s_at	0.0007245	5.82e-05	-1.13055	KIAA0586	9786		11736364_s_at	0.0007245	5.82e-05	-1.13055	KIAA0586	9786		11747605_a_at	0.0107161	0.00281	0.4058	RPP30	10556
11730451_at	0.000411	2.14e-05	-1.12982	SDHAF4	135154		11730451_at	0.000411	2.14e-05	-1.12982	SDHAF4	135154		11731623_s_at	0.0268156	0.00907	0.405827	AGXT	189
11716038_s_at	0.0012559	0.000144	-1.12941	SLC25A29	123096		11716038_s_at	0.0012559	0.000144	-1.12941	SLC25A29	123096		11727685_at	0.024762	0.0082	0.405875	NTRK3	4916
11745724_at	0.0003576	1.61e-05	-1.1282	MALAT1	378938		11745724_at	0.0003576	1.61e-05	-1.1282	MALAT1	378938		11760115_x_at	0.0255607	0.00853	0.405876	HERC2P2	283755
11739477_a_at	0.0004972	3.05e-05	-1.12788	SBF2	81846		11739477_a_at	0.0004972	3.05e-05	-1.12788	SBF2	81846		11761996_a_at	0.0214806	0.00685	0.405878	DGKZ	8525
11729184_s_at	0.0005702	3.83e-05	-1.12724	RPAP3	79657		11729184_s_at	0.0005702	3.83e-05	-1.12724	RPAP3	79657		11727650_a_at	0.0281043	0.00962	0.405946	MFSD7	84179
11721760_a_at	0.0007516	6.19e-05	-1.12709	TSEN54	283989		11721760_a_at	0.0007516	6.19e-05	-1.12709	TSEN54	283989		11720624_a_at	0.0134148	0.00374	0.406263	MYD88	4615
11747314_a_at	0.0003543	1.57e-05	-1.12631	PDP1	54704		11747314_a_at	0.0003543	1.57e-05	-1.12631	PDP1	54704		11762046_at	0.042369	0.0163	0.406566	ESR2	2100
11723474_a_at	0.000573	3.87e-05	-1.12621	LYPLAL1	127018		11723474_a_at	0.000573	3.87e-05	-1.12621	LYPLAL1	127018		11733471_at	0.0157927	0.00461	0.406882	PLEKHG4B	153478
11727552_at	0.0007739	6.53e-05	-1.12614	FZD2	2535		11727552_at	0.0007739	6.53e-05	-1.12614	FZD2	2535		11758076_s_at	0.0154415	0.00448	0.406892	ADCY9	115
11749540_x_at	0.0003399	1.46e-05	-1.12604	DLD	1738		11749540_x_at	0.0003399	1.46e-05	-1.12604	DLD	1738		11715312_at	0.0100651	0.00259	0.406903	FOXC2	2303
11734342_a_at	0.0003874	1.89e-05	-1.12584	ZMYM1	79830		11734342_a_at	0.0003874	1.89e-05	-1.12584	ZMYM1	79830		11758150_s_at	0.016321	0.00482	0.406917	ARSE	415
11745471_a_at	0.000349	1.53e-05	-1.12495	ZNF276	92822		11745471_a_at	0.000349	1.53e-05	-1.12495	ZNF276	92822		11751842_x_at	0.0094871	0.0024	0.40704	NACA	4666
11743974_at	0.0018883	0.000264	-1.12461	MRPL38	64978		11743974_at	0.0018883	0.000264	-1.12461	MRPL38	64978		11744054_a_at	0.0157652	0.0046	0.40706	ZNFX1	57169
11725798_s_at	0.0004786	2.85e-05	-1.12451	USP46	64854		11725798_s_at	0.0004786	2.85e-05	-1.12451	USP46	64854		11746754_a_at	0.0101241	0.00261	0.407103	ZDHHC7	55625
11717041_at	0.000355	1.58e-05	-1.12258	MTMR4	9110		11717041_at	0.000355	1.58e-05	-1.12258	MTMR4	9110		11756905_a_at	0.0408974	0.0156	0.407199	DCBLD1	285761
11723298_s_at	0.000354	1.57e-05	-1.12219	AKAP2	11217		11723298_s_at	0.000354	1.57e-05	-1.12219	AKAP2	11217		11733171_a_at	0.0125333	0.00342	0.407347	FBXO45	200933
11728085_s_at	0.0014851	0.000187	-1.12207	BMPR1B	658		11728085_s_at	0.0014851	0.000187	-1.12207	BMPR1B	658		11762143_at	0.0105379	0.00275	0.407595	RNH1	6050
11757751_s_at	0.0020044	0.000289	-1.12185	NRP1	8829		11757751_s_at	0.0020044	0.000289	-1.12185	NRP1	8829		11744960_a_at	0.0154101	0.00447	0.407608	ZNF311	282890
11737635_a_at	0.0004738	2.79e-05	-1.12045	RHOT2	89941		11737635_a_at	0.0004738	2.79e-05	-1.12045	RHOT2	89941		11739756_x_at	0.0169744	0.00507	0.407658	ZNF74	7625
11756155_a_at	0.0009186	8.6e-05	-1.11969	NHS	4810		11756155_a_at	0.0009186	8.6e-05	-1.11969	NHS	4810		11741384_x_at	0.0433202	0.0167	0.407704	STARD8	9754
11721736_s_at	0.0006227	4.47e-05	-1.11968	TNFRSF19	55504		11721736_s_at	0.0006227	4.47e-05	-1.11968	TNFRSF19	55504		11735780_a_at	0.0100112	0.00257	0.407805	CYB561D1	284613
11754201_s_at	0.0003338	1.41e-05	-1.11913	ALDH7A1	501		11754201_s_at	0.0003338	1.41e-05	-1.11913	ALDH7A1	501		11737527_s_at	0.0105536	0.00276	0.407845	DYRK1A	1859
11732432_a_at	0.0003485	1.53e-05	-1.11878	GK	2710		11732432_a_at	0.0003485	1.53e-05	-1.11878	GK	2710		11761219_at	0.0256986	0.00859	0.407946	CRACR2B	283229
11716115_s_at	0.00093	8.77e-05	-1.11847	ZFP36L1	677		11716115_s_at	0.00093	8.77e-05	-1.11847	ZFP36L1	677		11763945_x_at	0.0143551	0.00407	0.407993	RPSAP9	653162
11732837_a_at	0.0019186	0.000271	-1.11784	IL37	27178		11732837_a_at	0.0019186	0.000271	-1.11784	IL37	27178		11722817_a_at	0.0196034	0.00609	0.408036	ZNF3	7551
11756145_s_at	0.000601	4.23e-05	-1.11758	SLC25A15	10166		11756145_s_at	0.000601	4.23e-05	-1.11758	SLC25A15	10166		11739302_a_at	0.0110548	0.00292	0.408039	FZD6	8323
11748124_a_at	0.0005928	4.11e-05	-1.11741	CIRBP	1153		11748124_a_at	0.0005928	4.11e-05	-1.11741	CIRBP	1153		11744893_a_at	0.010869	0.00286	0.408051	FAM20A	54757
11755618_a_at	0.0003302	1.38e-05	-1.11708	ALDH4A1	8659		11755618_a_at	0.0003302	1.38e-05	-1.11708	ALDH4A1	8659		11733957_x_at	0.0255449	0.00853	0.408093	SPRR2F	6705
11755335_a_at	0.0004743	2.8e-05	-1.11706	C1orf21	81563		11755335_a_at	0.0004743	2.8e-05	-1.11706	C1orf21	81563		11728277_x_at	0.0098526	0.00252	0.408106	PLA2G12A	81579
11723383_a_at	0.000374	1.75e-05	-1.11646	PRR3	80742		11723383_a_at	0.000374	1.75e-05	-1.11646	PRR3	80742		11744026_at	0.0153051	0.00442	0.408119	EGLN2	112398
11756139_s_at	0.000363	1.64e-05	-1.11643	LOC728554	84321		11756139_s_at	0.000363	1.64e-05	-1.11643	LOC728554	84321		11729965_at	0.0386133	0.0145	0.408199	ACADL	33
11740773_s_at	0.000525	3.33e-05	-1.11588	LIN54	132660		11740773_s_at	0.000525	3.33e-05	-1.11588	LIN54	132660		11737739_at	0.028841	0.00994	0.40827	GPR27	2850
11734141_at	0.0007851	6.66e-05	-1.11579	GK5	256356		11734141_at	0.0007851	6.66e-05	-1.11579	GK5	256356		11725897_at	0.0449117	0.0175	0.408302	TUBB1	81027
11741315_a_at	0.02058	0.00649	-1.11528	PLSCR4	57088		11741315_a_at	0.02058	0.00649	-1.11528	PLSCR4	57088		11721147_at	0.0405739	0.0154	0.408315	SYNGR1	9145
11757556_s_at	0.0004461	2.48e-05	-1.11461	BLMH	642		11757556_s_at	0.0004461	2.48e-05	-1.11461	BLMH	642		11756701_a_at	0.0216299	0.00691	0.40833	ITGB7	3695
11723985_a_at	0.0007739	6.52e-05	-1.11452	PDCD11	22984		11723985_a_at	0.0007739	6.52e-05	-1.11452	PDCD11	22984		11725309_at	0.0230049	0.00747	0.408386	CRISP3	10321
11755789_a_at	0.0005094	3.17e-05	-1.11395	HEATR1	55127		11755789_a_at	0.0005094	3.17e-05	-1.11395	HEATR1	55127		11753251_a_at	0.0105597	0.00276	0.408395	JTB	10899
11722569_at	0.0004385	2.41e-05	-1.11353	VEZT	55591		11722569_at	0.0004385	2.41e-05	-1.11353	VEZT	55591		11732750_a_at	0.0166464	0.00494	0.408905	MEGF11	84465
11718062_a_at	0.0005645	3.76e-05	-1.1124	NME3	4832		11718062_a_at	0.0005645	3.76e-05	-1.1124	NME3	4832		11753654_a_at	0.0196594	0.00612	0.408907	PRAP1	118471
11758838_at	0.0003597	1.62e-05	-1.1122	SPTLC2	9517		11758838_at	0.0003597	1.62e-05	-1.1122	SPTLC2	9517		11743487_a_at	0.0185589	0.00568	0.40891	IK	3550
11737098_a_at	0.0004123	2.16e-05	-1.11216	HLTF	6596		11737098_a_at	0.0004123	2.16e-05	-1.11216	HLTF	6596		11715282_s_at	0.009487	0.0024	0.409301	CGB	1082
11723391_a_at	0.000834	7.37e-05	-1.1118	CORO2A	7464		11723391_a_at	0.000834	7.37e-05	-1.1118	CORO2A	7464		11719401_a_at	0.0170071	0.00508	0.409374	C1orf122	127687
11726355_at	0.0003501	1.55e-05	-1.11152	ENPP1	5167		11726355_at	0.0003501	1.55e-05	-1.11152	ENPP1	5167		11750779_a_at	0.0152821	0.00441	0.409624	SLC2A5	6518
11759414_at	0.0015501	0.000199	-1.11076	GCSH	2653		11759414_at	0.0015501	0.000199	-1.11076	GCSH	2653		11723205_a_at	0.0224618	0.00726	0.409843	PGD	5226
11721112_a_at	0.000447	2.5e-05	-1.11055	ACP6	51205		11721112_a_at	0.000447	2.5e-05	-1.11055	ACP6	51205		11750835_a_at	0.0199602	0.00624	0.409854	PHACTR1	221692
11755174_a_at	0.0003933	1.97e-05	-1.11051	CGN	57530		11755174_a_at	0.0003933	1.97e-05	-1.11051	CGN	57530		11752216_a_at	0.0350362	0.0128	0.409938	VWF	7450
11716464_at	0.0005662	3.78e-05	-1.11046	SIAE	54414		11716464_at	0.0005662	3.78e-05	-1.11046	SIAE	54414		11723330_a_at	0.0132395	0.00367	0.410041	DNAJB12	54788
11730262_a_at	0.0003571	1.6e-05	-1.10992	TBCD	6904		11730262_a_at	0.0003571	1.6e-05	-1.10992	TBCD	6904		11744295_x_at	0.0132295	0.00366	0.410061	FAM195B	348262
11750230_a_at	0.0005954	4.14e-05	-1.10953	ABHD14A-ACY1	95		11750230_a_at	0.0005954	4.14e-05	-1.10953	ABHD14A-ACY1	95		11715428_x_at	0.0121848	0.00331	0.410105	ARF4	378
11731563_a_at	0.0003797	1.79e-05	-1.10907	EXOSC7	23016		11731563_a_at	0.0003797	1.79e-05	-1.10907	EXOSC7	23016		11740375_a_at	0.0131629	0.00364	0.41027	RGS10	6001
11733534_x_at	0.0015761	0.000203	-1.10891	ARHGAP27	201176		11733534_x_at	0.0015761	0.000203	-1.10891	ARHGAP27	201176		11717367_at	0.0128339	0.00353	0.410332	ZC3HAV1	56829
11727219_a_at	0.0004423	2.45e-05	-1.10872	DSE	29940		11727219_a_at	0.0004423	2.45e-05	-1.10872	DSE	29940		11722680_at	0.0125989	0.00345	0.410561	HCST	10870
11730690_a_at	0.0003394	1.46e-05	-1.10782	FAM111A	63901		11730690_a_at	0.0003394	1.46e-05	-1.10782	FAM111A	63901		11743225_at	0.0382539	0.0143	0.410658	C9orf172	389813
11731503_at	0.000547	3.57e-05	-1.10725	TBC1D4	9882		11731503_at	0.000547	3.57e-05	-1.10725	TBC1D4	9882		11756014_a_at	0.0239197	0.00785	0.411293	ADARB2	105
11763184_at	0.0003602	1.62e-05	-1.10659	IDE	3416		11763184_at	0.0003602	1.62e-05	-1.10659	IDE	3416		11756536_a_at	0.0114404	0.00306	0.411432	C5orf22	55322
11723406_x_at	0.0013633	0.000164	-1.10639	SCMH1	22955		11723406_x_at	0.0013633	0.000164	-1.10639	SCMH1	22955		11742661_at	0.0224661	0.00726	0.411475	SCT	6343
11717360_s_at	0.000366	1.67e-05	-1.10634	GCN1	10985		11717360_s_at	0.000366	1.67e-05	-1.10634	GCN1	10985		11725975_at	0.010073	0.0026	0.41165	POM121	9883
11759738_at	0.0004745	2.8e-05	-1.10617	TMED4	222068		11759738_at	0.0004745	2.8e-05	-1.10617	TMED4	222068		11734188_x_at	0.029405	0.0102	0.411704	GP6	51206
11735550_x_at	0.0004017	2.06e-05	-1.10604	LMNTD2	256329		11735550_x_at	0.0004017	2.06e-05	-1.10604	LMNTD2	256329		11747573_x_at	0.0096978	0.00247	0.411813	TMPRSS4	56649
11753004_a_at	0.0003874	1.9e-05	-1.1056	CKB	1152		11753004_a_at	0.0003874	1.9e-05	-1.1056	CKB	1152		11731869_a_at	0.0285996	0.00984	0.411861	AZU1	566
11757642_a_at	0.0003646	1.66e-05	-1.10543	FHOD1	29109		11757642_a_at	0.0003646	1.66e-05	-1.10543	FHOD1	29109		11761687_a_at	0.0094611	0.00239	0.411862	ENTPD6	955
11739989_a_at	0.0006543	4.89e-05	-1.10511	CPPED1	55313		11739989_a_at	0.0006543	4.89e-05	-1.10511	CPPED1	55313		11716993_a_at	0.0091386	0.00229	0.411899	CSF1R	1436
11754552_a_at	0.0003874	1.89e-05	-1.10441	MRPL27	51264		11754552_a_at	0.0003874	1.89e-05	-1.10441	MRPL27	51264		11734239_a_at	0.0217632	0.00696	0.412079	PTPRT	11122
11759480_s_at	0.0005617	3.73e-05	-1.10408	PTP4A2	8073		11759480_s_at	0.0005617	3.73e-05	-1.10408	PTP4A2	8073		11736508_at	0.0475847	0.0188	0.412116	MAGEE2	139599
11736532_a_at	0.0004302	2.32e-05	-1.10393	LRRFIP1	9208		11736532_a_at	0.0004302	2.32e-05	-1.10393	LRRFIP1	9208		11736382_at	0.0204418	0.00643	0.412118	ZNF697	90874
11743326_a_at	0.00054	3.49e-05	-1.10373	CCDC50	152137		11743326_a_at	0.00054	3.49e-05	-1.10373	CCDC50	152137		11751865_a_at	0.0439301	0.017	0.412225	PLA2G1B	5319
11718411_a_at	0.0006659	5.06e-05	-1.10332	NDUFAF3	25915		11718411_a_at	0.0006659	5.06e-05	-1.10332	NDUFAF3	25915		11761503_a_at	0.0469005	0.0185	0.412243	KCNA2	3737
11734521_x_at	0.000371	1.72e-05	-1.10209	SCLT1	132320		11734521_x_at	0.000371	1.72e-05	-1.10209	SCLT1	132320		11749946_a_at	0.0175975	0.00531	0.412368	FLVCR2	55640
11754306_a_at	0.0011694	0.000129	-1.10163	MCCC1	56922		11754306_a_at	0.0011694	0.000129	-1.10163	MCCC1	56922		11756021_x_at	0.0096183	0.00244	0.41244	SNRPB2	6629
11759126_a_at	0.0003693	1.7e-05	-1.10148	THRA	7067		11759126_a_at	0.0003693	1.7e-05	-1.10148	THRA	7067		11725282_a_at	0.0236136	0.00773	0.412471	YJEFN3	374887
11743902_at	0.000371	1.72e-05	-1.10132	PSMD1	5707		11743902_at	0.000371	1.72e-05	-1.10132	PSMD1	5707		11751270_a_at	0.0267968	0.00906	0.412539	PI15	51050
11721665_a_at	0.0005564	3.68e-05	-1.10115	PLA2G16	11145		11721665_a_at	0.0005564	3.68e-05	-1.10115	PLA2G16	11145		11734614_a_at	0.0089828	0.00224	0.412569	GABRE	2564
11733433_a_at	0.0037449	0.000705	-1.1006	ODAM	54959		11733433_a_at	0.0037449	0.000705	-1.1006	ODAM	54959		11746661_a_at	0.0347632	0.0126	0.412687	KMT2B	9757
11761326_at	0.0004123	2.16e-05	-1.10011	PHF12	57649		11761326_at	0.0004123	2.16e-05	-1.10011	PHF12	57649		11720091_a_at	0.0091555	0.00229	0.41287	MINPP1	9562
11743471_a_at	0.0007103	5.62e-05	-1.10011	WDFY3	23001		11743471_a_at	0.0007103	5.62e-05	-1.10011	WDFY3	23001		11735707_x_at	0.011834	0.00319	0.412977	NABP2	79035
11736102_at	0.0004182	2.22e-05	-1.09996	MAN1A1	4121		11736102_at	0.0004182	2.22e-05	-1.09996	MAN1A1	4121		11762035_a_at	0.0133764	0.00372	0.413057	LOC339059	339059
11756494_a_at	0.0004007	2.04e-05	-1.09995	SETD6	79918		11756494_a_at	0.0004007	2.04e-05	-1.09995	SETD6	79918		11734836_at	0.0166439	0.00494	0.413106	ZNF710	374655
11736254_a_at	0.0004543	2.58e-05	-1.09978	NUP160	23279		11736254_a_at	0.0004543	2.58e-05	-1.09978	NUP160	23279		11749995_x_at	0.0223916	0.00722	0.413274	RNF216P1	441191
11753234_a_at	0.0004814	2.88e-05	-1.09942	TAMM41	132001		11753234_a_at	0.0004814	2.88e-05	-1.09942	TAMM41	132001		11763398_at	0.0329193	0.0118	0.413289	LINC01013	100507254
11762922_s_at	0.0003918	1.95e-05	-1.09886	COX3	4514		11762922_s_at	0.0003918	1.95e-05	-1.09886	COX3	4514		11723484_x_at	0.0143635	0.00407	0.413355	PDCL3	79031
11757347_s_at	0.0003498	1.54e-05	-1.09859	RNF144A	9781		11757347_s_at	0.0003498	1.54e-05	-1.09859	RNF144A	9781		11750505_a_at	0.0235541	0.0077	0.413403	PTPN7	5778
11722561_a_at	0.0003868	1.87e-05	-1.09828	CDK4	1019		11722561_a_at	0.0003868	1.87e-05	-1.09828	CDK4	1019		11748936_a_at	0.0097607	0.00249	0.413434	POMT1	10585
11743240_a_at	0.0022697	0.000346	-1.09757	LY6G6D	58530		11743240_a_at	0.0022697	0.000346	-1.09757	LY6G6D	58530		11722729_a_at	0.0130678	0.00361	0.41347	METTL23	124512
11760332_a_at	0.000376	1.76e-05	-1.09754	ZFAND2B	130617		11760332_a_at	0.000376	1.76e-05	-1.09754	ZFAND2B	130617		11715894_x_at	0.0098393	0.00252	0.41351	NGRN	51335
11721916_at	0.000544	3.54e-05	-1.09641	MDM4	4194		11721916_at	0.000544	3.54e-05	-1.09641	MDM4	4194		11719374_a_at	0.0281032	0.00962	0.413598	EDEM2	55741
11717787_a_at	0.0003951	1.99e-05	-1.09621	CLUH	23277		11717787_a_at	0.0003951	1.99e-05	-1.09621	CLUH	23277		11735580_s_at	0.0171212	0.00513	0.413625	TSSK1B	83942
11758001_s_at	0.0006517	4.86e-05	-1.09591	YWHAQ	10971		11758001_s_at	0.0006517	4.86e-05	-1.09591	YWHAQ	10971		11756418_a_at	0.0231188	0.00752	0.413625	MEAF6	64769
11727944_a_at	0.0003673	1.69e-05	-1.09577	ARHGAP8	23779		11727944_a_at	0.0003673	1.69e-05	-1.09577	ARHGAP8	23779		11731074_at	0.0102859	0.00267	0.413758	PGGT1B	5229
11722671_at	0.0003688	1.7e-05	-1.09569	AKAP11	11215		11722671_at	0.0003688	1.7e-05	-1.09569	AKAP11	11215		11742023_a_at	0.0141789	0.004	0.413766	RAPGEF1	2889
11722678_a_at	0.0006001	4.21e-05	-1.09548	STEAP3	55240		11722678_a_at	0.0006001	4.21e-05	-1.09548	STEAP3	55240		11731083_at	0.0289392	0.00998	0.414276	RNF144B	255488
11760223_at	0.0006501	4.83e-05	-1.09494	MBD4	8930		11760223_at	0.0006501	4.83e-05	-1.09494	MBD4	8930		11747664_a_at	0.0096974	0.00247	0.414291	UBXN8	7993
11727680_a_at	0.0003764	1.77e-05	-1.09478	ADSL	158		11727680_a_at	0.0003764	1.77e-05	-1.09478	ADSL	158		11726423_a_at	0.0297521	0.0103	0.414376	SCN3B	55800
11748314_a_at	0.0004188	2.23e-05	-1.09455	CDC20	991		11748314_a_at	0.0004188	2.23e-05	-1.09455	CDC20	991		11724317_a_at	0.0112757	0.003	0.414576	FGF1	2246
11760270_at	0.0009852	9.68e-05	-1.09417	CDC16	8881		11760270_at	0.0009852	9.68e-05	-1.09417	CDC16	8881		11757724_x_at	0.023796	0.0078	0.414579	BSCL2	26580
11715911_at	0.000376	1.76e-05	-1.09303	MYO6	4646		11715911_at	0.000376	1.76e-05	-1.09303	MYO6	4646		11734343_at	0.0220241	0.00707	0.414849	P2RY4	5030
11754440_s_at	0.0004845	2.91e-05	-1.09297	GAS6	2621		11754440_s_at	0.0004845	2.91e-05	-1.09297	GAS6	2621		11751668_a_at	0.0091007	0.00227	0.414915	AGPAT1	10554
11757224_s_at	0.0006507	4.84e-05	-1.09186	C4orf27	54969		11757224_s_at	0.0006507	4.84e-05	-1.09186	C4orf27	54969		11733392_at	0.011977	0.00324	0.415104	UBL4B	164153
11756532_a_at	0.0025571	0.000411	-1.09127	PIK3CD	5293		11756532_a_at	0.0025571	0.000411	-1.09127	PIK3CD	5293		11756065_x_at	0.0112653	0.003	0.415218	APOD	347
11756105_a_at	0.0018586	0.000258	-1.09113	BMPR2	659		11756105_a_at	0.0018586	0.000258	-1.09113	BMPR2	659		11721616_a_at	0.0150996	0.00435	0.415287	THEMIS2	9473
11718654_s_at	0.0007213	5.77e-05	-1.09091	PKD2	5311		11718654_s_at	0.0007213	5.77e-05	-1.09091	PKD2	5311		11755040_a_at	0.0215676	0.00689	0.415548	CRYGS	1427
11759645_x_at	0.0043656	0.000867	-1.09068	COX11	1353		11759645_x_at	0.0043656	0.000867	-1.09068	COX11	1353		11753834_x_at	0.0159643	0.00468	0.41576	CXADR	1525
11757001_a_at	0.0003665	1.68e-05	-1.09051	SEC14L2	23541		11757001_a_at	0.0003665	1.68e-05	-1.09051	SEC14L2	23541		11742621_at	0.0181315	0.00551	0.415816	OR5B21	219968
11744975_a_at	0.0008524	7.65e-05	-1.09043	DOC2A	8448		11744975_a_at	0.0008524	7.65e-05	-1.09043	DOC2A	8448		11744228_x_at	0.0183066	0.00558	0.41585	ORAI3	93129
11728796_x_at	0.0003657	1.67e-05	-1.09028	LSM14A	26065		11728796_x_at	0.0003657	1.67e-05	-1.09028	LSM14A	26065		11735564_at	0.0199666	0.00625	0.415866	SPRED3	399473
11725231_a_at	0.0004782	2.84e-05	-1.08988	CEP290	80184		11725231_a_at	0.0004782	2.84e-05	-1.08988	CEP290	80184		11733520_at	0.0124001	0.00338	0.41587	POU3F2	5454
11719284_a_at	0.0004123	2.16e-05	-1.08978	UBR7	55148		11719284_a_at	0.0004123	2.16e-05	-1.08978	UBR7	55148		11746630_x_at	0.0089502	0.00223	0.415874	INPP5J	27124
11730891_at	0.0006195	4.43e-05	-1.08965	NSUN6	221078		11730891_at	0.0006195	4.43e-05	-1.08965	NSUN6	221078		11742176_s_at	0.0107214	0.00281	0.415934	HIST1H2BO	8348
11758279_s_at	0.0004143	2.18e-05	-1.08902	CORO1C	23603		11758279_s_at	0.0004143	2.18e-05	-1.08902	CORO1C	23603		11755698_a_at	0.0376807	0.014	0.415939	PEX26	51807
11734013_a_at	0.000418	2.21e-05	-1.0886	BMP4	652		11734013_a_at	0.000418	2.21e-05	-1.0886	BMP4	652		11755269_a_at	0.0104307	0.00272	0.415965	MRPS24	64951
11731099_a_at	0.0004677	2.72e-05	-1.08832	DNPH1	10591		11731099_a_at	0.0004677	2.72e-05	-1.08832	DNPH1	10591		11762524_at	0.0275579	0.00939	0.416075	SLCO1A2	6579
11755733_a_at	0.0003986	2.02e-05	-1.08757	F3	2152		11755733_a_at	0.0003986	2.02e-05	-1.08757	F3	2152		11721122_x_at	0.0140722	0.00397	0.41615	SPNS1	83985
11715792_a_at	0.0006601	4.97e-05	-1.08727	STOM	2040		11715792_a_at	0.0006601	4.97e-05	-1.08727	STOM	2040		11731061_at	0.0094793	0.0024	0.416266	ZNF516	9658
11716974_a_at	0.001819	0.00025	-1.08677	PDK4	5166		11716974_a_at	0.001819	0.00025	-1.08677	PDK4	5166		11727953_a_at	0.0120799	0.00327	0.416297	PACS2	23241
11725474_a_at	0.0003988	2.02e-05	-1.08617	MAP3K5	4217		11725474_a_at	0.0003988	2.02e-05	-1.08617	MAP3K5	4217		11737764_a_at	0.0189701	0.00585	0.41645	TSKU	25987
11760378_at	0.0008642	7.82e-05	-1.08535	PER1	5187		11760378_at	0.0008642	7.82e-05	-1.08535	PER1	5187		11756470_a_at	0.0218698	0.00701	0.416538	AP3B2	8120
11746839_a_at	0.0004785	2.85e-05	-1.08525	SKIV2L	6499		11746839_a_at	0.0004785	2.85e-05	-1.08525	SKIV2L	6499		11735617_a_at	0.022396	0.00723	0.416591	SLC5A10	125206
11718213_a_at	0.0003678	1.69e-05	-1.08518	SLC27A2	11001		11718213_a_at	0.0003678	1.69e-05	-1.08518	SLC27A2	11001		11732231_a_at	0.0470903	0.0186	0.41672	ORAI2	80228
11736553_a_at	0.0004935	3.02e-05	-1.08495	TGFB2	7042		11736553_a_at	0.0004935	3.02e-05	-1.08495	TGFB2	7042		11758637_x_at	0.04327	0.0167	0.416862	AMY1A	276
11718350_s_at	0.0006992	5.48e-05	-1.08486	NLRP2	55655		11718350_s_at	0.0006992	5.48e-05	-1.08486	NLRP2	55655		11732675_at	0.0102107	0.00264	0.416943	RNF180	285671
11742031_a_at	0.0003887	1.92e-05	-1.08479	PPIP5K1	9677		11742031_a_at	0.0003887	1.92e-05	-1.08479	PPIP5K1	9677		11733479_a_at	0.0091007	0.00227	0.416975	SUPT20H	55578
11755044_x_at	0.002407	0.000376	-1.08403	GSAP	54103		11755044_x_at	0.002407	0.000376	-1.08403	GSAP	54103		11763760_a_at	0.0403941	0.0153	0.417032	PLVAP	83483
11725293_at	0.0008177	7.13e-05	-1.08402	USP9Y	8287		11725293_at	0.0008177	7.13e-05	-1.08402	USP9Y	8287		11759700_at	0.0423154	0.0162	0.417081	COX6A1	1337
11737812_a_at	0.0003792	1.79e-05	-1.0837	NNT	23530		11737812_a_at	0.0003792	1.79e-05	-1.0837	NNT	23530		11731807_at	0.0094793	0.0024	0.417179	CATSPER1	117144
11754436_s_at	0.0004172	2.2e-05	-1.08281	KIAA0754	23499		11754436_s_at	0.0004172	2.2e-05	-1.08281	KIAA0754	23499		11762624_a_at	0.0104513	0.00273	0.417194	VRK3	51231
11725211_a_at	0.0003844	1.84e-05	-1.08279	PLCXD1	55344		11725211_a_at	0.0003844	1.84e-05	-1.08279	PLCXD1	55344		11725569_at	0.0215676	0.00689	0.417251	KLHL15	80311
11732483_at	0.0006001	4.21e-05	-1.08262	PEX13	5194		11732483_at	0.0006001	4.21e-05	-1.08262	PEX13	5194		11734424_at	0.0150267	0.00432	0.417333	GPR26	2849
11743505_a_at	0.0003934	1.97e-05	-1.08237	NARS2	79731		11743505_a_at	0.0003934	1.97e-05	-1.08237	NARS2	79731		11741431_a_at	0.0433113	0.0167	0.417361	KCNJ16	3773
11755516_a_at	0.0009674	9.39e-05	-1.08216	KIF16B	55614		11755516_a_at	0.0009674	9.39e-05	-1.08216	KIF16B	55614		11758493_s_at	0.0271237	0.0092	0.417368	NHLH1	4807
11731181_a_at	0.0009599	9.25e-05	-1.08174	EPSTI1	94240		11731181_a_at	0.0009599	9.25e-05	-1.08174	EPSTI1	94240		11721214_a_at	0.0460888	0.0181	0.417451	TMEM106B	54664
11724062_a_at	0.0003994	2.03e-05	-1.08124	RAD51C	5889		11724062_a_at	0.0003994	2.03e-05	-1.08124	RAD51C	5889		11734240_x_at	0.0173539	0.00522	0.417556	MROH8	140699
11718137_a_at	0.000411	2.14e-05	-1.08103	LOC105372824	8566		11718137_a_at	0.000411	2.14e-05	-1.08103	LOC105372824	8566		11732428_at	0.0104694	0.00273	0.417557	ADRB3	155
11721730_at	0.0004677	2.72e-05	-1.08007	TMX3	54495		11721730_at	0.0004677	2.72e-05	-1.08007	TMX3	54495		11760252_at	0.0119052	0.00321	0.417602	IFI44	10561
11724686_x_at	0.0003776	1.78e-05	-1.08003	IFNAR2	3455		11724686_x_at	0.0003776	1.78e-05	-1.08003	IFNAR2	3455		11725548_a_at	0.008986	0.00224	0.417629	PDE4A	5141
11753952_a_at	0.0011842	0.000131	-1.07915	GALT	2592		11753952_a_at	0.0011842	0.000131	-1.07915	GALT	2592		11718480_s_at	0.0104783	0.00273	0.417654	MID1IP1	58526
11720465_a_at	0.0004677	2.72e-05	-1.07827	SKIV2L2	23517		11720465_a_at	0.0004677	2.72e-05	-1.07827	SKIV2L2	23517		11756506_a_at	0.0265411	0.00895	0.417698	CHL1	10752
11756474_a_at	0.0004823	2.89e-05	-1.07784	CPT1A	1374		11756474_a_at	0.0004823	2.89e-05	-1.07784	CPT1A	1374		11756411_a_at	0.0397985	0.015	0.417726	STAB1	23166
11744651_a_at	0.0008894	8.16e-05	-1.0778	NOX1	27035		11744651_a_at	0.0008894	8.16e-05	-1.0778	NOX1	27035		11718730_at	0.0212208	0.00674	0.417814	CCDC97	90324
11721056_x_at	0.0011097	0.000119	-1.07778	PRKX	5613		11721056_x_at	0.0011097	0.000119	-1.07778	PRKX	5613		11730704_s_at	0.0107229	0.00281	0.417855	OR51E2	81285
11755923_x_at	0.0034696	0.000633	-1.07766	ARHGEF28	64283		11755923_x_at	0.0034696	0.000633	-1.07766	ARHGEF28	64283		11758163_s_at	0.009941	0.00255	0.417895	ZFP62	643836
11719763_a_at	0.0003949	1.99e-05	-1.07728	VPS13C	54832		11719763_a_at	0.0003949	1.99e-05	-1.07728	VPS13C	54832		11725476_at	0.0469472	0.0185	0.417917	ACAP1	9744
11753722_x_at	0.0004775	2.84e-05	-1.07682	PFN1	5216		11753722_x_at	0.0004775	2.84e-05	-1.07682	PFN1	5216		11715151_x_at	0.0115661	0.0031	0.418148	PRB3	5544
11746617_a_at	0.0005488	3.6e-05	-1.07662	CNOT6	57472		11746617_a_at	0.0005488	3.6e-05	-1.07662	CNOT6	57472		11754464_x_at	0.0149888	0.00431	0.418159	GIT1	28964
11741687_x_at	0.0003844	1.84e-05	-1.07615	RHBDL2	54933		11741687_x_at	0.0003844	1.84e-05	-1.07615	RHBDL2	54933		11754586_x_at	0.0085616	0.00211	0.418204	WDR82	80335
11719458_at	0.0004225	2.26e-05	-1.07605	EXOC5	10640		11719458_at	0.0004225	2.26e-05	-1.07605	EXOC5	10640		11753810_a_at	0.0177011	0.00535	0.418591	CCL5	6352
11747506_a_at	0.0004802	2.87e-05	-1.07596	NAP1L4	4676		11747506_a_at	0.0004802	2.87e-05	-1.07596	NAP1L4	4676		11735889_a_at	0.0103092	0.00268	0.418728	PRAMEF12	390999
11760464_x_at	0.0003874	1.89e-05	-1.07478	MED6	10001		11760464_x_at	0.0003874	1.89e-05	-1.07478	MED6	10001		11721741_at	0.0092843	0.00233	0.418837	VANGL2	57216
11717561_s_at	0.0004328	2.34e-05	-1.07432	DTX3L	151636		11717561_s_at	0.0004328	2.34e-05	-1.07432	DTX3L	151636		11741341_a_at	0.021992	0.00706	0.418926	ADAMTS12	81792
11719035_a_at	0.0005512	3.63e-05	-1.0743	ACSF2	80221		11719035_a_at	0.0005512	3.63e-05	-1.0743	ACSF2	80221		11715227_s_at	0.041008	0.0156	0.419058	PCDHA7	56141
11721554_a_at	0.000532	3.4e-05	-1.07429	COLGALT1	79709		11721554_a_at	0.000532	3.4e-05	-1.07429	COLGALT1	79709		11741839_a_at	0.0127969	0.00351	0.419121	RBBP8NL	140893
11754414_s_at	0.0005053	3.14e-05	-1.07386	C1orf159	54991		11754414_s_at	0.0005053	3.14e-05	-1.07386	C1orf159	54991		11723493_a_at	0.0103949	0.0027	0.419152	SYNGAP1	8831
11753913_a_at	0.00054	3.48e-05	-1.07352	SSX2IP	117178		11753913_a_at	0.00054	3.48e-05	-1.07352	SSX2IP	117178		11736322_a_at	0.0184848	0.00565	0.419235	BAIAP3	8938
11749846_x_at	0.0003868	1.87e-05	-1.07264	AP2M1	1173		11749846_x_at	0.0003868	1.87e-05	-1.07264	AP2M1	1173		11726760_s_at	0.0195073	0.00605	0.419334	RCE1	9986
11723807_at	0.0003743	1.75e-05	-1.07246	STX17	55014		11723807_at	0.0003743	1.75e-05	-1.07246	STX17	55014		11762290_a_at	0.0204656	0.00644	0.41948	RAB37	326624
11730509_s_at	0.000427	2.29e-05	-1.07243	ABCC5	10057		11730509_s_at	0.000427	2.29e-05	-1.07243	ABCC5	10057		11744070_s_at	0.0084551	0.00207	0.41949	LSG1	55341
11737942_s_at	0.0003868	1.87e-05	-1.07173	HDHD2	84064		11737942_s_at	0.0003868	1.87e-05	-1.07173	HDHD2	84064		11758795_at	0.0084159	0.00206	0.419554	MRPL45	84311
11716949_s_at	0.0003747	1.75e-05	-1.07166	TM9SF3	56889		11716949_s_at	0.0003747	1.75e-05	-1.07166	TM9SF3	56889		11741758_x_at	0.0248566	0.00824	0.419658	TRPV4	59341
11737301_a_at	0.0003933	1.97e-05	-1.07157	NUP155	9631		11737301_a_at	0.0003933	1.97e-05	-1.07157	NUP155	9631		11715439_at	0.0104789	0.00274	0.419664	DAP	1611
11761065_a_at	0.0079468	0.00191	-1.07132	C11orf73	51501		11761065_a_at	0.0079468	0.00191	-1.07132	C11orf73	51501		11727076_x_at	0.0365156	0.0135	0.419767	PLAC4	191585
11740287_a_at	0.000449	2.52e-05	-1.07043	NEDD1	121441		11740287_a_at	0.000449	2.52e-05	-1.07043	NEDD1	121441		11726952_a_at	0.0172507	0.00518	0.419854	FAM131B	9715
11760826_at	0.0005671	3.79e-05	-1.07041	GALNT3	2591		11760826_at	0.0005671	3.79e-05	-1.07041	GALNT3	2591		11734144_s_at	0.0152157	0.00439	0.419998	LRRC37A	9884
11748606_x_at	0.0004501	2.54e-05	-1.06943	POLR1B	84172		11748606_x_at	0.0004501	2.54e-05	-1.06943	POLR1B	84172		11732437_at	0.0219274	0.00703	0.420147	RHOV	171177
11731202_a_at	0.0009656	9.36e-05	-1.06933	AIM1L	55057		11731202_a_at	0.0009656	9.36e-05	-1.06933	AIM1L	55057		11749906_a_at	0.0307171	0.0108	0.42018	AQP9	366
11751005_a_at	0.0007201	5.75e-05	-1.06919	SEMA3B	7869		11751005_a_at	0.0007201	5.75e-05	-1.06919	SEMA3B	7869		11751546_at	0.0196823	0.00613	0.420362	PACRG-AS3	729658
11728004_s_at	0.0005411	3.5e-05	-1.06883	RALGPS2	55103		11728004_s_at	0.0005411	3.5e-05	-1.06883	RALGPS2	55103		11744941_a_at	0.0101739	0.00263	0.420498	AQP7	364
11757114_at	0.0003868	1.87e-05	-1.06831	SNORA12	677800		11757114_at	0.0003868	1.87e-05	-1.06831	SNORA12	677800		11734229_at	0.0390933	0.0147	0.420555	FRRS1	391059
11731176_at	0.0004304	2.32e-05	-1.0674	BCL2L15	440603		11731176_at	0.0004304	2.32e-05	-1.0674	BCL2L15	440603		11734951_at	0.0119226	0.00322	0.420592	MTMR7	9108
11731349_a_at	0.0012224	0.000138	-1.06706	UEVLD	55293		11731349_a_at	0.0012224	0.000138	-1.06706	UEVLD	55293		11715680_s_at	0.0096612	0.00246	0.420695	C12orf57	113246
11743921_at	0.0014214	0.000175	-1.06704	TMEM125	128218		11743921_at	0.0014214	0.000175	-1.06704	TMEM125	128218		11749242_a_at	0.0369206	0.0137	0.420712	SMOC2	64094
11751206_s_at	0.0003933	1.97e-05	-1.06655	AURKA	6790		11751206_s_at	0.0003933	1.97e-05	-1.06655	AURKA	6790		11732320_a_at	0.0350607	0.0128	0.42072	ZNF92	168374
11756588_a_at	0.0004768	2.82e-05	-1.06641	ST6GALNAC1	55808		11756588_a_at	0.0004768	2.82e-05	-1.06641	ST6GALNAC1	55808		11717213_a_at	0.0124419	0.0034	0.420787	NSMAF	8439
11716904_s_at	0.0004935	3.01e-05	-1.06544	TGOLN2	10618		11716904_s_at	0.0004935	3.01e-05	-1.06544	TGOLN2	10618		11731867_a_at	0.0408017	0.0155	0.420884	BICD2	23299
11754158_a_at	0.0004057	2.09e-05	-1.065	CFL1	1072		11754158_a_at	0.0004057	2.09e-05	-1.065	CFL1	1072		11723311_a_at	0.0083803	0.00205	0.420884	C6orf136	221545
11758134_s_at	0.0003826	1.82e-05	-1.06488	PPM1H	57460		11758134_s_at	0.0003826	1.82e-05	-1.06488	PPM1H	57460		11728082_s_at	0.0094903	0.0024	0.420884	ELFN1	392617
11760121_at	0.0005662	3.78e-05	-1.06478	LONP2	83752		11760121_at	0.0005662	3.78e-05	-1.06478	LONP2	83752		11720349_at	0.0113777	0.00304	0.42093	ROPN1L	83853
11747407_a_at	0.0004243	2.27e-05	-1.06445	AAGAB	79719		11747407_a_at	0.0004243	2.27e-05	-1.06445	AAGAB	79719		11730869_s_at	0.0356273	0.013	0.421281	PPY	5539
11715565_at	0.0004066	2.11e-05	-1.06403	PSMD2	5708		11715565_at	0.0004066	2.11e-05	-1.06403	PSMD2	5708		11734227_at	0.0112393	0.00299	0.421403	PRDM9	56979
11728400_at	0.0022193	0.000335	-1.06395	MDFIC	29969		11728400_at	0.0022193	0.000335	-1.06395	MDFIC	29969		11753854_a_at	0.0093534	0.00235	0.42143	CD28	940
11737510_at	0.0004772	2.83e-05	-1.06222	ZNF695	57116		11737510_at	0.0004772	2.83e-05	-1.06222	ZNF695	57116		11722761_a_at	0.0104036	0.00271	0.421592	GATA2	2624
11737993_s_at	0.0003858	1.85e-05	-1.06219	DST	667		11737993_s_at	0.0003858	1.85e-05	-1.06219	DST	667		11758805_at	0.0094994	0.0024	0.421764	NUDCD3	23386
11754539_s_at	0.0015682	0.000202	-1.06167	LOC90768	90768		11754539_s_at	0.0015682	0.000202	-1.06167	LOC90768	90768		11758351_x_at	0.0115371	0.00309	0.42187	LINC01000	402483
11750903_a_at	0.0004198	2.23e-05	-1.06082	ATXN10	25814		11750903_a_at	0.0004198	2.23e-05	-1.06082	ATXN10	25814		11752463_x_at	0.0175496	0.0053	0.422024	ANKLE1	126549
11744146_x_at	0.000425	2.28e-05	-1.06074	RBM3	5935		11744146_x_at	0.000425	2.28e-05	-1.06074	RBM3	5935		11737670_a_at	0.0295217	0.0102	0.422059	POLN	353497
11744167_a_at	0.0004698	2.74e-05	-1.06005	DPP3	10072		11744167_a_at	0.0004698	2.74e-05	-1.06005	DPP3	10072		11723089_s_at	0.0121062	0.00328	0.422081	CXorf40A	91966
11715125_at	0.0005781	3.94e-05	-1.05988	MORC2	22880		11715125_at	0.0005781	3.94e-05	-1.05988	MORC2	22880		11740936_at	0.0161417	0.00474	0.422103	ABHD16B	140701
11740746_s_at	0.0003988	2.03e-05	-1.05987	OPA1	4976		11740746_s_at	0.0003988	2.03e-05	-1.05987	OPA1	4976		11757026_x_at	0.0220067	0.00707	0.422217	SERPINF1	5176
11725749_a_at	0.0003874	1.89e-05	-1.05971	GAL	51083		11725749_a_at	0.0003874	1.89e-05	-1.05971	GAL	51083		11724123_a_at	0.0263035	0.00885	0.422376	ZNF853	54753
11735715_a_at	0.0010732	0.000112	-1.05932	IFT81	28981		11735715_a_at	0.0010732	0.000112	-1.05932	IFT81	28981		11754092_x_at	0.0104545	0.00273	0.422458	ATG4B	23192
11720649_a_at	0.0012049	0.000135	-1.05927	FBXW9	84261		11720649_a_at	0.0012049	0.000135	-1.05927	FBXW9	84261		11743803_s_at	0.0123086	0.00335	0.422519	SEPHS2	22928
11739616_x_at	0.000456	2.6e-05	-1.05898	CD3EAP	10849		11739616_x_at	0.000456	2.6e-05	-1.05898	CD3EAP	10849		11754629_s_at	0.0340882	0.0123	0.422594	SLC16A6	9120
11737799_s_at	0.0003974	2.01e-05	-1.05857	R3HDM1	23518		11737799_s_at	0.0003974	2.01e-05	-1.05857	R3HDM1	23518		11746943_a_at	0.0097585	0.00249	0.422685	SH2D6	284948
11729316_a_at	0.0003987	2.02e-05	-1.05833	ISOC2	79763		11729316_a_at	0.0003987	2.02e-05	-1.05833	ISOC2	79763		11741857_a_at	0.014324	0.00406	0.42294	NYX	60506
11736133_s_at	0.0006182	4.42e-05	-1.05815	PHF19	26147		11736133_s_at	0.0006182	4.42e-05	-1.05815	PHF19	26147		11720860_s_at	0.0157903	0.00461	0.42294	ARHGEF3	50650
11727038_a_at	0.0004324	2.34e-05	-1.05813	MAVS	57506		11727038_a_at	0.0004324	2.34e-05	-1.05813	MAVS	57506		11727309_a_at	0.0259093	0.00868	0.422946	GRAMD2	196996
11724046_a_at	0.0003947	1.98e-05	-1.05764	BID	637		11724046_a_at	0.0003947	1.98e-05	-1.05764	BID	637		11717551_a_at	0.0367758	0.0136	0.42316	LOXL1	4016
11726322_at	0.0003865	1.86e-05	-1.05762	ACOX1	51		11726322_at	0.0003865	1.86e-05	-1.05762	ACOX1	51		11739628_a_at	0.0295258	0.0102	0.423214	CSF1	1435
11718265_a_at	0.0011053	0.000118	-1.05709	SMAD3	4088		11718265_a_at	0.0011053	0.000118	-1.05709	SMAD3	4088		11733819_a_at	0.0275792	0.0094	0.42337	KLHL32	114792
11747729_s_at	0.0005027	3.1e-05	-1.05706	SDHA	6389		11747729_s_at	0.0005027	3.1e-05	-1.05706	SDHA	6389		11736072_a_at	0.0213404	0.00679	0.423459	C8orf33	65265
11755362_a_at	0.0010585	0.00011	-1.05652	IFT172	26160		11755362_a_at	0.0010585	0.00011	-1.05652	IFT172	26160		11727467_x_at	0.0113477	0.00303	0.423656	IL10RB	3588
11757466_s_at	0.0003868	1.88e-05	-1.05622	FAM177A1	283635		11757466_s_at	0.0003868	1.88e-05	-1.05622	FAM177A1	283635		11719168_at	0.0114055	0.00305	0.423675	MOAP1	64112
11756919_a_at	0.0003844	1.84e-05	-1.056	CAP2	10486		11756919_a_at	0.0003844	1.84e-05	-1.056	CAP2	10486		11725286_s_at	0.0100325	0.00258	0.423712	ANKS6	203286
11726350_at	0.0003906	1.94e-05	-1.05542	ANKRD39	51239		11726350_at	0.0003906	1.94e-05	-1.05542	ANKRD39	51239		11758615_s_at	0.0161922	0.00477	0.423717	FRMD4B	23150
11754126_x_at	0.0007223	5.78e-05	-1.05541	CFLAR	8837		11754126_x_at	0.0007223	5.78e-05	-1.05541	CFLAR	8837		11723750_a_at	0.0107648	0.00283	0.424022	TRMO	51531
11730958_a_at	0.0005441	3.54e-05	-1.05537	CHCHD4	131474		11730958_a_at	0.0005441	3.54e-05	-1.05537	CHCHD4	131474		11724642_at	0.0329826	0.0118	0.42406	TMEM88	92162
11716799_at	0.0004469	2.49e-05	-1.05429	FADD	8772		11716799_at	0.0004469	2.49e-05	-1.05429	FADD	8772		11739702_x_at	0.0089259	0.00222	0.42409	ISG20L2	81875
11756268_a_at	0.0008124	7.04e-05	-1.05284	FBXO4	26272		11756268_a_at	0.0008124	7.04e-05	-1.05284	FBXO4	26272		11725608_at	0.021889	0.00702	0.424092	RTN4RL1	146760
11716074_x_at	0.0010455	0.000107	-1.05237	HSBP1	3281		11716074_x_at	0.0010455	0.000107	-1.05237	HSBP1	3281		11732014_a_at	0.0293061	0.0101	0.424111	ZNF821	55565
11715814_a_at	0.0005076	3.16e-05	-1.05157	TRAP1	10131		11715814_a_at	0.0005076	3.16e-05	-1.05157	TRAP1	10131		11754601_s_at	0.0341516	0.0124	0.424123	SPON2	10417
11722185_at	0.0009897	9.77e-05	-1.05136	SPTSSA	171546		11722185_at	0.0009897	9.77e-05	-1.05136	SPTSSA	171546		11747408_x_at	0.0196969	0.00614	0.424131	FBLIM1	54751
11722019_a_at	0.0004515	2.56e-05	-1.05099	CEP85	64793		11722019_a_at	0.0004515	2.56e-05	-1.05099	CEP85	64793		11750997_a_at	0.0092043	0.00231	0.424293	CERK	64781
11717501_a_at	0.0004154	2.19e-05	-1.05083	HAGH	3029		11717501_a_at	0.0004154	2.19e-05	-1.05083	HAGH	3029		11718711_s_at	0.0111225	0.00295	0.424298	SLC9A1	6548
11728865_at	0.0007278	5.87e-05	-1.05057	ZMYND19	116225		11728865_at	0.0007278	5.87e-05	-1.05057	ZMYND19	116225		11749148_a_at	0.0158663	0.00464	0.424372	PEX5L	51555
11729519_x_at	0.0005588	3.7e-05	-1.05056	PPIL2	23759		11729519_x_at	0.0005588	3.7e-05	-1.05056	PPIL2	23759		11749671_a_at	0.0188252	0.00579	0.424447	NPAS2	4862
11748711_a_at	0.0004985	3.07e-05	-1.04971	EIF4G3	8672		11748711_a_at	0.0004985	3.07e-05	-1.04971	EIF4G3	8672		11746801_x_at	0.0092858	0.00233	0.424491	IRF5	3663
11724133_s_at	0.00054	3.49e-05	-1.04914	SLC12A2	6558		11724133_s_at	0.00054	3.49e-05	-1.04914	SLC12A2	6558		11756091_a_at	0.0117092	0.00315	0.424536	C11orf94	143678
11746333_a_at	0.0006227	4.47e-05	-1.04892	DENND4C	55667		11746333_a_at	0.0006227	4.47e-05	-1.04892	DENND4C	55667		11727136_a_at	0.028511	0.0098	0.424619	PUS7L	83448
11733340_x_at	0.0008127	7.06e-05	-1.04879	HDGFRP2	84717		11733340_x_at	0.0008127	7.06e-05	-1.04879	HDGFRP2	84717		11756492_a_at	0.0086001	0.00212	0.424839	ZBTB48	3104
11723199_s_at	0.0003886	1.91e-05	-1.04821	HNRNPA3	10151		11723199_s_at	0.0003886	1.91e-05	-1.04821	HNRNPA3	10151		11761357_at	0.0166968	0.00497	0.424847	CELF4	56853
11719093_at	0.0007543	6.23e-05	-1.0479	CYB5B	80777		11719093_at	0.0007543	6.23e-05	-1.0479	CYB5B	80777		11722987_a_at	0.0326323	0.0116	0.424858	ZMYND15	84225
11723568_at	0.0006575	4.93e-05	-1.04706	CAPN7	23473		11723568_at	0.0006575	4.93e-05	-1.04706	CAPN7	23473		11749550_a_at	0.0124001	0.00338	0.424988	SCPEP1	59342
11719619_at	0.0005514	3.63e-05	-1.04702	TMEM187	8269		11719619_at	0.0005514	3.63e-05	-1.04702	TMEM187	8269		11743748_a_at	0.019857	0.0062	0.425391	LAT	27040
11722802_at	0.0010195	0.000102	-1.04666	GNAI1	2770		11722802_at	0.0010195	0.000102	-1.04666	GNAI1	2770		11752245_at	0.0196271	0.0061	0.425465	KIRREL3	84623
11717234_a_at	0.0009759	9.51e-05	-1.04632	MKLN1	4289		11717234_a_at	0.0009759	9.51e-05	-1.04632	MKLN1	4289		11731928_a_at	0.0198402	0.00619	0.425494	IZUMO2	126123
11758132_s_at	0.0005765	3.91e-05	-1.04626	TMLHE	55217		11758132_s_at	0.0005765	3.91e-05	-1.04626	TMLHE	55217		11726651_s_at	0.0186079	0.0057	0.425579	GDAP1L1	78997
11758203_s_at	0.0003986	2.02e-05	-1.0458	MID1	4281		11758203_s_at	0.0003986	2.02e-05	-1.0458	MID1	4281		11722314_a_at	0.0180333	0.00548	0.425737	RAPGEF6	51735
11744388_a_at	0.0004681	2.73e-05	-1.04578	ARFRP1	10139		11744388_a_at	0.0004681	2.73e-05	-1.04578	ARFRP1	10139		11757969_x_at	0.0432819	0.0167	0.425833	JUND	3727
11724234_at	0.0008675	7.86e-05	-1.04531	HGSNAT	138050		11724234_at	0.0008675	7.86e-05	-1.04531	HGSNAT	138050		11738343_a_at	0.0107372	0.00282	0.425852	TMC1	117531
11728961_a_at	0.0013587	0.000163	-1.04475	DISC1	27185		11728961_a_at	0.0013587	0.000163	-1.04475	DISC1	27185		11737873_at	0.0301851	0.0105	0.425877	ACER1	125981
11717155_a_at	0.0003933	1.97e-05	-1.04464	NME1	4830		11717155_a_at	0.0003933	1.97e-05	-1.04464	NME1	4830		11737061_a_at	0.0129643	0.00357	0.425881	MTMR3	8897
11735116_a_at	0.0006089	4.31e-05	-1.04456	MET	4233		11735116_a_at	0.0006089	4.31e-05	-1.04456	MET	4233		11738116_a_at	0.008541	0.0021	0.42603	GABRQ	55879
11748749_a_at	0.0004513	2.55e-05	-1.04383	GTPBP4	23560		11748749_a_at	0.0004513	2.55e-05	-1.04383	GTPBP4	23560		11742571_at	0.0401477	0.0152	0.426136	OR10T2	128360
11723372_a_at	0.0008844	8.07e-05	-1.04381	DOCK11	139818		11723372_a_at	0.0008844	8.07e-05	-1.04381	DOCK11	139818		11731757_at	0.0146195	0.00417	0.426171	KLHDC7B	113730
11758647_s_at	0.0004058	2.1e-05	-1.04363	C2CD5	9847		11758647_s_at	0.0004058	2.1e-05	-1.04363	C2CD5	9847		11735891_a_at	0.0198076	0.00618	0.426407	EDA	1896
11736726_at	0.0011425	0.000124	-1.04351	GEN1	348654		11736726_at	0.0011425	0.000124	-1.04351	GEN1	348654		11756767_x_at	0.0162662	0.0048	0.426503	PIFO	128344
11720909_a_at	0.0006323	4.61e-05	-1.04309	TMEM44	93109		11720909_a_at	0.0006323	4.61e-05	-1.04309	TMEM44	93109		11744481_s_at	0.0081395	0.00197	0.426548	OPN3	23596
11721176_at	0.0011099	0.000119	-1.04282	PPP1R26	9858		11721176_at	0.0011099	0.000119	-1.04282	PPP1R26	9858		11759793_x_at	0.0383956	0.0144	0.426609	FAM71D	161142
11721868_a_at	0.0004302	2.32e-05	-1.04279	POP5	51367		11721868_a_at	0.0004302	2.32e-05	-1.04279	POP5	51367		11721521_at	0.0096422	0.00245	0.426729	ZDHHC17	23390
11720960_a_at	0.0008535	7.68e-05	-1.04268	NBAS	51594		11720960_a_at	0.0008535	7.68e-05	-1.04268	NBAS	51594		11733420_x_at	0.0119437	0.00323	0.426747	ZNF563	147837
11715916_a_at	0.0004064	2.1e-05	-1.04215	CD44	960		11715916_a_at	0.0004064	2.1e-05	-1.04215	CD44	960		11750388_a_at	0.0114811	0.00307	0.426791	HSF5	124535
11725849_s_at	0.0014333	0.000177	-1.04198	SENP7	57337		11725849_s_at	0.0014333	0.000177	-1.04198	SENP7	57337		11748819_x_at	0.0164032	0.00485	0.426818	FRMD1	79981
11747065_x_at	0.0004182	2.22e-05	-1.04193	NUP88	4927		11747065_x_at	0.0004182	2.22e-05	-1.04193	NUP88	4927		11746909_a_at	0.0179833	0.00546	0.426864	A1CF	29974
11722069_a_at	0.0005975	4.17e-05	-1.04138	SKA1	220134		11722069_a_at	0.0005975	4.17e-05	-1.04138	SKA1	220134		11726419_at	0.0141088	0.00398	0.42689	RNF112	7732
11716967_a_at	0.0006643	5.03e-05	-1.04071	NRP2	8828		11716967_a_at	0.0006643	5.03e-05	-1.04071	NRP2	8828		11742700_s_at	0.034719	0.0126	0.426945	C1R	715
11737300_a_at	0.0058028	0.00126	-1.04054	PPP1R14D	54866		11737300_a_at	0.0058028	0.00126	-1.04054	PPP1R14D	54866		11731929_at	0.0191153	0.0059	0.427003	DEFB127	140850
11724079_s_at	0.0006964	5.43e-05	-1.04021	E2F2	1870		11724079_s_at	0.0006964	5.43e-05	-1.04021	E2F2	1870		11716622_x_at	0.0097534	0.00249	0.427205	CDK2AP2	10263
11723535_at	0.0012803	0.000148	-1.0401	PDGFRL	5157		11723535_at	0.0012803	0.000148	-1.0401	PDGFRL	5157		11743097_a_at	0.0080322	0.00194	0.427277	ITPK1	3705
11743643_a_at	0.0009674	9.39e-05	-1.04001	DHODH	1723		11743643_a_at	0.0009674	9.39e-05	-1.04001	DHODH	1723		11737391_at	0.0260486	0.00874	0.427278	OR2L13	284521
11759770_a_at	0.0005462	3.57e-05	-1.03983	UCHL5	51377		11759770_a_at	0.0005462	3.57e-05	-1.03983	UCHL5	51377		11721590_a_at	0.0150107	0.00431	0.427286	SLC17A9	63910
11724124_a_at	0.0006318	4.61e-05	-1.03975	PIDD1	55367		11724124_a_at	0.0006318	4.61e-05	-1.03975	PIDD1	55367		11743433_a_at	0.010427	0.00272	0.427302	PGLS	25796
11755625_a_at	0.0016695	0.00022	-1.03968	CCDC81	60494		11755625_a_at	0.0016695	0.00022	-1.03968	CCDC81	60494		11735989_s_at	0.0145533	0.00414	0.42731	JCHAIN	3512
11750105_x_at	0.000396	2e-05	-1.03948	HNRNPAB	3182		11750105_x_at	0.000396	2e-05	-1.03948	HNRNPAB	3182		11723052_a_at	0.0146635	0.00418	0.42731	SZT2	23334
11727577_a_at	0.0006786	5.21e-05	-1.03863	TMEM237	65062		11727577_a_at	0.0006786	5.21e-05	-1.03863	TMEM237	65062		11723616_a_at	0.0200119	0.00626	0.427358	PLTP	5360
11730738_a_at	0.0004423	2.45e-05	-1.03819	SCCPDH	51097		11730738_a_at	0.0004423	2.45e-05	-1.03819	SCCPDH	51097		11736266_a_at	0.0082382	0.002	0.427449	TRAPPC8	22878
11718105_s_at	0.0005209	3.28e-05	-1.03798	IPO5	3843		11718105_s_at	0.0005209	3.28e-05	-1.03798	IPO5	3843		11739557_a_at	0.0094691	0.00239	0.427468	VAMP5	10791
11719665_a_at	0.0004976	3.06e-05	-1.03784	GFM1	85476		11719665_a_at	0.0004976	3.06e-05	-1.03784	GFM1	85476		11730663_s_at	0.0479707	0.019	0.427499	LRRC24	441381
11734917_a_at	0.00054	3.48e-05	-1.03779	METTL4	64863		11734917_a_at	0.00054	3.48e-05	-1.03779	METTL4	64863		11733913_at	0.0126177	0.00345	0.427737	HS3ST1	9957
11724256_s_at	0.0005281	3.36e-05	-1.03768	OAS1	4938		11724256_s_at	0.0005281	3.36e-05	-1.03768	OAS1	4938		11719715_a_at	0.0209256	0.00662	0.42785	FXR1	8087
11760923_a_at	0.011022	0.00291	-1.03747	HSH2D	84941		11760923_a_at	0.011022	0.00291	-1.03747	HSH2D	84941		11716498_s_at	0.0084833	0.00208	0.427865	ADRM1	11047
11747669_x_at	0.0005896	4.07e-05	-1.03744	ITM2C	81618		11747669_x_at	0.0005896	4.07e-05	-1.03744	ITM2C	81618		11735777_at	0.030748	0.0108	0.428194	SPDYC	387778
11724385_a_at	0.001241	0.000141	-1.03738	HYLS1	219844		11724385_a_at	0.001241	0.000141	-1.03738	HYLS1	219844		11726663_a_at	0.0120724	0.00327	0.428389	ZMIZ2	83637
11743524_a_at	0.0004595	2.63e-05	-1.03682	KDM5A	5927		11743524_a_at	0.0004595	2.63e-05	-1.03682	KDM5A	5927		11741583_a_at	0.0120155	0.00325	0.428418	LILRA4	23547
11729174_a_at	0.0009506	9.09e-05	-1.03678	SKA2	348235		11729174_a_at	0.0009506	9.09e-05	-1.03678	SKA2	348235		11725216_s_at	0.0126392	0.00346	0.428733	FCN3	8547
11756256_a_at	0.0005157	3.22e-05	-1.03674	FANCG	2189		11756256_a_at	0.0005157	3.22e-05	-1.03674	FANCG	2189		11751082_a_at	0.0083484	0.00204	0.428868	MLC1	23209
11719641_at	0.0004143	2.18e-05	-1.03516	CDS1	1040		11719641_at	0.0004143	2.18e-05	-1.03516	CDS1	1040		11725324_x_at	0.0149639	0.0043	0.429017	TSPAN31	6302
11720736_a_at	0.0057292	0.00124	-1.03478	LRRC14	9684		11720736_a_at	0.0057292	0.00124	-1.03478	LRRC14	9684		11718814_x_at	0.0201558	0.00632	0.429019	PVRL1	5818
11724505_at	0.0004762	2.81e-05	-1.03476	MIS18A	54069		11724505_at	0.0004762	2.81e-05	-1.03476	MIS18A	54069		11723409_s_at	0.0092858	0.00233	0.42925	MKKS	8195
11717231_at	0.0004515	2.55e-05	-1.03417	EP400	57634		11717231_at	0.0004515	2.55e-05	-1.03417	EP400	57634		11718628_a_at	0.0080218	0.00194	0.429453	BOK	666
11747400_a_at	0.000823	7.22e-05	-1.03367	COPS7A	50813		11747400_a_at	0.000823	7.22e-05	-1.03367	COPS7A	50813		11746040_at	0.0326463	0.0116	0.429472	ZFHX2	85446
11758523_s_at	0.0005845	4.01e-05	-1.03351	SMC5	23137		11758523_s_at	0.0005845	4.01e-05	-1.03351	SMC5	23137		11732554_a_at	0.0082126	0.00199	0.429482	FAIM	55179
11742061_a_at	0.0005141	3.21e-05	-1.03344	CHORDC1	26973		11742061_a_at	0.0005141	3.21e-05	-1.03344	CHORDC1	26973		11743218_s_at	0.0117326	0.00315	0.429522	RAET1K	79465
11716738_at	0.000789	6.71e-05	-1.03312	MSRB1	51734		11716738_at	0.000789	6.71e-05	-1.03312	MSRB1	51734		11733281_at	0.0382992	0.0143	0.429546	KPRP	448834
11717862_x_at	0.0008162	7.1e-05	-1.03306	EGR1	1958		11717862_x_at	0.0008162	7.1e-05	-1.03306	EGR1	1958		11755994_a_at	0.018729	0.00575	0.429557	ITLN2	142683
11720560_a_at	0.0006595	4.95e-05	-1.03285	ZNF76	7629		11720560_a_at	0.0006595	4.95e-05	-1.03285	ZNF76	7629		11746700_s_at	0.0196788	0.00613	0.429817	ITM2A	9452
11759776_at	0.0006493	4.82e-05	-1.0327	GTDC1	79712		11759776_at	0.0006493	4.82e-05	-1.0327	GTDC1	79712		11738041_x_at	0.0215282	0.00687	0.429835	TNIP3	79931
11754237_a_at	0.0033422	0.000602	-1.03239	TMEM53	79639		11754237_a_at	0.0033422	0.000602	-1.03239	TMEM53	79639		11763951_at	0.0252602	0.00841	0.42987	LINC00235	64493
11744169_a_at	0.0010092	0.000101	-1.0316	MYBL2	4605		11744169_a_at	0.0010092	0.000101	-1.0316	MYBL2	4605		11749465_a_at	0.0117839	0.00317	0.429914	SMC1B	27127
11730700_a_at	0.0009923	9.83e-05	-1.03131	C11orf49	79096		11730700_a_at	0.0009923	9.83e-05	-1.03131	C11orf49	79096		11741888_at	0.0161749	0.00476	0.430156	LINC00303	284573
11758564_s_at	0.0004668	2.71e-05	-1.03123	NUDT15	55270		11758564_s_at	0.0004668	2.71e-05	-1.03123	NUDT15	55270		11719175_a_at	0.0113708	0.00303	0.430343	GPRC5B	51704
11732537_x_at	0.001535	0.000196	-1.03059	MSS51	118490		11732537_x_at	0.001535	0.000196	-1.03059	MSS51	118490		11726845_s_at	0.0412615	0.0157	0.430562	PLXDC1	57125
11751828_x_at	0.0008341	7.38e-05	-1.03008	NFS1	9054		11751828_x_at	0.0008341	7.38e-05	-1.03008	NFS1	9054		11727920_a_at	0.0090458	0.00226	0.430735	OSTF1	26578
11747858_a_at	0.0004502	2.54e-05	-1.02933	ABCE1	6059		11747858_a_at	0.0004502	2.54e-05	-1.02933	ABCE1	6059		11742263_a_at	0.0313695	0.0111	0.430847	SPAG8	26206
11728723_x_at	0.0004373	2.39e-05	-1.0293	VPS29	51699		11728723_x_at	0.0004373	2.39e-05	-1.0293	VPS29	51699		11745504_a_at	0.0094689	0.00239	0.431138	MPP1	4354
11736507_s_at	0.0022241	0.000336	-1.0283	FRMD6	122786		11736507_s_at	0.0022241	0.000336	-1.0283	FRMD6	122786		11741062_s_at	0.0152727	0.00441	0.431144	LOC101928143	8650
11735995_a_at	0.0004656	2.69e-05	-1.02827	USP14	9097		11735995_a_at	0.0004656	2.69e-05	-1.02827	USP14	9097		11759289_at	0.015489	0.00449	0.431405	AKT3	10000
11727238_at	0.0041406	0.000806	-1.02809	UST	10090		11727238_at	0.0041406	0.000806	-1.02809	UST	10090		11718754_at	0.0267377	0.00904	0.43153	CAPN5	726
11740628_s_at	0.0222456	0.00716	-1.02768	CARD14	79092		11740628_s_at	0.0222456	0.00716	-1.02768	CARD14	79092		11763623_x_at	0.0425931	0.0164	0.431534	FKBP9	11328
11755918_a_at	0.0004592	2.62e-05	-1.02762	PTK7	5754		11755918_a_at	0.0004592	2.62e-05	-1.02762	PTK7	5754		11715231_x_at	0.0078139	0.00187	0.43161	RPL36	25873
11735110_at	0.0004555	2.59e-05	-1.02759	FBXO3	26273		11735110_at	0.0004555	2.59e-05	-1.02759	FBXO3	26273		11722413_a_at	0.0158404	0.00463	0.431667	SLC7A1	6541
11721405_s_at	0.0004123	2.15e-05	-1.02612	NCOA3	8202		11721405_s_at	0.0004123	2.15e-05	-1.02612	NCOA3	8202		11739342_a_at	0.0090738	0.00227	0.431679	TNFRSF10C	8794
11723282_a_at	0.0010551	0.000109	-1.02577	CEACAM1	634		11723282_a_at	0.0010551	0.000109	-1.02577	CEACAM1	634		11745096_a_at	0.0188333	0.0058	0.431712	FAM135B	51059
11721360_at	0.0006177	4.41e-05	-1.02563	FAM172A	83989		11721360_at	0.0006177	4.41e-05	-1.02563	FAM172A	83989		11734861_a_at	0.0351407	0.0128	0.431742	KCNH8	131096
11744841_a_at	0.0004616	2.65e-05	-1.02505	TIPRL	261726		11744841_a_at	0.0004616	2.65e-05	-1.02505	TIPRL	261726		11748167_a_at	0.0215447	0.00688	0.431762	FAM227A	646851
11718178_a_at	0.0008876	8.13e-05	-1.02486	CMTM4	146223		11718178_a_at	0.0008876	8.13e-05	-1.02486	CMTM4	146223		11733555_at	0.0354244	0.0129	0.431791	PAX7	5081
11758049_s_at	0.0004593	2.63e-05	-1.02463	TIA1	7072		11758049_s_at	0.0004593	2.63e-05	-1.02463	TIA1	7072		11716469_x_at	0.0119543	0.00323	0.431806	UQCRB	7381
11716645_a_at	0.0004485	2.51e-05	-1.02425	TTC19	54902		11716645_a_at	0.0004485	2.51e-05	-1.02425	TTC19	54902		11743242_at	0.0184493	0.00564	0.43192	OMP	4975
11739202_a_at	0.0004616	2.64e-05	-1.02379	ATP5G3	518		11739202_a_at	0.0004616	2.64e-05	-1.02379	ATP5G3	518		11741507_a_at	0.0084695	0.00208	0.431979	SMOX	54498
11757973_x_at	0.0010545	0.000109	-1.02333	NMT2	9397		11757973_x_at	0.0010545	0.000109	-1.02333	NMT2	9397		11738452_a_at	0.0109019	0.00287	0.432005	PCDHGC5	56097
11719524_a_at	0.0007835	6.65e-05	-1.02326	GATSL3	652968		11719524_a_at	0.0007835	6.65e-05	-1.02326	GATSL3	652968		11759376_at	0.0100371	0.00258	0.432077	CCL27	10850
11720711_a_at	0.0004516	2.56e-05	-1.02269	NEURL4	84461		11720711_a_at	0.0004516	2.56e-05	-1.02269	NEURL4	84461		11750344_a_at	0.032151	0.0114	0.43231	ALOX15	246
11749572_x_at	0.0004442	2.47e-05	-1.02236	ZNF692	55657		11749572_x_at	0.0004442	2.47e-05	-1.02236	ZNF692	55657		11725175_x_at	0.0193958	0.00601	0.432434	ADAP2	55803
11721137_a_at	0.0004637	2.67e-05	-1.02192	LSM6	11157		11721137_a_at	0.0004637	2.67e-05	-1.02192	LSM6	11157		11736327_a_at	0.0204578	0.00644	0.432461	ZNF670	93474
11743806_x_at	0.0004741	2.79e-05	-1.02178	MRPL42	28977		11743806_x_at	0.0004741	2.79e-05	-1.02178	MRPL42	28977		11722797_a_at	0.017224	0.00517	0.432566	TMEM263	90488
11723228_s_at	0.0009165	8.57e-05	-1.0217	SGCB	6443		11723228_s_at	0.0009165	8.57e-05	-1.0217	SGCB	6443		11760157_at	0.0216836	0.00693	0.432709	GUCA1A	2978
11744269_x_at	0.0006541	4.89e-05	-1.02134	GIPC1	10755		11744269_x_at	0.0006541	4.89e-05	-1.02134	GIPC1	10755		11750758_x_at	0.0079659	0.00192	0.433242	ABCC6	368
11725784_a_at	0.0017207	0.00023	-1.02127	ERI2	112479		11725784_a_at	0.0017207	0.00023	-1.02127	ERI2	112479		11727115_a_at	0.007688	0.00183	0.433264	MARK2	2011
11728449_at	0.0012477	0.000142	-1.02106	SPTSSB	165679		11728449_at	0.0012477	0.000142	-1.02106	SPTSSB	165679		11758455_s_at	0.0124209	0.00339	0.433276	THAP6	152815
11743486_a_at	0.0005739	3.87e-05	-1.02067	NAA25	80018		11743486_a_at	0.0005739	3.87e-05	-1.02067	NAA25	80018		11755843_a_at	0.0109068	0.00288	0.433308	PCNXL2	80003
11725380_at	0.0017883	0.000244	-1.02062	POGLUT1	56983		11725380_at	0.0017883	0.000244	-1.02062	POGLUT1	56983		11716352_a_at	0.0077373	0.00185	0.43337	TOMM34	10953
11753328_a_at	0.0005906	4.08e-05	-1.01971	ATP5A1	498		11753328_a_at	0.0005906	4.08e-05	-1.01971	ATP5A1	498		11721879_s_at	0.033171	0.0119	0.433443	ARID4B	51742
11760477_a_at	0.0007862	6.68e-05	-1.01962	EP400NL	347918		11760477_a_at	0.0007862	6.68e-05	-1.01962	EP400NL	347918		11720807_x_at	0.0329733	0.0118	0.433735	EIF1AY	9086
11724507_a_at	0.000732	5.92e-05	-1.01961	DUS2	54920		11724507_a_at	0.000732	5.92e-05	-1.01961	DUS2	54920		11722255_a_at	0.0103648	0.00269	0.433763	RRAD	6236
11747617_a_at	0.0013438	0.00016	-1.01877	ABCD3	5825		11747617_a_at	0.0013438	0.00016	-1.01877	ABCD3	5825		11747851_a_at	0.0096377	0.00245	0.433972	GPS2	2874
11720384_at	0.000449	2.51e-05	-1.01848	STX6	10228		11720384_at	0.000449	2.51e-05	-1.01848	STX6	10228		11746227_at	0.0158887	0.00465	0.434499	LOC652276	652276
11720131_a_at	0.0007374	6e-05	-1.01838	SPIRE1	56907		11720131_a_at	0.0007374	6e-05	-1.01838	SPIRE1	56907		11761057_s_at	0.0164368	0.00486	0.434507	PDPK1	5170
11753469_at	0.0044603	0.000892	-1.01834	FLJ42393	401105		11753469_at	0.0044603	0.000892	-1.01834	FLJ42393	401105		11763081_a_at	0.0405739	0.0154	0.434586	ZNF578	147660
11723107_a_at	0.0006253	4.5e-05	-1.01806	RBFA	79863		11723107_a_at	0.0006253	4.5e-05	-1.01806	RBFA	79863		11744866_x_at	0.01473	0.00421	0.4347	CEL	1056
11736369_at	0.0008042	6.93e-05	-1.01768	MBOAT1	154141		11736369_at	0.0008042	6.93e-05	-1.01768	MBOAT1	154141		11741364_a_at	0.0206549	0.00652	0.434756	KCNJ1	3758
11735121_at	0.000441	2.43e-05	-1.01764	TUBGCP4	27229		11735121_at	0.000441	2.43e-05	-1.01764	TUBGCP4	27229		11729777_at	0.0077822	0.00186	0.434926	TMTC2	160335
11725338_a_at	0.0004404	2.43e-05	-1.0175	NOL12	79159		11725338_a_at	0.0004404	2.43e-05	-1.0175	NOL12	79159		11735628_at	0.0179902	0.00546	0.434962	TFAP2E	339488
11748619_a_at	0.0004507	2.54e-05	-1.01704	SUCLA2	8803		11748619_a_at	0.0004507	2.54e-05	-1.01704	SUCLA2	8803		11729789_at	0.0103987	0.00271	0.43508	DOHH	83475
11755374_a_at	0.002828	0.000475	-1.01647	HERC5	51191		11755374_a_at	0.002828	0.000475	-1.01647	HERC5	51191		11721373_at	0.0103137	0.00268	0.4352	C10orf35	219738
11744097_at	0.0008023	6.89e-05	-1.01643	KAT2A	2648		11744097_at	0.0008023	6.89e-05	-1.01643	KAT2A	2648		11729222_a_at	0.0241966	0.00797	0.435204	GATA3	2625
11730355_s_at	0.0006285	4.55e-05	-1.01568	ATRIP	84126		11730355_s_at	0.0006285	4.55e-05	-1.01568	ATRIP	84126		11720849_a_at	0.0112824	0.003	0.435223	RAB23	51715
11735724_a_at	0.0004913	2.98e-05	-1.01522	TP53BP1	7158		11735724_a_at	0.0004913	2.98e-05	-1.01522	TP53BP1	7158		11756909_a_at	0.0137903	0.00387	0.435427	PIWIL4	143689
11745067_a_at	0.0007465	6.12e-05	-1.01433	ODF2	4957		11745067_a_at	0.0007465	6.12e-05	-1.01433	ODF2	4957		11726094_at	0.0199363	0.00623	0.435565	KANK3	256949
11724418_a_at	0.0005488	3.6e-05	-1.0143	UNKL	64718		11724418_a_at	0.0005488	3.6e-05	-1.0143	UNKL	64718		11738660_at	0.0105206	0.00275	0.435644	GAL3ST2	64090
11757953_x_at	0.001413	0.000173	-1.01373	TTC39C	125488		11757953_x_at	0.001413	0.000173	-1.01373	TTC39C	125488		11728161_at	0.0133263	0.0037	0.43603	WNT7A	7476
11753233_x_at	0.0006102	4.32e-05	-1.01368	NDRG1	10397		11753233_x_at	0.0006102	4.32e-05	-1.01368	NDRG1	10397		11742492_at	0.0114183	0.00305	0.436163	TRIM77	390231
11735701_a_at	0.00083	7.32e-05	-1.01296	CD151	977		11735701_a_at	0.00083	7.32e-05	-1.01296	CD151	977		11729140_x_at	0.0126395	0.00346	0.436221	SLAMF7	57823
11724869_x_at	0.000525	3.33e-05	-1.01294	IPO8	10526		11724869_x_at	0.000525	3.33e-05	-1.01294	IPO8	10526		11737884_at	0.0200495	0.00628	0.436231	TMEM82	388595
11759591_at	0.0004856	2.92e-05	-1.01285	ATAT1	79969		11759591_at	0.0004856	2.92e-05	-1.01285	ATAT1	79969		11734590_at	0.0222944	0.00718	0.436438	NPBWR2	2832
11723894_a_at	0.0025266	0.000403	-1.01273	TEP1	7011		11723894_a_at	0.0025266	0.000403	-1.01273	TEP1	7011		11735730_s_at	0.008277	0.00201	0.4365	PRKRIR	5612
11717871_s_at	0.0007596	6.3e-05	-1.01206	KANK2	25959		11717871_s_at	0.0007596	6.3e-05	-1.01206	KANK2	25959		11754428_a_at	0.0089539	0.00223	0.43654	ZFYVE26	23503
11724109_a_at	0.0006262	4.51e-05	-1.01191	C9orf116	138162		11724109_a_at	0.0006262	4.51e-05	-1.01191	C9orf116	138162		11715430_a_at	0.0226951	0.00734	0.436596	AKR1B1	231
11759784_at	0.0016758	0.000222	-1.01181	SVIL	6840		11759784_at	0.0016758	0.000222	-1.01181	SVIL	6840		11723511_a_at	0.0182896	0.00558	0.436702	SHD	56961
11732139_at	0.00054	3.49e-05	-1.01172	TIMM13	26517		11732139_at	0.00054	3.49e-05	-1.01172	TIMM13	26517		11743718_a_at	0.0354911	0.013	0.436786	ZIK1	284307
11740430_x_at	0.0006964	5.43e-05	-1.01155	FAM208A	23272		11740430_x_at	0.0006964	5.43e-05	-1.01155	FAM208A	23272		11738566_at	0.0075392	0.00178	0.436821	ASTL	431705
11722698_a_at	0.0005588	3.7e-05	-1.0115	STUB1	10273		11722698_a_at	0.0005588	3.7e-05	-1.0115	STUB1	10273		11741344_x_at	0.0081773	0.00198	0.436827	DMTN	2039
11743915_s_at	0.0004802	2.87e-05	-1.01141	SEL1L3	23231		11743915_s_at	0.0004802	2.87e-05	-1.01141	SEL1L3	23231		11737854_at	0.0283546	0.00973	0.43683	P2RY1	5028
11717779_at	0.0007316	5.92e-05	-1.01131	DHX35	60625		11717779_at	0.0007316	5.92e-05	-1.01131	DHX35	60625		11733885_a_at	0.0200119	0.00626	0.436879	TRIM25	7706
11755719_a_at	0.0010993	0.000116	-1.01088	MLLT11	10962		11755719_a_at	0.0010993	0.000116	-1.01088	MLLT11	10962		11729851_a_at	0.0182455	0.00556	0.436961	RADIL	55698
11724214_a_at	0.0005833	4e-05	-1.01082	SPRYD4	283377		11724214_a_at	0.0005833	4e-05	-1.01082	SPRYD4	283377		11724693_a_at	0.0133585	0.00371	0.437064	TRPV6	55503
11719576_s_at	0.0021503	0.000321	-1.01034	AMT	275		11719576_s_at	0.0021503	0.000321	-1.01034	AMT	275		11721685_at	0.0086348	0.00213	0.437221	CCL19	6363
11736029_a_at	0.0007233	5.8e-05	-1.00998	ITGA6	3655		11736029_a_at	0.0007233	5.8e-05	-1.00998	ITGA6	3655		11745647_x_at	0.0365919	0.0135	0.437363	ASB16	92591
11728766_a_at	0.0012335	0.00014	-1.00978	KLHL5	51088		11728766_a_at	0.0012335	0.00014	-1.00978	KLHL5	51088		11760373_at	0.0099926	0.00257	0.437437	RBBP5	5929
11745023_x_at	0.0008979	8.29e-05	-1.00976	SLC25A27	9481		11745023_x_at	0.0008979	8.29e-05	-1.00976	SLC25A27	9481		11725703_a_at	0.0100621	0.00259	0.43747	KLK6	5653
11755543_a_at	0.0006831	5.25e-05	-1.00942	TMC5	79838		11755543_a_at	0.0006831	5.25e-05	-1.00942	TMC5	79838		11718860_a_at	0.0077308	0.00184	0.437526	SUPV3L1	6832
11764091_x_at	0.0005854	4.02e-05	-1.00917	YY1	7528		11764091_x_at	0.0005854	4.02e-05	-1.00917	YY1	7528		11749402_a_at	0.0250526	0.00832	0.437569	ITGAL	3683
11725902_s_at	0.0010905	0.000115	-1.00863	TMEM135	65084		11725902_s_at	0.0010905	0.000115	-1.00863	TMEM135	65084		11748036_a_at	0.0195073	0.00605	0.437634	ATP2A3	489
11719701_s_at	0.0005462	3.57e-05	-1.00862	FARP1	10160		11719701_s_at	0.0005462	3.57e-05	-1.00862	FARP1	10160		11744373_s_at	0.0072866	0.00171	0.43766	GYG1	2992
11736702_a_at	0.0025255	0.000402	-1.00846	MAP3K9	4293		11736702_a_at	0.0025255	0.000402	-1.00846	MAP3K9	4293		11753126_s_at	0.0092605	0.00232	0.437692	GJC1	10052
11744055_a_at	0.0005985	4.19e-05	-1.00786	METTL1	4234		11744055_a_at	0.0005985	4.19e-05	-1.00786	METTL1	4234		11726427_at	0.0156028	0.00453	0.437694	GABBR2	9568
11754966_a_at	0.0024024	0.000375	-1.00777	AIF1L	83543		11754966_a_at	0.0024024	0.000375	-1.00777	AIF1L	83543		11719791_s_at	0.0123101	0.00335	0.43781	GPRC5A	9052
11720134_s_at	0.0006437	4.74e-05	-1.00689	PROS1	5627		11720134_s_at	0.0006437	4.74e-05	-1.00689	PROS1	5627		11748404_s_at	0.0104546	0.00273	0.437954	CAMSAP2	23271
11722976_x_at	0.0009649	9.34e-05	-1.00632	HOXB5	3215		11722976_x_at	0.0009649	9.34e-05	-1.00632	HOXB5	3215		11747809_a_at	0.0174133	0.00524	0.437957	PFKFB4	5210
11718901_at	0.0009531	9.12e-05	-1.00617	TGFBR3	7049		11718901_at	0.0009531	9.12e-05	-1.00617	TGFBR3	7049		11763990_a_at	0.008389	0.00205	0.43811	ALKBH7	84266
11732402_a_at	0.0008087	6.99e-05	-1.00544	UBAC1	10422		11732402_a_at	0.0008087	6.99e-05	-1.00544	UBAC1	10422		11751391_a_at	0.0159995	0.00469	0.438233	FYTTD1	84248
11717600_a_at	0.0004711	2.76e-05	-1.00535	SECISBP2	79048		11717600_a_at	0.0004711	2.76e-05	-1.00535	SECISBP2	79048		11736757_at	0.016034	0.0047	0.438295	GAL3ST3	89792
11734434_a_at	0.0019023	0.000267	-1.00519	TUBGCP5	114791		11734434_a_at	0.0019023	0.000267	-1.00519	TUBGCP5	114791		11739505_a_at	0.008826	0.00219	0.438395	LMCD1	29995
11722090_a_at	0.00054	3.49e-05	-1.00495	EFNA4	1945		11722090_a_at	0.00054	3.49e-05	-1.00495	EFNA4	1945		11734110_at	0.0407423	0.0155	0.438503	TIGIT	201633
11726429_a_at	0.002709	0.000446	-1.0049	YPEL1	29799		11726429_a_at	0.002709	0.000446	-1.0049	YPEL1	29799		11725253_at	0.0299359	0.0104	0.438621	HNF1B	6928
11755853_a_at	0.0016028	0.000209	-1.0046	IL22RA1	58985		11755853_a_at	0.0016028	0.000209	-1.0046	IL22RA1	58985		11729522_at	0.0072349	0.00169	0.438916	CA5B	11238
11733739_a_at	0.013208	0.00366	-1.00433	B3GNTL1	146712		11733739_a_at	0.013208	0.00366	-1.00433	B3GNTL1	146712		11729632_a_at	0.0112946	0.00301	0.438955	YBX3	8531
11731045_s_at	0.0005603	3.71e-05	-1.00401	ERLIN2	11160		11731045_s_at	0.0005603	3.71e-05	-1.00401	ERLIN2	11160		11719194_a_at	0.0310322	0.0109	0.438985	DFNA5	1687
11716777_s_at	0.000442	2.44e-05	-1.00391	EPS8L2	64787		11716777_s_at	0.000442	2.44e-05	-1.00391	EPS8L2	64787		11731000_at	0.0130995	0.00362	0.438998	AP5B1	91056
11739405_a_at	0.0008527	7.67e-05	-1.00276	FPGS	2356		11739405_a_at	0.0008527	7.67e-05	-1.00276	FPGS	2356		11747144_a_at	0.0085751	0.00211	0.439041	BRF1	2972
11717312_at	0.0004637	2.67e-05	-1.00183	IKBKAP	8518		11717312_at	0.0004637	2.67e-05	-1.00183	IKBKAP	8518		11732454_at	0.022109	0.00711	0.43916	KCNJ15	3772
11758396_s_at	0.0006449	4.76e-05	-1.00179	POLR3G	10622		11758396_s_at	0.0006449	4.76e-05	-1.00179	POLR3G	10622		11724106_a_at	0.0092742	0.00233	0.439229	BATF2	116071
11747110_a_at	0.0005702	3.84e-05	-1.00165	PASK	23178		11747110_a_at	0.0005702	3.84e-05	-1.00165	PASK	23178		11750250_a_at	0.0239395	0.00786	0.439374	PPP1R13L	10848
11745940_a_at	0.0016313	0.000214	-1.00154	PSD3	23362		11745940_a_at	0.0016313	0.000214	-1.00154	PSD3	23362		11715305_s_at	0.0495607	0.0198	0.439375	HOXA10	3206
11743720_s_at	0.0005885	4.06e-05	-1.00134	KSR2	283455		11743720_s_at	0.0005885	4.06e-05	-1.00134	KSR2	283455		11727086_at	0.0226988	0.00734	0.439443	RXRG	6258
11737388_s_at	0.000676	5.18e-05	-1.00104	MTMR11	10903		11737388_s_at	0.000676	5.18e-05	-1.00104	MTMR11	10903		11748458_x_at	0.00779	0.00186	0.439636	ATXN2L	11273
11719164_a_at	0.0011224	0.000121	-1.00058	CLCN5	1184		11719164_a_at	0.0011224	0.000121	-1.00058	CLCN5	1184		11754708_s_at	0.0292237	0.0101	0.439733	TTC41P	253724
11742973_at	0.0004767	2.82e-05	-0.99987	ACAT1	38		11742973_at	0.0004767	2.82e-05	-0.99987	ACAT1	38		11749111_a_at	0.0307559	0.0108	0.43992	MTTP	4547
11738447_a_at	0.0005816	3.98e-05	-0.99934	NFAT5	10725		11738447_a_at	0.0005816	3.98e-05	-0.99934	NFAT5	10725		11750717_a_at	0.0199385	0.00624	0.44005	TNFRSF8	943
11740170_s_at	0.0032082	0.000567	-0.999003	ARHGAP42	143872		11740170_s_at	0.0032082	0.000567	-0.999003	ARHGAP42	143872		11728789_at	0.011372	0.00303	0.44008	SLC32A1	140679
11717727_s_at	0.0007678	6.45e-05	-0.998837	HN1	51155		11717727_s_at	0.0007678	6.45e-05	-0.998837	HN1	51155		11729252_a_at	0.0107229	0.00281	0.44013	SLC44A3	126969
11755215_x_at	0.0072023	0.00168	-0.998782	JRK	8629		11755215_x_at	0.0072023	0.00168	-0.998782	JRK	8629		11730159_at	0.0113404	0.00302	0.440168	RBM20	282996
11715306_s_at	0.0004736	2.78e-05	-0.99834	AREG	374		11715306_s_at	0.0004736	2.78e-05	-0.99834	AREG	374		11763578_a_at	0.0416161	0.0159	0.440173	GLI2	2736
11750611_a_at	0.0013881	0.000169	-0.997638	ERBB2	2064		11750611_a_at	0.0013881	0.000169	-0.997638	ERBB2	2064		11755302_a_at	0.0070526	0.00163	0.440387	COL24A1	255631
11722524_s_at	0.0012851	0.000149	-0.99749	TMCO4	255104		11722524_s_at	0.0012851	0.000149	-0.99749	TMCO4	255104		11727249_at	0.0161063	0.00473	0.440661	ZSCAN22	342945
11742766_a_at	0.0004928	3e-05	-0.996867	DENND5A	23258		11742766_a_at	0.0004928	3e-05	-0.996867	DENND5A	23258		11756756_a_at	0.013504	0.00377	0.440685	BLVRB	645
11747385_a_at	0.0014906	0.000188	-0.99673	STK25	10494		11747385_a_at	0.0014906	0.000188	-0.99673	STK25	10494		11744862_x_at	0.0122547	0.00333	0.440835	DHRS7	51635
11747123_a_at	0.0005491	3.61e-05	-0.9967	COCH	1690		11747123_a_at	0.0005491	3.61e-05	-0.9967	COCH	1690		11732875_s_at	0.0084551	0.00207	0.44087	GAGE1	2543
11716120_a_at	0.0006517	4.87e-05	-0.996348	WDR34	89891		11716120_a_at	0.0006517	4.87e-05	-0.996348	WDR34	89891		11754198_at	0.01053	0.00275	0.440885	LINC00341	79686
11732832_a_at	0.0007345	5.96e-05	-0.99559	RNASEH2B	79621		11732832_a_at	0.0007345	5.96e-05	-0.99559	RNASEH2B	79621		11755534_a_at	0.0287569	0.00991	0.440939	ADCY7	113
11728585_at	0.0007336	5.95e-05	-0.995479	FAM189A1	23359		11728585_at	0.0007336	5.95e-05	-0.995479	FAM189A1	23359		11747510_at	0.0248448	0.00823	0.44097	HLA-DQB1	3119
11731664_at	0.0009794	9.58e-05	-0.995467	UTP20	27340		11731664_at	0.0009794	9.58e-05	-0.995467	UTP20	27340		11763249_x_at	0.0070002	0.00162	0.440997	IGH	3492
11722222_at	0.00133	0.000157	-0.995288	TMEM160	54958		11722222_at	0.00133	0.000157	-0.995288	TMEM160	54958		11759393_at	0.0089204	0.00222	0.441003	KRTAP19-2	337969
11736052_at	0.0010339	0.000105	-0.995282	EEF1A1	1915		11736052_at	0.0010339	0.000105	-0.995282	EEF1A1	1915		11715981_a_at	0.0192106	0.00594	0.441319	VPS11	55823
11736210_at	0.0005298	3.37e-05	-0.994765	MRPL57	78988		11736210_at	0.0005298	3.37e-05	-0.994765	MRPL57	78988		11722516_at	0.0434132	0.0168	0.441333	PARS2	25973
11727246_at	0.00074	6.03e-05	-0.994269	CHRNB1	1140		11727246_at	0.00074	6.03e-05	-0.994269	CHRNB1	1140		11736988_a_at	0.0378999	0.0141	0.441341	NT5C1B	93034
11727311_a_at	0.0004838	2.91e-05	-0.993965	CEP83	51134		11727311_a_at	0.0004838	2.91e-05	-0.993965	CEP83	51134		11742199_s_at	0.0083157	0.00203	0.441499	NBR1	4077
11763164_at	0.0012598	0.000145	-0.993953	DNAJC9	23234		11763164_at	0.0012598	0.000145	-0.993953	DNAJC9	23234		11741689_s_at	0.0300363	0.0105	0.441552	SUMF2	25870
11759214_s_at	0.0007025	5.52e-05	-0.993846	RBM43	375287		11759214_s_at	0.0007025	5.52e-05	-0.993846	RBM43	375287		11718789_x_at	0.009211	0.00231	0.441556	ZNF302	55900
11744085_at	0.000544	3.54e-05	-0.993621	UBALD2	283991		11744085_at	0.000544	3.54e-05	-0.993621	UBALD2	283991		11745742_s_at	0.0080722	0.00195	0.441661	FGD3	89846
11755037_s_at	0.000544	3.54e-05	-0.993549	KIAA0319L	79932		11755037_s_at	0.000544	3.54e-05	-0.993549	KIAA0319L	79932		11740048_a_at	0.0093238	0.00234	0.441756	ZNF461	92283
11739427_a_at	0.0005671	3.79e-05	-0.993274	GPD2	2820		11739427_a_at	0.0005671	3.79e-05	-0.993274	GPD2	2820		11753417_x_at	0.042997	0.0166	0.44176	HLA-G	3135
11756414_a_at	0.0007278	5.87e-05	-0.993213	MRPS18A	55168		11756414_a_at	0.0007278	5.87e-05	-0.993213	MRPS18A	55168		11761500_at	0.009499	0.0024	0.441892	CYP2F1	1572
11724139_s_at	0.0004798	2.87e-05	-0.992907	SACS	26278		11724139_s_at	0.0004798	2.87e-05	-0.992907	SACS	26278		11736191_s_at	0.0148606	0.00426	0.441967	OGN	4969
11744270_a_at	0.000796	6.8e-05	-0.992725	SNRPA	6626		11744270_a_at	0.000796	6.8e-05	-0.992725	SNRPA	6626		11730675_at	0.0459224	0.018	0.441985	C17orf50	146853
11717250_a_at	0.0006601	4.97e-05	-0.992625	NAE1	8883		11717250_a_at	0.0006601	4.97e-05	-0.992625	NAE1	8883		11721400_a_at	0.0075768	0.0018	0.441985	ELOF1	84337
11728448_a_at	0.0061963	0.00137	-0.99262	ADCK5	203054		11728448_a_at	0.0061963	0.00137	-0.99262	ADCK5	203054		11763494_x_at	0.0145226	0.00413	0.442296	FRMD8	83786
11716765_s_at	0.0005765	3.91e-05	-0.992605	IQGAP1	8826		11716765_s_at	0.0005765	3.91e-05	-0.992605	IQGAP1	8826		11735568_at	0.0299359	0.0104	0.442517	KRT33B	3884
11726565_at	0.0007214	5.77e-05	-0.991995	COL17A1	1308		11726565_at	0.0007214	5.77e-05	-0.991995	COL17A1	1308		11725628_a_at	0.011884	0.0032	0.442557	CNP	1267
11731768_x_at	0.0016594	0.000218	-0.99198	ARSB	411		11731768_x_at	0.0016594	0.000218	-0.99198	ARSB	411		11750138_a_at	0.0198811	0.00621	0.442582	POGK	57645
11759780_at	0.0007113	5.64e-05	-0.991622	ANKRD13C	81573		11759780_at	0.0007113	5.64e-05	-0.991622	ANKRD13C	81573		11734280_x_at	0.0102956	0.00267	0.442692	RBMXL3	139804
11757119_at	0.0028798	0.000487	-0.991506	RPSA	3921		11757119_at	0.0028798	0.000487	-0.991506	RPSA	3921		11726958_at	0.0132887	0.00369	0.442705	TMEM81	388730
11754584_a_at	0.0014194	0.000174	-0.991291	RHNO1	83695		11754584_a_at	0.0014194	0.000174	-0.991291	RHNO1	83695		11723854_at	0.0079832	0.00192	0.442875	SAMD9	54809
11729887_at	0.0006458	4.77e-05	-0.990717	HACD1	9200		11729887_at	0.0006458	4.77e-05	-0.990717	HACD1	9200		11734578_a_at	0.0166439	0.00494	0.443138	CFH	3075
11731742_a_at	0.0013568	0.000162	-0.990623	TRDMT1	1787		11731742_a_at	0.0013568	0.000162	-0.990623	TRDMT1	1787		11742003_at	0.0270314	0.00916	0.443257	TAS2R39	259285
11721553_a_at	0.000456	2.6e-05	-0.990553	GABBR1	2550		11721553_a_at	0.000456	2.6e-05	-0.990553	GABBR1	2550		11729870_x_at	0.0155278	0.00451	0.443392	EMILIN1	11117
11724818_a_at	0.0006703	5.11e-05	-0.990533	SH3KBP1	30011		11724818_a_at	0.0006703	5.11e-05	-0.990533	SH3KBP1	30011		11742298_x_at	0.0143419	0.00406	0.443395	FBXO24	26261
11760101_a_at	0.0072198	0.00169	-0.990495	IP6K2	51447		11760101_a_at	0.0072198	0.00169	-0.990495	IP6K2	51447		11721275_a_at	0.0089354	0.00222	0.44348	TADA1	117143
11758101_s_at	0.000874	7.94e-05	-0.990427	EIF4EBP2	1979		11758101_s_at	0.000874	7.94e-05	-0.990427	EIF4EBP2	1979		11715970_a_at	0.0070982	0.00165	0.443817	EPRS	2058
11756285_s_at	0.000585	4.02e-05	-0.990175	IGF2BP3	10643		11756285_s_at	0.000585	4.02e-05	-0.990175	IGF2BP3	10643		11735014_x_at	0.01086	0.00286	0.443827	GPR137	56834
11728249_a_at	0.0010451	0.000107	-0.989902	TSFM	10102		11728249_a_at	0.0010451	0.000107	-0.989902	TSFM	10102		11736831_a_at	0.009162	0.00229	0.443827	SEC23B	10483
11716793_a_at	0.0008589	7.75e-05	-0.989605	CCNB2	9133		11716793_a_at	0.0008589	7.75e-05	-0.989605	CCNB2	9133		11740853_a_at	0.0267454	0.00904	0.444012	ALK	238
11716445_s_at	0.0008741	7.94e-05	-0.989322	COMMD4	54939		11716445_s_at	0.0008741	7.94e-05	-0.989322	COMMD4	54939		11718009_a_at	0.0077613	0.00185	0.444056	STX18	53407
11757933_s_at	0.0006044	4.27e-05	-0.989238	BTG2	7832		11757933_s_at	0.0006044	4.27e-05	-0.989238	BTG2	7832		11738760_at	0.0104002	0.00271	0.44407	OR2M7	391196
11737996_at	0.0004616	2.65e-05	-0.988937	LRRC3	81543		11737996_at	0.0004616	2.65e-05	-0.988937	LRRC3	81543		11721745_at	0.0086614	0.00214	0.44413	APC2	10297
11718299_a_at	0.0011356	0.000123	-0.988905	CCDC25	55246		11718299_a_at	0.0011356	0.000123	-0.988905	CCDC25	55246		11727352_x_at	0.0111046	0.00294	0.444294	RARA	5914
11729667_a_at	0.0009925	9.84e-05	-0.98873	NOL3	8996		11729667_a_at	0.0009925	9.84e-05	-0.98873	NOL3	8996		11761386_a_at	0.0436648	0.0169	0.444304	ZNF599	148103
11749674_a_at	0.0005769	3.92e-05	-0.988173	SHTN1	57698		11749674_a_at	0.0005769	3.92e-05	-0.988173	SHTN1	57698		11719654_a_at	0.0197084	0.00614	0.444443	SV2A	9900
11719691_x_at	0.0030525	0.000529	-0.988137	TWSG1	57045		11719691_x_at	0.0030525	0.000529	-0.988137	TWSG1	57045		11759030_a_at	0.0069166	0.00159	0.444465	MSX2	4488
11762593_x_at	0.0033064	0.000593	-0.987518	NUMA1	4926		11762593_x_at	0.0033064	0.000593	-0.987518	NUMA1	4926		11724618_a_at	0.0074481	0.00176	0.444491	MOCS1	4337
11736151_a_at	0.0006851	5.27e-05	-0.987371	PRMT7	54496		11736151_a_at	0.0006851	5.27e-05	-0.987371	PRMT7	54496		11719581_a_at	0.0098285	0.00251	0.444653	BPGM	669
11756266_a_at	0.0005911	4.09e-05	-0.987096	CYFIP2	26999		11756266_a_at	0.0005911	4.09e-05	-0.987096	CYFIP2	26999		11725067_a_at	0.0221795	0.00714	0.444725	CAMK2B	816
11748541_s_at	0.0024672	0.000389	-0.986869	PRADC1	84279		11748541_s_at	0.0024672	0.000389	-0.986869	PRADC1	84279		11749386_a_at	0.0079832	0.00192	0.444744	RBM48	84060
11745151_a_at	0.0005869	4.04e-05	-0.986201	ARFGAP1	55738		11745151_a_at	0.0005869	4.04e-05	-0.986201	ARFGAP1	55738		11726085_at	0.0084046	0.00206	0.444747	FAM69B	138311
11756538_s_at	0.0033512	0.000605	-0.986077	JMJD7	8681		11756538_s_at	0.0033512	0.000605	-0.986077	JMJD7	8681		11724060_at	0.0285949	0.00984	0.444967	TECPR2	9895
11720681_at	0.0040657	0.000787	-0.985909	TIFA	92610		11720681_at	0.0040657	0.000787	-0.985909	TIFA	92610		11723032_a_at	0.0087105	0.00215	0.444975	PLP2	5355
11723469_s_at	0.0004664	2.7e-05	-0.985638	LPGAT1	9926		11723469_s_at	0.0004664	2.7e-05	-0.985638	LPGAT1	9926		11715634_s_at	0.0108875	0.00287	0.445145	TMEM14C	51522
11760574_x_at	0.0004775	2.83e-05	-0.985452	FOSL1	8061		11760574_x_at	0.0004775	2.83e-05	-0.985452	FOSL1	8061		11720387_a_at	0.0184408	0.00563	0.445281	MRC2	9902
11725620_a_at	0.000496	3.04e-05	-0.98474	PDHB	5162		11725620_a_at	0.000496	3.04e-05	-0.98474	PDHB	5162		11747987_x_at	0.0073132	0.00172	0.445368	ZNF791	163049
11718003_at	0.0005266	3.34e-05	-0.984618	ZMYM3	9203		11718003_at	0.0005266	3.34e-05	-0.984618	ZMYM3	9203		11758621_s_at	0.011467	0.00307	0.4455	FAM134A	79137
11715988_x_at	0.0005684	3.81e-05	-0.984605	ATP5G1	516		11715988_x_at	0.0005684	3.81e-05	-0.984605	ATP5G1	516		11742153_at	0.039419	0.0148	0.445742	OR1B1	347169
11755050_s_at	0.0008485	7.58e-05	-0.984467	PLCB4	5332		11755050_s_at	0.0008485	7.58e-05	-0.984467	PLCB4	5332		11736110_a_at	0.0095326	0.00241	0.445892	ARL8A	127829
11719499_at	0.0008723	7.92e-05	-0.984224	MAOB	4129		11719499_at	0.0008723	7.92e-05	-0.984224	MAOB	4129		11752547_s_at	0.0079347	0.00191	0.446065	IGF2-AS	51214
11721278_s_at	0.0026446	0.000431	-0.983276	SUV39H1	6839		11721278_s_at	0.0026446	0.000431	-0.983276	SUV39H1	6839		11731167_x_at	0.0077345	0.00184	0.446169	FAM71F1	84691
11723876_at	0.0013834	0.000168	-0.983022	KCNK5	8645		11723876_at	0.0013834	0.000168	-0.983022	KCNK5	8645		11754667_a_at	0.0110195	0.00291	0.446236	CPNE6	9362
11751295_a_at	0.0005506	3.62e-05	-0.981957	HARS2	23438		11751295_a_at	0.0005506	3.62e-05	-0.981957	HARS2	23438		11761960_x_at	0.0088982	0.00221	0.446337	TRAC	28517
11740854_a_at	0.0018236	0.000251	-0.981838	SLC6A20	54716		11740854_a_at	0.0018236	0.000251	-0.981838	SLC6A20	54716		11729283_a_at	0.0078685	0.00189	0.446402	MEF2B	4207
11746416_a_at	0.0011991	0.000134	-0.981367	APEX2	27301		11746416_a_at	0.0011991	0.000134	-0.981367	APEX2	27301		11716491_s_at	0.0075328	0.00178	0.446607	SERPINA3	12
11721163_a_at	0.0008021	6.88e-05	-0.981345	KHNYN	23351		11721163_a_at	0.0008021	6.88e-05	-0.981345	KHNYN	23351		11715547_at	0.0067033	0.00153	0.447073	TMEM109	79073
11757067_s_at	0.0004798	2.87e-05	-0.981163	ING5	84289		11757067_s_at	0.0004798	2.87e-05	-0.981163	ING5	84289		11736999_a_at	0.0418815	0.016	0.447088	ZNF41	7592
11717307_s_at	0.0005671	3.79e-05	-0.981048	IARS2	55699		11717307_s_at	0.0005671	3.79e-05	-0.981048	IARS2	55699		11731326_a_at	0.0095445	0.00242	0.44719	RNF39	80352
11724897_a_at	0.0006867	5.29e-05	-0.980677	FZR1	51343		11724897_a_at	0.0006867	5.29e-05	-0.980677	FZR1	51343		11728380_x_at	0.0157597	0.00459	0.447195	NACA2	342538
11723429_s_at	0.0007465	6.12e-05	-0.980529	TPP2	7174		11723429_s_at	0.0007465	6.12e-05	-0.980529	TPP2	7174		11756764_x_at	0.0116861	0.00314	0.44784	RPL14	9045
11723062_a_at	0.0007983	6.83e-05	-0.980315	NDUFS7	374291		11723062_a_at	0.0007983	6.83e-05	-0.980315	NDUFS7	374291		11762270_at	0.049938	0.02	0.447947	MAPRE3	22924
11717428_s_at	0.0005784	3.94e-05	-0.979909	GNB1	2782		11717428_s_at	0.0005784	3.94e-05	-0.979909	GNB1	2782		11760272_a_at	0.04846	0.0193	0.448055	LMAN1L	79748
11749757_x_at	0.0006243	4.49e-05	-0.9794	SDHA	6389		11749757_x_at	0.0006243	4.49e-05	-0.9794	SDHA	6389		11758175_s_at	0.0198182	0.00619	0.448288	SLC36A1	206358
11730017_at	0.0011043	0.000117	-0.979273	EPHA10	284656		11730017_at	0.0011043	0.000117	-0.979273	EPHA10	284656		11718997_at	0.0138252	0.00388	0.4484	AHSP	51327
11722920_s_at	0.0019976	0.000288	-0.979059	DOLPP1	57171		11722920_s_at	0.0019976	0.000288	-0.979059	DOLPP1	57171		11761750_x_at	0.0069188	0.00159	0.448414	CCDC78	124093
11736271_at	0.0010503	0.000108	-0.978011	NANP	140838		11736271_at	0.0010503	0.000108	-0.978011	NANP	140838		11720989_a_at	0.0133927	0.00373	0.448778	SLC7A7	9056
11760100_x_at	0.0009655	9.35e-05	-0.977882	PSMB2	5690		11760100_x_at	0.0009655	9.35e-05	-0.977882	PSMB2	5690		11751041_x_at	0.0413223	0.0157	0.448817	PCMTD2	55251
11759641_at	0.0007201	5.75e-05	-0.977722	CSTF2	1478		11759641_at	0.0007201	5.75e-05	-0.977722	CSTF2	1478		11751628_a_at	0.0093726	0.00236	0.448829	TMEM140	55281
11721618_a_at	0.0004955	3.03e-05	-0.977721	LRRC75B	388886		11721618_a_at	0.0004955	3.03e-05	-0.977721	LRRC75B	388886		11717558_s_at	0.0066365	0.00151	0.448945	POM121	9883
11745493_a_at	0.0006267	4.53e-05	-0.977622	TELO2	9894		11745493_a_at	0.0006267	4.53e-05	-0.977622	TELO2	9894		11721810_at	0.0102703	0.00266	0.448987	PIM2	11040
11727818_a_at	0.0004792	2.86e-05	-0.97748	DDX46	9879		11727818_a_at	0.0004792	2.86e-05	-0.97748	DDX46	9879		11717641_a_at	0.0074497	0.00176	0.44906	UBE3A	7337
11729689_s_at	0.0005254	3.33e-05	-0.976958	LYRM7	90624		11729689_s_at	0.0005254	3.33e-05	-0.976958	LYRM7	90624		11722233_s_at	0.0147798	0.00423	0.44943	PIAS4	51588
11731539_at	0.0017209	0.00023	-0.976954	SESTD1	91404		11731539_at	0.0017209	0.00023	-0.976954	SESTD1	91404		11721513_a_at	0.0065664	0.00149	0.449545	NDEL1	81565
11725130_s_at	0.0004935	3.01e-05	-0.976939	TCEAL3	85012		11725130_s_at	0.0004935	3.01e-05	-0.976939	TCEAL3	85012		11742641_a_at	0.0170762	0.00511	0.449572	RAB19	401409
11727487_at	0.0005523	3.64e-05	-0.976712	HAUS6	54801		11727487_at	0.0005523	3.64e-05	-0.976712	HAUS6	54801		11727128_at	0.026211	0.0088	0.449931	TYRP1	7306
11746037_at	0.0007711	6.49e-05	-0.976646	RBM19	9904		11746037_at	0.0007711	6.49e-05	-0.976646	RBM19	9904		11760454_x_at	0.01024	0.00265	0.449974	CASZ1	54897
11744782_a_at	0.0006089	4.31e-05	-0.976386	MORC4	79710		11744782_a_at	0.0006089	4.31e-05	-0.976386	MORC4	79710		11723324_at	0.0078189	0.00187	0.450201	HOXC10	3226
11754463_a_at	0.0006269	4.53e-05	-0.976181	SNRNP70	6625		11754463_a_at	0.0006269	4.53e-05	-0.976181	SNRNP70	6625		11750340_s_at	0.017709	0.00536	0.450336	ADGRD2	347088
11749885_a_at	0.0005045	3.13e-05	-0.976112	ACADS	35		11749885_a_at	0.0005045	3.13e-05	-0.976112	ACADS	35		11757513_at	0.0144238	0.00409	0.450394	NFKBIZ	64332
11740844_s_at	0.0008097	7.01e-05	-0.975912	VWDE	221806		11740844_s_at	0.0008097	7.01e-05	-0.975912	VWDE	221806		11715321_x_at	0.0440862	0.0171	0.450504	KRTAP10-8	386681
11739175_a_at	0.0004972	3.05e-05	-0.97569	HNRNPM	4670		11739175_a_at	0.0004972	3.05e-05	-0.97569	HNRNPM	4670		11721313_a_at	0.0091999	0.00231	0.45058	ESYT2	57488
11726548_at	0.033171	0.0119	-0.974893	PITPNM3	83394		11726548_at	0.033171	0.0119	-0.974893	PITPNM3	83394		11729973_a_at	0.0109194	0.00288	0.450663	PRSS36	146547
11736548_s_at	0.0158303	0.00463	-0.974532	FANCD2	2177		11736548_s_at	0.0158303	0.00463	-0.974532	FANCD2	2177		11738636_x_at	0.0355334	0.013	0.450674	PCDHGA3	56112
11715843_at	0.0004856	2.92e-05	-0.97446	MAPK1	5594		11715843_at	0.0004856	2.92e-05	-0.97446	MAPK1	5594		11756947_a_at	0.0065249	0.00147	0.451055	CTSB	1508
11758857_at	0.0012166	0.000137	-0.974073	RAB2A	5862		11758857_at	0.0012166	0.000137	-0.974073	RAB2A	5862		11733222_a_at	0.0184604	0.00564	0.451124	DLL3	10683
11725373_a_at	0.0005721	3.85e-05	-0.973457	TRADD	8717		11725373_a_at	0.0005721	3.85e-05	-0.973457	TRADD	8717		11728964_s_at	0.0073405	0.00172	0.451246	ZNF585A	92285
11722538_a_at	0.0010431	0.000106	-0.973102	TMCO6	55374		11722538_a_at	0.0010431	0.000106	-0.973102	TMCO6	55374		11741288_a_at	0.0155129	0.0045	0.451528	NXPH4	11247
11720687_at	0.0004935	3.01e-05	-0.972997	HOOK2	29911		11720687_at	0.0004935	3.01e-05	-0.972997	HOOK2	29911		11715703_s_at	0.0451037	0.0176	0.451634	ITGA5	3678
11759048_at	0.0022528	0.000342	-0.972187	ABCB1	5243		11759048_at	0.0022528	0.000342	-0.972187	ABCB1	5243		11722351_at	0.0213426	0.00679	0.45182	SRSF8	10929
11730986_at	0.0008979	8.29e-05	-0.972059	SBSPON	157869		11730986_at	0.0008979	8.29e-05	-0.972059	SBSPON	157869		11760986_at	0.027567	0.00939	0.451848	CCDC22	28952
11755047_a_at	0.0008333	7.36e-05	-0.971	NPLOC4	55666		11755047_a_at	0.0008333	7.36e-05	-0.971	NPLOC4	55666		11750359_x_at	0.0150996	0.00435	0.451873	CD68	968
11743701_at	0.0005872	4.04e-05	-0.970431	GNL3L	54552		11743701_at	0.0005872	4.04e-05	-0.970431	GNL3L	54552		11727317_at	0.0294931	0.0102	0.451968	KCNE5	23630
11727976_a_at	0.000573	3.87e-05	-0.970196	KLK1	3816		11727976_a_at	0.000573	3.87e-05	-0.970196	KLK1	3816		11747113_a_at	0.01024	0.00265	0.452148	CD160	11126
11743989_a_at	0.0006133	4.36e-05	-0.970032	VARS	7407		11743989_a_at	0.0006133	4.36e-05	-0.970032	VARS	7407		11736519_x_at	0.0085792	0.00211	0.452249	CXorf38	159013
11722338_at	0.0006306	4.59e-05	-0.969553	PEX7	5191		11722338_at	0.0006306	4.59e-05	-0.969553	PEX7	5191		11755080_a_at	0.0108789	0.00287	0.452334	DAAM1	23002
11732584_a_at	0.0007247	5.82e-05	-0.969175	WRN	7486		11732584_a_at	0.0007247	5.82e-05	-0.969175	WRN	7486		11735882_at	0.0239893	0.00788	0.452358	KCNH4	23415
11728568_at	0.0009923	9.82e-05	-0.968371	CCDC61	729440		11728568_at	0.0009923	9.82e-05	-0.968371	CCDC61	729440		11727981_a_at	0.0100651	0.00259	0.453136	SNX21	90203
11734116_x_at	0.0013253	0.000156	-0.968006	LLGL2	3993		11734116_x_at	0.0013253	0.000156	-0.968006	LLGL2	3993		11730537_a_at	0.0064158	0.00144	0.453271	LTA	4049
11716087_s_at	0.0006489	4.81e-05	-0.967896	AKT1	207		11716087_s_at	0.0006489	4.81e-05	-0.967896	AKT1	207		11724835_s_at	0.0173911	0.00523	0.453283	HCAR2	8843
11730777_a_at	0.0008791	8e-05	-0.967638	CEP68	23177		11730777_a_at	0.0008791	8e-05	-0.967638	CEP68	23177		11727835_a_at	0.0274336	0.00933	0.453382	EVL	51466
11720557_at	0.0007606	6.32e-05	-0.967237	TRMT11	60487		11720557_at	0.0007606	6.32e-05	-0.967237	TRMT11	60487		11748377_a_at	0.0489275	0.0195	0.453516	IL12RB2	3595
11731394_a_at	0.0006457	4.77e-05	-0.967198	VIM	7431		11731394_a_at	0.0006457	4.77e-05	-0.967198	VIM	7431		11761466_at	0.0404862	0.0153	0.453576	INTS4	92105
11718752_s_at	0.0022731	0.000347	-0.967066	FUK	197258		11718752_s_at	0.0022731	0.000347	-0.967066	FUK	197258		11748128_a_at	0.0104174	0.00271	0.453636	SLC25A32	81034
11735604_a_at	0.0010627	0.00011	-0.967064	OSBPL7	114881		11735604_a_at	0.0010627	0.00011	-0.967064	OSBPL7	114881		11742134_at	0.0074239	0.00175	0.45367	GPR150	285601
11751623_s_at	0.000544	3.54e-05	-0.967028	AP4M1	9179		11751623_s_at	0.000544	3.54e-05	-0.967028	AP4M1	9179		11745104_a_at	0.0153252	0.00443	0.453689	PJA1	64219
11754989_a_at	0.001166	0.000128	-0.967006	DMXL2	23312		11754989_a_at	0.001166	0.000128	-0.967006	DMXL2	23312		11733574_at	0.0075572	0.00179	0.453823	PGBD4	161779
11757462_a_at	0.0010218	0.000103	-0.96685	OSGEP	55644		11757462_a_at	0.0010218	0.000103	-0.96685	OSGEP	55644		11758654_s_at	0.0068705	0.00158	0.45389	BLOC1S5	63915
11734782_x_at	0.001568	0.000202	-0.966509	WDR92	116143		11734782_x_at	0.001568	0.000202	-0.966509	WDR92	116143		11760598_at	0.0187572	0.00576	0.453893	ATP5L2	267020
11728421_a_at	0.0009625	9.3e-05	-0.966155	PLA2G7	7941		11728421_a_at	0.0009625	9.3e-05	-0.966155	PLA2G7	7941		11759974_at	0.0074751	0.00176	0.453975	TMEM75	641384
11719236_a_at	0.0005478	3.58e-05	-0.96537	INTS1	26173		11719236_a_at	0.0005478	3.58e-05	-0.96537	INTS1	26173		11758356_s_at	0.0064708	0.00146	0.453993	HIST3H2A	92815
11729966_a_at	0.0005009	3.08e-05	-0.965274	FER	2241		11729966_a_at	0.0005009	3.08e-05	-0.965274	FER	2241		11760425_a_at	0.0284734	0.00979	0.454064	IL6	3569
11737176_at	0.0013172	0.000154	-0.965026	C9orf72	203228		11737176_at	0.0013172	0.000154	-0.965026	C9orf72	203228		11730748_x_at	0.0067847	0.00156	0.454075	PAIP2	51247
11719564_a_at	0.0007504	6.18e-05	-0.9649	COA4	51287		11719564_a_at	0.0007504	6.18e-05	-0.9649	COA4	51287		11759207_at	0.0267204	0.00903	0.454187	CNKSR2	22866
11731230_a_at	0.0006494	4.82e-05	-0.964267	RPUSD3	285367		11731230_a_at	0.0006494	4.82e-05	-0.964267	RPUSD3	285367		11737422_s_at	0.018798	0.00578	0.454264	FAM163B	642968
11742771_a_at	0.0006095	4.31e-05	-0.96408	KIAA0100	9703		11742771_a_at	0.0006095	4.31e-05	-0.96408	KIAA0100	9703		11754544_s_at	0.0244179	0.00806	0.454561	ZDHHC11	79844
11756098_a_at	0.0005479	3.59e-05	-0.963989	SYTL5	94122		11756098_a_at	0.0005479	3.59e-05	-0.963989	SYTL5	94122		11719381_a_at	0.0078234	0.00187	0.454846	PSENEN	55851
11724313_a_at	0.0022073	0.000333	-0.963721	ALDH16A1	126133		11724313_a_at	0.0022073	0.000333	-0.963721	ALDH16A1	126133		11716701_a_at	0.0067791	0.00155	0.454895	CCNDBP1	23582
11745320_x_at	0.002901	0.000492	-0.963701	ANKRD36	375248		11745320_x_at	0.002901	0.000492	-0.963701	ANKRD36	375248		11725696_a_at	0.0067862	0.00156	0.454917	PRR14	78994
11725158_at	0.0006497	4.83e-05	-0.962722	STEAP1	26872		11725158_at	0.0006497	4.83e-05	-0.962722	STEAP1	26872		11745076_a_at	0.0078526	0.00188	0.455019	CRNKL1	51340
11754713_a_at	0.0009535	9.13e-05	-0.962685	PLXNB1	5364		11754713_a_at	0.0009535	9.13e-05	-0.962685	PLXNB1	5364		11725292_a_at	0.0179514	0.00545	0.455217	DAO	1610
11720768_at	0.0006334	4.63e-05	-0.962673	METTL9	51108		11720768_at	0.0006334	4.63e-05	-0.962673	METTL9	51108		11731362_a_at	0.0259263	0.00869	0.455248	ZNF624	57547
11716529_a_at	0.0005308	3.38e-05	-0.962459	ELAVL1	1994		11716529_a_at	0.0005308	3.38e-05	-0.962459	ELAVL1	1994		11724307_x_at	0.007659	0.00182	0.455259	ORAOV1	220064
11715707_a_at	0.0011031	0.000117	-0.962356	MGEA5	10724		11715707_a_at	0.0011031	0.000117	-0.962356	MGEA5	10724		11753091_s_at	0.0066816	0.00152	0.455317	AGPAT3	56894
11755091_a_at	0.0005036	3.11e-05	-0.962291	ABCA7	10347		11755091_a_at	0.0005036	3.11e-05	-0.962291	ABCA7	10347		11747127_a_at	0.0137165	0.00384	0.45541	RPRD1B	58490
11759139_at	0.0006741	5.16e-05	-0.962209	FAM98B	283742		11759139_at	0.0006741	5.16e-05	-0.962209	FAM98B	283742		11728213_at	0.0082359	0.002	0.455485	TRMT1L	81627
11717249_s_at	0.0005802	3.96e-05	-0.9621	MRPL20	55052		11717249_s_at	0.0005802	3.96e-05	-0.9621	MRPL20	55052		11757841_s_at	0.0078608	0.00188	0.455525	RANBP9	10048
11727235_at	0.0008513	7.63e-05	-0.962062	EPG5	57724		11727235_at	0.0008513	7.63e-05	-0.962062	EPG5	57724		11727714_at	0.0180483	0.00549	0.455583	KCNJ12	3768
11716202_a_at	0.0010339	0.000105	-0.960895	PFKM	5213		11716202_a_at	0.0010339	0.000105	-0.960895	PFKM	5213		11749769_a_at	0.0127023	0.00348	0.455783	B4GALNT1	2583
11733458_s_at	0.0019983	0.000288	-0.960624	INTS2	57508		11733458_s_at	0.0019983	0.000288	-0.960624	INTS2	57508		11721227_at	0.0388433	0.0146	0.456054	LEMD3	23592
11758534_s_at	0.0170777	0.00511	-0.960444	SLC25A17	10478		11758534_s_at	0.0170777	0.00511	-0.960444	SLC25A17	10478		11753626_a_at	0.0074414	0.00175	0.456286	CDA	978
11720641_x_at	0.0005662	3.78e-05	-0.959946	MRPS27	23107		11720641_x_at	0.0005662	3.78e-05	-0.959946	MRPS27	23107		11715797_a_at	0.0119621	0.00323	0.45663	WDR45B	56270
11755104_a_at	0.0009244	8.68e-05	-0.959932	KIAA1671	85379		11755104_a_at	0.0009244	8.68e-05	-0.959932	KIAA1671	85379		11761973_at	0.0111077	0.00294	0.45701	LINC00114	400866
11763366_s_at	0.0022513	0.000342	-0.959743	ANKRD36	57730		11763366_s_at	0.0022513	0.000342	-0.959743	ANKRD36	57730		11733714_a_at	0.0067033	0.00153	0.457118	NAA16	79612
11724489_s_at	0.0011031	0.000117	-0.959723	AKR1B10	57016		11724489_s_at	0.0011031	0.000117	-0.959723	AKR1B10	57016		11716839_a_at	0.0130372	0.0036	0.457188	RASD1	51655
11757693_s_at	0.0005722	3.86e-05	-0.95928	PIAS3	10401		11757693_s_at	0.0005722	3.86e-05	-0.95928	PIAS3	10401		11720049_a_at	0.0112407	0.00299	0.457346	GBE1	2632
11737647_at	0.0018117	0.000249	-0.959071	CRACR2A	84766		11737647_at	0.0018117	0.000249	-0.959071	CRACR2A	84766		11738974_at	0.017588	0.00531	0.457381	DEFB113	245927
11734857_at	0.0007351	5.97e-05	-0.958975	ERO1B	56605		11734857_at	0.0007351	5.97e-05	-0.958975	ERO1B	56605		11729177_a_at	0.009368	0.00236	0.457686	FBXO38	81545
11747454_a_at	0.0008423	7.49e-05	-0.958401	ACTN4	81		11747454_a_at	0.0008423	7.49e-05	-0.958401	ACTN4	81		11763688_at	0.0124737	0.00341	0.457844	FMNL1	752
11724931_a_at	0.0021286	0.000316	-0.958357	MERTK	10461		11724931_a_at	0.0021286	0.000316	-0.958357	MERTK	10461		11750843_x_at	0.0140951	0.00397	0.457899	CLCNKA	1187
11760917_at	0.0009297	8.77e-05	-0.958065	GBF1	8729		11760917_at	0.0009297	8.77e-05	-0.958065	GBF1	8729		11724114_at	0.0097358	0.00248	0.458139	UCKL1	54963
11741138_a_at	0.0010722	0.000112	-0.957418	GSDMD	79792		11741138_a_at	0.0010722	0.000112	-0.957418	GSDMD	79792		11720842_at	0.013188	0.00365	0.458213	RHOD	29984
11760850_x_at	0.0005483	3.59e-05	-0.957237	INADL	10207		11760850_x_at	0.0005483	3.59e-05	-0.957237	INADL	10207		11736425_x_at	0.0066841	0.00152	0.458293	STARD4	134429
11719257_s_at	0.0006001	4.21e-05	-0.957194	LRP6	4040		11719257_s_at	0.0006001	4.21e-05	-0.957194	LRP6	4040		11726062_at	0.0083181	0.00203	0.458332	PTGIR	5739
11726265_at	0.00054	3.48e-05	-0.95697	ME1	4199		11726265_at	0.00054	3.48e-05	-0.95697	ME1	4199		11715957_s_at	0.0107741	0.00283	0.458643	PEPD	5184
11755637_x_at	0.0047641	0.000974	-0.956597	ARHGEF10L	55160		11755637_x_at	0.0047641	0.000974	-0.956597	ARHGEF10L	55160		11743949_s_at	0.0098841	0.00253	0.458728	FRAT1	10023
11721504_a_at	0.000852	7.64e-05	-0.956592	CKLF	51192		11721504_a_at	0.000852	7.64e-05	-0.956592	CKLF	51192		11761155_x_at	0.0208653	0.0066	0.458799	DNALI1	7802
11737303_a_at	0.0008616	7.79e-05	-0.956233	ACOX3	8310		11737303_a_at	0.0008616	7.79e-05	-0.956233	ACOX3	8310		11741031_a_at	0.0077046	0.00184	0.458855	HAX1	10456
11740232_x_at	0.0005037	3.12e-05	-0.956021	ASL	435		11740232_x_at	0.0005037	3.12e-05	-0.956021	ASL	435		11750688_a_at	0.0094376	0.00238	0.459092	EFR3B	22979
11719371_a_at	0.0006091	4.31e-05	-0.954856	GYS1	2997		11719371_a_at	0.0006091	4.31e-05	-0.954856	GYS1	2997		11719345_at	0.0086044	0.00212	0.459099	UBTD1	80019
11743824_s_at	0.0005076	3.16e-05	-0.954727	TOPBP1	11073		11743824_s_at	0.0005076	3.16e-05	-0.954727	TOPBP1	11073		11719624_a_at	0.01052	0.00275	0.459199	PLEKHM1	9842
11742706_s_at	0.0005203	3.28e-05	-0.954625	RAB8A	4218		11742706_s_at	0.0005203	3.28e-05	-0.954625	RAB8A	4218		11719246_a_at	0.0144211	0.00409	0.459239	GSTT1	2952
11715265_at	0.0006305	4.59e-05	-0.954113	FIG4	9896		11715265_at	0.0006305	4.59e-05	-0.954113	FIG4	9896		11757211_x_at	0.0297832	0.0104	0.459305	H1FX-AS1	339942
11730353_a_at	0.001852	0.000257	-0.954085	CYP26B1	56603		11730353_a_at	0.001852	0.000257	-0.954085	CYP26B1	56603		11732702_a_at	0.0085909	0.00211	0.459325	CITED1	4435
11749983_a_at	0.0013478	0.000161	-0.953627	SERPINB5	5268		11749983_a_at	0.0013478	0.000161	-0.953627	SERPINB5	5268		11736342_at	0.0208959	0.00661	0.459327	EGR3	1960
11754822_x_at	0.0008204	7.17e-05	-0.953138	TDP1	55775		11754822_x_at	0.0008204	7.17e-05	-0.953138	TDP1	55775		11732934_a_at	0.0202129	0.00635	0.459369	DPPA5	340168
11715844_s_at	0.0007418	6.07e-05	-0.95301	PTPRF	5792		11715844_s_at	0.0007418	6.07e-05	-0.95301	PTPRF	5792		11759935_at	0.0402869	0.0152	0.459477	CCDC116	164592
11745207_a_at	0.0007402	6.04e-05	-0.952928	CDK5RAP1	51654		11745207_a_at	0.0007402	6.04e-05	-0.952928	CDK5RAP1	51654		11748720_a_at	0.0128202	0.00352	0.459755	USP28	57646
11743080_at	0.0005651	3.77e-05	-0.952818	BBS7	55212		11743080_at	0.0005651	3.77e-05	-0.952818	BBS7	55212		11753862_at	0.008102	0.00196	0.459798	KRTAP20-4	645961
11730005_a_at	0.0005984	4.18e-05	-0.95278	SEMA4D	10507		11730005_a_at	0.0005984	4.18e-05	-0.95278	SEMA4D	10507		11718717_a_at	0.0133018	0.00369	0.459841	TOM1L2	146691
11755490_x_at	0.0006653	5.05e-05	-0.952669	EXOC7	23265		11755490_x_at	0.0006653	5.05e-05	-0.952669	EXOC7	23265		11763502_x_at	0.0274407	0.00934	0.45987	LOC100287497	100287497
11737791_s_at	0.0005621	3.73e-05	-0.952645	APOL1	8542		11737791_s_at	0.0005621	3.73e-05	-0.952645	APOL1	8542		11748679_a_at	0.0091209	0.00228	0.45996	CLCN2	1181
11724444_a_at	0.0008894	8.16e-05	-0.952595	ASB9	140462		11724444_a_at	0.0008894	8.16e-05	-0.952595	ASB9	140462		11721877_s_at	0.0087955	0.00218	0.460066	MT1F	4494
11719883_a_at	0.0012254	0.000138	-0.952529	APOLD1	81575		11719883_a_at	0.0012254	0.000138	-0.952529	APOLD1	81575		11756637_a_at	0.0066841	0.00152	0.46011	RNF219	79596
11721648_at	0.0005185	3.25e-05	-0.951162	GPATCH4	54865		11721648_at	0.0005185	3.25e-05	-0.951162	GPATCH4	54865		11757078_s_at	0.0061301	0.00135	0.460153	LOC101929373	150159
11729213_a_at	0.0012496	0.000143	-0.950962	PCBP2	5094		11729213_a_at	0.0012496	0.000143	-0.950962	PCBP2	5094		11726771_a_at	0.024349	0.00803	0.46016	XAF1	54739
11742783_s_at	0.00054	3.47e-05	-0.950829	SMARCC1	6599		11742783_s_at	0.00054	3.47e-05	-0.950829	SMARCC1	6599		11752413_a_at	0.0060662	0.00133	0.460298	BAK1	578
11721460_s_at	0.0028424	0.000478	-0.950661	TAPBPL	55080		11721460_s_at	0.0028424	0.000478	-0.950661	TAPBPL	55080		11742322_at	0.0168581	0.00502	0.460338	OR2AK2	391191
11719151_at	0.0005985	4.19e-05	-0.950309	FAM83H	286077		11719151_at	0.0005985	4.19e-05	-0.950309	FAM83H	286077		11721733_a_at	0.016718	0.00497	0.460361	GCH1	2643
11734501_a_at	0.00054	3.48e-05	-0.949627	NUP98	4928		11734501_a_at	0.00054	3.48e-05	-0.949627	NUP98	4928		11745484_s_at	0.0114311	0.00306	0.460561	PGC	5225
11720866_a_at	0.0005194	3.26e-05	-0.949318	AGO1	26523		11720866_a_at	0.0005194	3.26e-05	-0.949318	AGO1	26523		11721889_a_at	0.0061904	0.00137	0.460625	HSBP1L1	440498
11726587_a_at	0.001003	9.98e-05	-0.949151	TARS2	80222		11726587_a_at	0.001003	9.98e-05	-0.949151	TARS2	80222		11715456_a_at	0.0076842	0.00183	0.46074	SSR2	6746
11716750_a_at	0.0006378	4.68e-05	-0.948929	CD99L2	83692		11716750_a_at	0.0006378	4.68e-05	-0.948929	CD99L2	83692		11719111_a_at	0.0084529	0.00207	0.460761	C11orf1	64776
11724885_at	0.0005478	3.58e-05	-0.948731	CLIC3	9022		11724885_at	0.0005478	3.58e-05	-0.948731	CLIC3	9022		11748508_a_at	0.0079127	0.0019	0.460807	NMUR1	10316
11744667_a_at	0.0011549	0.000126	-0.948729	DENND5B	160518		11744667_a_at	0.0011549	0.000126	-0.948729	DENND5B	160518		11743776_a_at	0.0132942	0.00369	0.460903	GLT8D2	83468
11726671_a_at	0.0009064	8.44e-05	-0.948196	DCLRE1B	64858		11726671_a_at	0.0009064	8.44e-05	-0.948196	DCLRE1B	64858		11726112_at	0.0370842	0.0137	0.460956	METTL25	84190
11718057_at	0.0005458	3.56e-05	-0.947959	UTP11L	51118		11718057_at	0.0005458	3.56e-05	-0.947959	UTP11L	51118		11723137_at	0.0085381	0.0021	0.461123	CTXN1	404217
11724420_at	0.0009782	9.56e-05	-0.947787	ZC3H6	376940		11724420_at	0.0009782	9.56e-05	-0.947787	ZC3H6	376940		11757047_x_at	0.0070093	0.00162	0.461155	ATF4	468
11764036_s_at	0.0005221	3.29e-05	-0.946491	KPNB1	3837		11764036_s_at	0.0005221	3.29e-05	-0.946491	KPNB1	3837		11723696_at	0.0064916	0.00146	0.461232	FLI1	2313
11747013_a_at	0.0007231	5.79e-05	-0.946194	PPA2	27068		11747013_a_at	0.0007231	5.79e-05	-0.946194	PPA2	27068		11719523_s_at	0.0101869	0.00263	0.461237	TOR1B	27348
11756625_s_at	0.0007408	6.05e-05	-0.945961	FAM156A	29057		11756625_s_at	0.0007408	6.05e-05	-0.945961	FAM156A	29057		11726098_a_at	0.011987	0.00324	0.461258	NKAIN1	79570
11719325_s_at	0.0007678	6.44e-05	-0.9449	KDM1A	23028		11719325_s_at	0.0007678	6.44e-05	-0.9449	KDM1A	23028		11729713_x_at	0.0072124	0.00168	0.461505	SPRR2A	6700
11754937_a_at	0.0006615	5e-05	-0.944853	GMNN	51053		11754937_a_at	0.0006615	5e-05	-0.944853	GMNN	51053		11756471_a_at	0.0223332	0.0072	0.461555	MFSD2A	84879
11717705_a_at	0.0006289	4.56e-05	-0.944646	VPS13D	55187		11717705_a_at	0.0006289	4.56e-05	-0.944646	VPS13D	55187		11756507_x_at	0.0143129	0.00405	0.461618	FAM188B	84182
11719268_at	0.0006619	5e-05	-0.944628	TNNC1	7134		11719268_at	0.0006619	5e-05	-0.944628	TNNC1	7134		11744089_at	0.0094816	0.0024	0.461647	SH2B2	10603
11757177_s_at	0.0012637	0.000145	-0.944505	RNF149	284996		11757177_s_at	0.0012637	0.000145	-0.944505	RNF149	284996		11724177_at	0.0067025	0.00153	0.461807	TSPAN11	441631
11719863_a_at	0.0005765	3.92e-05	-0.944233	TTLL12	23170		11719863_a_at	0.0005765	3.92e-05	-0.944233	TTLL12	23170		11733217_s_at	0.0092716	0.00233	0.461904	USP53	54532
11759205_a_at	0.0010336	0.000105	-0.944198	DOCK5	80005		11759205_a_at	0.0010336	0.000105	-0.944198	DOCK5	80005		11729899_a_at	0.0071993	0.00168	0.462176	C4BPB	725
11730422_at	0.0016915	0.000225	-0.943954	FLVCR1	28982		11730422_at	0.0016915	0.000225	-0.943954	FLVCR1	28982		11741922_at	0.0429435	0.0165	0.462416	LCE2C	353140
11718514_s_at	0.000573	3.86e-05	-0.943635	TSPAN14	81619		11718514_s_at	0.000573	3.86e-05	-0.943635	TSPAN14	81619		11717966_s_at	0.0093238	0.00234	0.46255	TYW1	55253
11733784_at	0.0007137	5.67e-05	-0.943542	PPP2R1B	5519		11733784_at	0.0007137	5.67e-05	-0.943542	PPP2R1B	5519		11734131_a_at	0.0436068	0.0169	0.462716	SLC2A4	6517
11730914_a_at	0.0006622	5.01e-05	-0.943013	ERLIN1	10613		11730914_a_at	0.0006622	5.01e-05	-0.943013	ERLIN1	10613		11716371_a_at	0.010092	0.0026	0.462805	VPS26B	112936
11746581_a_at	0.000767	6.41e-05	-0.942813	PCCA	5095		11746581_a_at	0.000767	6.41e-05	-0.942813	PCCA	5095		11752027_a_at	0.0064576	0.00145	0.462875	DLEC1	9940
11718566_s_at	0.0006165	4.39e-05	-0.942759	KIAA1147	57189		11718566_s_at	0.0006165	4.39e-05	-0.942759	KIAA1147	57189		11732152_a_at	0.0126118	0.00345	0.463228	AGBL5	60509
11745248_a_at	0.000532	3.4e-05	-0.94261	ILVBL	10994		11745248_a_at	0.000532	3.4e-05	-0.94261	ILVBL	10994		11721713_a_at	0.0356285	0.0131	0.463279	EID2	163126
11740131_at	0.001807	0.000248	-0.9426	KANSL1L	151050		11740131_at	0.001807	0.000248	-0.9426	KANSL1L	151050		11738784_at	0.0123101	0.00335	0.463283	PLA2G2E	30814
11722052_at	0.0009493	9.07e-05	-0.94256	PLLP	51090		11722052_at	0.0009493	9.07e-05	-0.94256	PLLP	51090		11742346_at	0.0173219	0.00521	0.463639	OR4A5	81318
11719797_a_at	0.0008025	6.9e-05	-0.942414	ASMTL	8623		11719797_a_at	0.0008025	6.9e-05	-0.942414	ASMTL	8623		11722221_at	0.0134888	0.00376	0.463907	BFSP2	8419
11757005_a_at	0.000717	5.72e-05	-0.942315	FUCA1	2517		11757005_a_at	0.000717	5.72e-05	-0.942315	FUCA1	2517		11728202_a_at	0.0076193	0.00181	0.464189	DNTTIP2	30836
11755024_a_at	0.000613	4.35e-05	-0.942112	MYEOV	26579		11755024_a_at	0.000613	4.35e-05	-0.942112	MYEOV	26579		11756354_a_at	0.0129844	0.00358	0.464315	RRP8	23378
11734113_a_at	0.000689	5.34e-05	-0.942084	ADAMTS19	171019		11734113_a_at	0.000689	5.34e-05	-0.942084	ADAMTS19	171019		11757899_x_at	0.0066063	0.0015	0.464341	PWP1	11137
11723187_at	0.003097	0.00054	-0.942042	FGD6	55785		11723187_at	0.003097	0.00054	-0.942042	FGD6	55785		11741335_at	0.0348085	0.0127	0.464367	ERN1	2081
11720212_a_at	0.0013563	0.000162	-0.941705	PPAN	56342		11720212_a_at	0.0013563	0.000162	-0.941705	PPAN	56342		11726460_at	0.023209	0.00756	0.46467	FAM117B	150864
11726602_at	0.0006301	4.58e-05	-0.941495	DARS2	55157		11726602_at	0.0006301	4.58e-05	-0.941495	DARS2	55157		11753923_at	0.0115252	0.00309	0.464799	MBNL1-AS1	401093
11753661_a_at	0.0006301	4.59e-05	-0.941415	ID1	3397		11753661_a_at	0.0006301	4.59e-05	-0.941415	ID1	3397		11733799_a_at	0.0074898	0.00177	0.464925	SLC31A2	1318
11731417_a_at	0.0005765	3.9e-05	-0.941348	NDUFS1	4719		11731417_a_at	0.0005765	3.9e-05	-0.941348	NDUFS1	4719		11722889_a_at	0.0209075	0.00661	0.464936	SLC17A7	57030
11755542_a_at	0.0132343	0.00367	-0.940948	ZNF671	79891		11755542_a_at	0.0132343	0.00367	-0.940948	ZNF671	79891		11723859_a_at	0.0169897	0.00508	0.46507	DDR2	4921
11740282_a_at	0.0007213	5.77e-05	-0.940785	TSEN2	80746		11740282_a_at	0.0007213	5.77e-05	-0.940785	TSEN2	80746		11720813_at	0.0107439	0.00282	0.465075	INTS10	55174
11747135_x_at	0.0008124	7.04e-05	-0.94075	CNTRL	11064		11747135_x_at	0.0008124	7.04e-05	-0.94075	CNTRL	11064		11732161_at	0.0074743	0.00176	0.465115	ZCRB1	85437
11729942_at	0.0005802	3.96e-05	-0.940665	TMEM56	148534		11729942_at	0.0005802	3.96e-05	-0.940665	TMEM56	148534		11732966_a_at	0.0108068	0.00284	0.465365	MIA	8190
11719824_at	0.0006852	5.28e-05	-0.93945	ZAK	51776		11719824_at	0.0006852	5.28e-05	-0.93945	ZAK	51776		11744368_x_at	0.0092248	0.00231	0.465693	ZMYND11	10771
11731513_at	0.0006133	4.36e-05	-0.938925	XPO4	64328		11731513_at	0.0006133	4.36e-05	-0.938925	XPO4	64328		11715937_a_at	0.0107003	0.0028	0.465693	KHDRBS1	10657
11722470_x_at	0.0169574	0.00506	-0.938522	ACSL6	23305		11722470_x_at	0.0169574	0.00506	-0.938522	ACSL6	23305		11756867_a_at	0.0133373	0.00371	0.466046	TNFSF13B	10673
11722637_a_at	0.0017435	0.000235	-0.938409	ANKRD28	23243		11722637_a_at	0.0017435	0.000235	-0.938409	ANKRD28	23243		11742267_s_at	0.0212772	0.00676	0.466134	PRAMEF8	391002
11723930_at	0.0007527	6.21e-05	-0.937514	CCT5	22948		11723930_at	0.0007527	6.21e-05	-0.937514	CCT5	22948		11731152_s_at	0.007084	0.00164	0.466369	MTRR	4552
11745791_a_at	0.0005574	3.68e-05	-0.93746	LOC100288152	100288152		11745791_a_at	0.0005574	3.68e-05	-0.93746	LOC100288152	100288152		11745644_at	0.0491679	0.0196	0.466539	C8orf49	606553
11721255_at	0.0010673	0.000111	-0.9373	CCND1	595		11721255_at	0.0010673	0.000111	-0.9373	CCND1	595		11758420_s_at	0.0121541	0.0033	0.466758	TRIM43	129868
11759001_at	0.0006879	5.31e-05	-0.93599	LDLRAD3	143458		11759001_at	0.0006879	5.31e-05	-0.93599	LDLRAD3	143458		11723593_a_at	0.0318465	0.0113	0.466866	TNK2	10188
11727063_a_at	0.0007402	6.04e-05	-0.935698	UCK2	7371		11727063_a_at	0.0007402	6.04e-05	-0.935698	UCK2	7371		11741119_a_at	0.0072391	0.00169	0.46687	ANKEF1	63926
11757274_s_at	0.0006005	4.22e-05	-0.93548	ARGLU1	55082		11757274_s_at	0.0006005	4.22e-05	-0.93548	ARGLU1	55082		11735070_a_at	0.0136925	0.00383	0.466979	GNAL	2774
11729627_at	0.0006166	4.39e-05	-0.93548	DCAF7	10238		11729627_at	0.0006166	4.39e-05	-0.93548	DCAF7	10238		11733442_x_at	0.0116191	0.00312	0.467112	SAA1	6288
11718461_at	0.000767	6.42e-05	-0.935455	SLC39A11	201266		11718461_at	0.000767	6.42e-05	-0.935455	SLC39A11	201266		11730356_at	0.0148675	0.00426	0.467199	KCNE4	23704
11757266_s_at	0.0017747	0.000241	-0.935018	GPX3	2878		11757266_s_at	0.0017747	0.000241	-0.935018	GPX3	2878		11755945_a_at	0.0179349	0.00544	0.467803	YPEL4	219539
11719242_s_at	0.0005862	4.03e-05	-0.934795	CAMK2N1	55450		11719242_s_at	0.0005862	4.03e-05	-0.934795	CAMK2N1	55450		11724665_at	0.0122727	0.00334	0.468154	APLN	8862
11721199_a_at	0.0012215	0.000138	-0.934485	IFT122	55764		11721199_a_at	0.0012215	0.000138	-0.934485	IFT122	55764		11723162_a_at	0.0137488	0.00385	0.468157	ZNF776	284309
11730206_at	0.0006334	4.63e-05	-0.93426	PSMD9	5715		11730206_at	0.0006334	4.63e-05	-0.93426	PSMD9	5715		11748704_s_at	0.0120789	0.00327	0.468306	C1D	10438
11727644_a_at	0.0049507	0.00102	-0.934159	TRERF1	55809		11727644_a_at	0.0049507	0.00102	-0.934159	TRERF1	55809		11732709_x_at	0.0057439	0.00125	0.468334	SGCA	6442
11721628_a_at	0.0045378	0.000913	-0.934126	SEPT6	23157		11721628_a_at	0.0045378	0.000913	-0.934126	SEPT6	23157		11743966_a_at	0.0186589	0.00572	0.468516	CERCAM	51148
11737104_at	0.000614	4.37e-05	-0.933986	ARL17A	51326		11737104_at	0.000614	4.37e-05	-0.933986	ARL17A	51326		11727689_a_at	0.0091175	0.00228	0.468519	SLC4A3	6508
11754810_a_at	0.0033614	0.000607	-0.933922	ITGB5	3693		11754810_a_at	0.0033614	0.000607	-0.933922	ITGB5	3693		11762911_x_at	0.0068245	0.00157	0.468595	CEACAM3	1084
200020_PM_at	0.0006151	4.38e-05	-0.93369	TARDBP	23435		200020_PM_at	0.0006151	4.38e-05	-0.93369	TARDBP	23435		11738081_a_at	0.0249219	0.00827	0.468629	ZNF235	9310
11728368_s_at	0.0014084	0.000173	-0.933632	CCP110	9738		11728368_s_at	0.0014084	0.000173	-0.933632	CCP110	9738		11718485_s_at	0.0079208	0.0019	0.468787	EI24	9538
11735914_a_at	0.0005674	3.8e-05	-0.933551	PLEKHG6	55200		11735914_a_at	0.0005674	3.8e-05	-0.933551	PLEKHG6	55200		11717422_s_at	0.0061102	0.00135	0.468826	RBM8A	9939
11718135_at	0.0005679	3.81e-05	-0.93347	PRPS2	5634		11718135_at	0.0005679	3.81e-05	-0.93347	PRPS2	5634		11727625_x_at	0.0063925	0.00143	0.469044	ASCC1	51008
11760040_x_at	0.0038144	0.000723	-0.933307	NDUFB4	4710		11760040_x_at	0.0038144	0.000723	-0.933307	NDUFB4	4710		11739141_a_at	0.032275	0.0115	0.46917	LILRB5	10990
11725623_s_at	0.0036093	0.00067	-0.933131	JMJD4	65094		11725623_s_at	0.0036093	0.00067	-0.933131	JMJD4	65094		11726286_a_at	0.0074263	0.00175	0.469207	WARS	7453
11724120_a_at	0.0007461	6.11e-05	-0.932952	TRIM59	286827		11724120_a_at	0.0007461	6.11e-05	-0.932952	TRIM59	286827		11744959_x_at	0.0074208	0.00175	0.469445	SCAF8	22828
11740354_a_at	0.000666	5.07e-05	-0.93289	EFTUD2	9343		11740354_a_at	0.000666	5.07e-05	-0.93289	EFTUD2	9343		11727590_a_at	0.0173337	0.00521	0.469517	IL20RB	53833
11744181_a_at	0.0061184	0.00135	-0.93275	FARS2	10667		11744181_a_at	0.0061184	0.00135	-0.93275	FARS2	10667		11735414_x_at	0.0101824	0.00263	0.469612	CRCP	27297
11726677_a_at	0.0006836	5.26e-05	-0.93267	PSMB9	5698		11726677_a_at	0.0006836	5.26e-05	-0.93267	PSMB9	5698		11720716_a_at	0.0123716	0.00337	0.469672	FGF13	2258
11724488_at	0.0009895	9.76e-05	-0.932551	AKR1B10	57016		11724488_at	0.0009895	9.76e-05	-0.932551	AKR1B10	57016		11718942_at	0.008622	0.00212	0.469683	LSM14B	149986
11732764_x_at	0.0008435	7.51e-05	-0.93241	CCDC120	90060		11732764_x_at	0.0008435	7.51e-05	-0.93241	CCDC120	90060		11725716_a_at	0.015159	0.00437	0.46991	KIF21A	55605
11754394_a_at	0.0009722	9.45e-05	-0.932242	SYNJ2	8871		11754394_a_at	0.0009722	9.45e-05	-0.932242	SYNJ2	8871		11716101_s_at	0.0091117	0.00228	0.4702	ATG3	64422
11747459_a_at	0.0006882	5.32e-05	-0.931527	GMPPA	29926		11747459_a_at	0.0006882	5.32e-05	-0.931527	GMPPA	29926		11720412_a_at	0.0060539	0.00133	0.470322	SLC41A1	254428
11753619_s_at	0.0005829	4e-05	-0.92987	EIF5A	1984		11753619_s_at	0.0005829	4e-05	-0.92987	EIF5A	1984		11753708_a_at	0.0060955	0.00134	0.470664	CIDEC	63924
11739493_at	0.0008173	7.11e-05	-0.929715	MGAT4A	11320		11739493_at	0.0008173	7.11e-05	-0.929715	MGAT4A	11320		11741370_a_at	0.0061365	0.00135	0.470725	ATP6V1E1	529
11722355_s_at	0.0023674	0.000367	-0.929242	DAB2	1601		11722355_s_at	0.0023674	0.000367	-0.929242	DAB2	1601		11734704_at	0.0092931	0.00233	0.470863	LAMA4	3910
11724919_a_at	0.0005662	3.78e-05	-0.929107	HSD17B8	7923		11724919_a_at	0.0005662	3.78e-05	-0.929107	HSD17B8	7923		11720996_at	0.017004	0.00508	0.470884	ADCY2	108
11719422_s_at	0.0006686	5.1e-05	-0.928584	ABCC1	4363		11719422_s_at	0.0006686	5.1e-05	-0.928584	ABCC1	4363		11734645_a_at	0.0057166	0.00124	0.471156	PCDHA3	56145
11763238_x_at	0.0007677	6.44e-05	-0.928435	CTCFL	3146		11763238_x_at	0.0007677	6.44e-05	-0.928435	CTCFL	3146		11758727_x_at	0.0062769	0.0014	0.471275	ATP5C1	509
11753414_a_at	0.001229	0.000139	-0.928377	DMAP1	55929		11753414_a_at	0.001229	0.000139	-0.928377	DMAP1	55929		11757182_a_at	0.0068843	0.00158	0.471434	UHMK1	127933
11739461_a_at	0.0012423	0.000141	-0.927636	ECE1	1889		11739461_a_at	0.0012423	0.000141	-0.927636	ECE1	1889		11733650_s_at	0.0129029	0.00355	0.471436	FAM228B	375190
11721723_a_at	0.0027396	0.000454	-0.927466	GYLTL1B	120071		11721723_a_at	0.0027396	0.000454	-0.927466	GYLTL1B	120071		11719817_x_at	0.0089866	0.00224	0.471668	BET1	10282
11726805_s_at	0.0011911	0.000132	-0.927348	PTPMT1	114971		11726805_s_at	0.0011911	0.000132	-0.927348	PTPMT1	114971		11731353_s_at	0.0331815	0.0119	0.471793	RIMBP3	85376
11717759_a_at	0.0013292	0.000157	-0.927175	NDUFV1	4723		11717759_a_at	0.0013292	0.000157	-0.927175	NDUFV1	4723		11720955_x_at	0.0226589	0.00733	0.471876	CWC22	57703
11754934_a_at	0.0005956	4.14e-05	-0.927133	PTGES2	80142		11754934_a_at	0.0005956	4.14e-05	-0.927133	PTGES2	80142		11721344_a_at	0.0055072	0.00118	0.471878	CTRC	11330
11725208_at	0.0007705	6.48e-05	-0.927043	LETM1	3954		11725208_at	0.0007705	6.48e-05	-0.927043	LETM1	3954		11750641_x_at	0.0057583	0.00125	0.471907	BCAR1	9564
11731491_a_at	0.0006992	5.48e-05	-0.926628	HK1	3098		11731491_a_at	0.0006992	5.48e-05	-0.926628	HK1	3098		11725485_at	0.0185249	0.00567	0.472	DIRC2	84925
11730901_at	0.0007055	5.55e-05	-0.926274	MBOAT2	129642		11730901_at	0.0007055	5.55e-05	-0.926274	MBOAT2	129642		11735666_a_at	0.0165593	0.00491	0.472212	C1orf100	200159
11755748_s_at	0.0034528	0.000629	-0.926178	PLAC8	51316		11755748_s_at	0.0034528	0.000629	-0.926178	PLAC8	51316		11723709_a_at	0.012544	0.00343	0.47222	CRY1	1407
11721666_at	0.0010162	0.000102	-0.926078	CDT1	81620		11721666_at	0.0010162	0.000102	-0.926078	CDT1	81620		11724460_a_at	0.0109775	0.0029	0.472288	MCAM	4162
11722321_at	0.0009461	9.02e-05	-0.926009	HHEX	3087		11722321_at	0.0009461	9.02e-05	-0.926009	HHEX	3087		11717967_x_at	0.0080006	0.00193	0.472513	TYW1	55253
11721153_a_at	0.0011004	0.000116	-0.925585	STK3	6788		11721153_a_at	0.0011004	0.000116	-0.925585	STK3	6788		11721772_at	0.0130235	0.00359	0.472712	INO80D	54891
11759955_at	0.0010545	0.000109	-0.925536	CNOT10	25904		11759955_at	0.0010545	0.000109	-0.925536	CNOT10	25904		11735954_at	0.0054717	0.00117	0.472786	MRGPRD	116512
11758452_s_at	0.0007677	6.44e-05	-0.925461	CENPQ	55166		11758452_s_at	0.0007677	6.44e-05	-0.925461	CENPQ	55166		11757497_s_at	0.0081091	0.00196	0.47306	CMPK1	51727
11749677_a_at	0.0009662	9.37e-05	-0.925242	DZIP3	9666		11749677_a_at	0.0009662	9.37e-05	-0.925242	DZIP3	9666		11756961_a_at	0.0077001	0.00183	0.473345	HYOU1	10525
11757146_at	0.001042	0.000106	-0.925019	SNORA84	100124534		11757146_at	0.001042	0.000106	-0.925019	SNORA84	100124534		11764134_at	0.0075835	0.0018	0.473472	LOC101928743	101928743
11748874_a_at	0.00069	5.35e-05	-0.924964	MRPS25	64432		11748874_a_at	0.00069	5.35e-05	-0.924964	MRPS25	64432		11717733_s_at	0.0126177	0.00345	0.473539	ZCCHC24	219654
11757158_x_at	0.0014679	0.000184	-0.924647	RPL27A	6157		11757158_x_at	0.0014679	0.000184	-0.924647	RPL27A	6157		11748141_a_at	0.0321966	0.0114	0.473569	CRIP2	1397
11720413_at	0.0009604	9.27e-05	-0.924579	ARRDC1-AS1	85026		11720413_at	0.0009604	9.27e-05	-0.924579	ARRDC1-AS1	85026		11736819_at	0.0439913	0.0171	0.473596	RPE65	6121
11750008_a_at	0.0006871	5.3e-05	-0.924395	POLR2E	5434		11750008_a_at	0.0006871	5.3e-05	-0.924395	POLR2E	5434		11745185_s_at	0.005422	0.00115	0.473604	LOC644762	56947
11716171_s_at	0.0006517	4.86e-05	-0.924293	LMNB2	84823		11716171_s_at	0.0006517	4.86e-05	-0.924293	LMNB2	84823		11735302_a_at	0.0366065	0.0135	0.473704	ADGRA1	84435
11728889_s_at	0.0028672	0.000484	-0.92404	SERF1A	8293		11728889_s_at	0.0028672	0.000484	-0.92404	SERF1A	8293		11727224_a_at	0.0422496	0.0162	0.473795	GALNT16	57452
11744170_s_at	0.0012787	0.000148	-0.923959	NAT14	57106		11744170_s_at	0.0012787	0.000148	-0.923959	NAT14	57106		11718471_at	0.0071727	0.00167	0.473909	GLIS2	84662
11747933_a_at	0.0006615	5e-05	-0.923864	NAPRT	93100		11747933_a_at	0.0006615	5e-05	-0.923864	NAPRT	93100		11715754_at	0.0094871	0.0024	0.473967	PRL	5617
11763816_a_at	0.001042	0.000106	-0.923539	EIF3M	10480		11763816_a_at	0.001042	0.000106	-0.923539	EIF3M	10480		11748942_s_at	0.0056381	0.00121	0.474359	TNRC6A	27327
11734020_a_at	0.0013994	0.00017	-0.923519	SHANK2	22941		11734020_a_at	0.0013994	0.00017	-0.923519	SHANK2	22941		11753087_a_at	0.035312	0.0129	0.474367	XPNPEP2	7512
11716943_at	0.0012411	0.000141	-0.923292	EXOSC5	56915		11716943_at	0.0012411	0.000141	-0.923292	EXOSC5	56915		11757260_at	0.0102988	0.00267	0.474552	SCARNA10	692148
11718304_s_at	0.0008235	7.23e-05	-0.92256	MYO18A	9220		11718304_s_at	0.0008235	7.23e-05	-0.92256	MYO18A	9220		11717127_a_at	0.0068128	0.00156	0.47476	ANPEP	290
11717559_a_at	0.0011088	0.000118	-0.9224	ABLIM1	3983		11717559_a_at	0.0011088	0.000118	-0.9224	ABLIM1	3983		11760807_at	0.0407324	0.0155	0.474764	LOC100287036	100287036
11720112_at	0.0010403	0.000106	-0.921794	SNTB2	6645		11720112_at	0.0010403	0.000106	-0.921794	SNTB2	6645		11744145_at	0.0113316	0.00302	0.475132	MUL1	79594
11718236_s_at	0.0007374	6e-05	-0.921757	PRPF4B	8899		11718236_s_at	0.0007374	6e-05	-0.921757	PRPF4B	8899		11725537_at	0.0071557	0.00166	0.475162	ZNRF3	84133
11758807_at	0.0017661	0.000239	-0.92163	ECD	11319		11758807_at	0.0017661	0.000239	-0.92163	ECD	11319		11747765_a_at	0.0083181	0.00203	0.475297	PPP2R5A	5525
11739558_at	0.0008602	7.77e-05	-0.92159	RFWD3	55159		11739558_at	0.0008602	7.77e-05	-0.92159	RFWD3	55159		11738894_a_at	0.0153867	0.00446	0.47544	CAPN10	2859
11763166_a_at	0.0022326	0.000338	-0.921444	MARS	4141		11763166_a_at	0.0022326	0.000338	-0.921444	MARS	4141		11720094_a_at	0.016773	0.00499	0.47555	CUL4B	8450
11751977_x_at	0.0008527	7.66e-05	-0.921189	INPP5B	3633		11751977_x_at	0.0008527	7.66e-05	-0.921189	INPP5B	3633		11739955_a_at	0.0174742	0.00526	0.475875	IL2RA	3559
11750037_a_at	0.0020135	0.000292	-0.920953	CHMP7	91782		11750037_a_at	0.0020135	0.000292	-0.920953	CHMP7	91782		11740977_a_at	0.0194276	0.00602	0.476027	ZNF574	64763
11757876_s_at	0.0015216	0.000193	-0.920746	LYRM9	201229		11757876_s_at	0.0015216	0.000193	-0.920746	LYRM9	201229		11759619_at	0.0226698	0.00733	0.476148	TRAPPC10	7109
11734082_a_at	0.0007397	6.03e-05	-0.92067	CPSF4	10898		11734082_a_at	0.0007397	6.03e-05	-0.92067	CPSF4	10898		11737529_a_at	0.0123034	0.00335	0.476334	RPTN	126638
11746638_a_at	0.0006118	4.34e-05	-0.920326	DHRS11	79154		11746638_a_at	0.0006118	4.34e-05	-0.920326	DHRS11	79154		11747607_a_at	0.0241921	0.00797	0.476338	P2RX7	5027
11729124_x_at	0.0007103	5.62e-05	-0.92001	RCN2	5955		11729124_x_at	0.0007103	5.62e-05	-0.92001	RCN2	5955		11735555_a_at	0.0210062	0.00665	0.476403	AMZ1	155185
11728988_at	0.0006967	5.44e-05	-0.919715	FAHD2B	151313		11728988_at	0.0006967	5.44e-05	-0.919715	FAHD2B	151313		11720324_a_at	0.0063345	0.00141	0.47661	POLR2F	5435
11724397_s_at	0.0007336	5.95e-05	-0.919606	PRRG1	5638		11724397_s_at	0.0007336	5.95e-05	-0.919606	PRRG1	5638		11734989_a_at	0.0161205	0.00474	0.476636	DEDD	9191
11724356_a_at	0.001317	0.000154	-0.919592	TMEM177	80775		11724356_a_at	0.001317	0.000154	-0.919592	TMEM177	80775		11754449_a_at	0.0077847	0.00186	0.476663	ZNF584	201514
11734157_a_at	0.0016651	0.00022	-0.919463	LENG1	79165		11734157_a_at	0.0016651	0.00022	-0.919463	LENG1	79165		11758517_s_at	0.0105781	0.00277	0.476688	ZNF274	10782
11716180_at	0.0006198	4.44e-05	-0.919408	VPS25	84313		11716180_at	0.0006198	4.44e-05	-0.919408	VPS25	84313		11735379_a_at	0.0277397	0.00947	0.476709	CEP162	22832
11717751_a_at	0.0006995	5.48e-05	-0.919362	HUWE1	10075		11717751_a_at	0.0006995	5.48e-05	-0.919362	HUWE1	10075		11734412_at	0.0187572	0.00576	0.476818	ZNF280A	129025
11762388_at	0.0005911	4.09e-05	-0.919253	LOC145783	54816		11762388_at	0.0005911	4.09e-05	-0.919253	LOC145783	54816		11753561_a_at	0.0159684	0.00468	0.477007	LOC646813	646813
11754640_a_at	0.0006918	5.37e-05	-0.919037	EPHX2	2053		11754640_a_at	0.0006918	5.37e-05	-0.919037	EPHX2	2053		11753620_s_at	0.0283206	0.00972	0.477182	TAC3	6866
11730866_a_at	0.0011686	0.000128	-0.918448	GALNT18	374378		11730866_a_at	0.0011686	0.000128	-0.918448	GALNT18	374378		11758064_s_at	0.0175277	0.00529	0.477318	FZD8	8325
11723599_a_at	0.0008227	7.21e-05	-0.918198	PHLPP2	23035		11723599_a_at	0.0008227	7.21e-05	-0.918198	PHLPP2	23035		11746925_a_at	0.0311563	0.011	0.477507	UMODL1	89766
11729607_at	0.0006449	4.76e-05	-0.917053	PGM2	55276		11729607_at	0.0006449	4.76e-05	-0.917053	PGM2	55276		11743157_a_at	0.0113153	0.00301	0.477753	ETFDH	2110
11718092_a_at	0.0005984	4.18e-05	-0.916812	BIVM	54841		11718092_a_at	0.0005984	4.18e-05	-0.916812	BIVM	54841		11745292_a_at	0.0068435	0.00157	0.477973	C22orf15	150248
11723270_x_at	0.0006478	4.8e-05	-0.916385	KPNA6	23633		11723270_x_at	0.0006478	4.8e-05	-0.916385	KPNA6	23633		11757999_s_at	0.0328925	0.0118	0.478077	RAB38	23682
11720103_a_at	0.0006634	5.02e-05	-0.916279	PAK1	5058		11720103_a_at	0.0006634	5.02e-05	-0.916279	PAK1	5058		11759408_at	0.0381079	0.0142	0.478295	AQR	9716
11729542_a_at	0.0009345	8.85e-05	-0.91617	CAMKK2	10645		11729542_a_at	0.0009345	8.85e-05	-0.91617	CAMKK2	10645		11716072_s_at	0.006213	0.00138	0.47836	ATP6V1B2	526
11729680_a_at	0.000857	7.72e-05	-0.915918	KHK	3795		11729680_a_at	0.000857	7.72e-05	-0.915918	KHK	3795		11753713_x_at	0.0464048	0.0182	0.478412	AGER	177
11738125_a_at	0.0009345	8.85e-05	-0.91547	SLC25A24	29957		11738125_a_at	0.0009345	8.85e-05	-0.91547	SLC25A24	29957		11727901_a_at	0.0061904	0.00137	0.478577	HPS1	3257
11731095_x_at	0.0006182	4.42e-05	-0.914728	TRAF3IP1	26146		11731095_x_at	0.0006182	4.42e-05	-0.914728	TRAF3IP1	26146		11726007_s_at	0.0113708	0.00303	0.478637	DPY19L2	283417
11755624_a_at	0.0013854	0.000168	-0.914668	MTFR2	113115		11755624_a_at	0.0013854	0.000168	-0.914668	MTFR2	113115		11719234_at	0.0418827	0.016	0.478656	RASL12	51285
11748337_a_at	0.0008588	7.75e-05	-0.914651	PIH1D1	55011		11748337_a_at	0.0008588	7.75e-05	-0.914651	PIH1D1	55011		11741989_a_at	0.0129272	0.00356	0.478978	P2RX2	22953
11720044_at	0.0006604	4.97e-05	-0.914615	SKAP2	8935		11720044_at	0.0006604	4.97e-05	-0.914615	SKAP2	8935		11740676_a_at	0.0065747	0.00149	0.478984	CLPX	10845
11720823_at	0.0013834	0.000168	-0.913974	JAG1	182		11720823_at	0.0013834	0.000168	-0.913974	JAG1	182		11727265_a_at	0.0157344	0.00459	0.479091	HAUS3	79441
11723065_at	0.0007912	6.74e-05	-0.913926	ENDOG	2021		11723065_at	0.0007912	6.74e-05	-0.913926	ENDOG	2021		11753105_a_at	0.0184953	0.00566	0.479096	GGT7	2686
11746772_a_at	0.0012512	0.000143	-0.913632	REG4	83998		11746772_a_at	0.0012512	0.000143	-0.913632	REG4	83998		11724494_x_at	0.0055104	0.00118	0.479145	SF3B4	10262
11756286_a_at	0.0007566	6.26e-05	-0.91346	SFXN2	118980		11756286_a_at	0.0007566	6.26e-05	-0.91346	SFXN2	118980		11738618_a_at	0.0092961	0.00234	0.479669	MYO16	23026
11758480_s_at	0.00092	8.62e-05	-0.913251	COG8	64146		11758480_s_at	0.00092	8.62e-05	-0.913251	COG8	64146		11733505_at	0.0282866	0.0097	0.479807	C2orf80	389073
11739768_a_at	0.0032114	0.000569	-0.913134	PTPRE	5791		11739768_a_at	0.0032114	0.000569	-0.913134	PTPRE	5791		11740689_a_at	0.0074718	0.00176	0.479882	PHACTR2	9749
11727007_at	0.0009222	8.65e-05	-0.913014	SORT1	6272		11727007_at	0.0009222	8.65e-05	-0.913014	SORT1	6272		11725581_a_at	0.0482269	0.0192	0.480003	TNK1	8711
[truncated: 8,653 more rows]

## Sheet: OSD – 125 M
all							down							up
ID	adj_P_val	P_value	logFC	Gene_symbol	Gene_ID		ID	adj_P_val	P_value	logFC	Gene_symbol	Gene_ID		ID	adj_P_val	P_value	logFC	Gene_symbol	Gene_ID
11727032_a_at	0.00028302	3.25e-07	-2.82	NSG1	27065		11727032_a_at	0.00028302	3.25e-07	-2.82	NSG1	27065		11728396_a_at	0.0488902	0.0101	0.316	SNX14	57231
11758777_x_at	0.00017666	1.13e-07	-2.62	RBM8A	9939		11758777_x_at	0.00017666	1.13e-07	-2.62	RBM8A	9939		11751880_x_at	0.0489209	0.0101	0.317	PIK3C2B	5287
11758429_s_at	6.615e-05	2.2e-08	-2.48	MIR17HG	406953		11758429_s_at	6.615e-05	2.2e-08	-2.48	MIR17HG	406953		11756968_a_at	0.0489098	0.0101	0.318	RBM28	55131
11732450_s_at	4.957e-05	1.4e-08	-2.45	AGRN	375790		11732450_s_at	4.957e-05	1.4e-08	-2.45	AGRN	375790		11757431_s_at	0.0477777	0.00979	0.319	BLOC1S2	282991
11755825_s_at	9.087e-05	3.5e-08	-2.45	CAMKV	79012		11755825_s_at	9.087e-05	3.5e-08	-2.45	CAMKV	79012		11719865_s_at	0.0470769	0.00961	0.32	ENO1	2023
11737830_at	0.0002433	2.07e-07	-2.44	RAG1	5896		11737830_at	0.0002433	2.07e-07	-2.44	RAG1	5896		11736863_a_at	0.0491593	0.0102	0.32	EMC6	83460
11754235_a_at	9.697e-05	3.93e-08	-2.38	PTPRF	5792		11754235_a_at	9.697e-05	3.93e-08	-2.38	PTPRF	5792		11727533_a_at	0.049298	0.0102	0.32	FEZ2	9637
11744038_a_at	0.00025962	2.47e-07	-2.37	NKAIN4	128414		11744038_a_at	0.00025962	2.47e-07	-2.37	NKAIN4	128414		11754051_s_at	0.0494138	0.0103	0.321	BTF3	689
11757152_s_at	6.615e-05	2.1e-08	-2.3	SNORA18	79101		11757152_s_at	6.615e-05	2.1e-08	-2.3	SNORA18	79101		11758654_s_at	0.0469826	0.00957	0.322	BLOC1S5	63915
11733889_a_at	0.00031255	4.24e-07	-2.19	DNTT	1791		11733889_a_at	0.00031255	4.24e-07	-2.19	DNTT	1791		11735704_x_at	0.0479938	0.00986	0.322	MT1A	4489
11759550_at	0.00010834	5.59e-08	-2.03	ZFAS1	441951		11759550_at	0.00010834	5.59e-08	-2.03	ZFAS1	441951		11745593_x_at	0.0496355	0.0103	0.322	SNX15	29907
11759821_at	0.0002433	2.17e-07	-2.01	RPL37A	6168		11759821_at	0.0002433	2.17e-07	-2.01	RPL37A	6168		11727204_a_at	0.0477949	0.0098	0.323	CBX4	8535
11726474_a_at	0.00037069	7.5e-07	-2	HES4	57801		11726474_a_at	0.00037069	7.5e-07	-2	HES4	57801		11756526_a_at	0.0491145	0.0102	0.323	MRPL48	51642
11729944_at	0.00036506	6.65e-07	-1.97	B4GALNT4	338707		11729944_at	0.00036506	6.65e-07	-1.97	B4GALNT4	338707		11758177_x_at	0.0492532	0.0102	0.323	LRWD1	222229
11758045_s_at	0.00047482	1.33e-06	-1.97	KIAA1804	84451		11758045_s_at	0.00047482	1.33e-06	-1.97	KIAA1804	84451		11741006_s_at	0.0457024	0.0092	0.324	PARG	8505
11725155_at	0.00029896	3.99e-07	-1.93	FJX1	24147		11725155_at	0.00029896	3.99e-07	-1.93	FJX1	24147		11758922_at	0.0460401	0.0093	0.324	STXBP6	29091
11734135_at	0.00028302	3.59e-07	-1.88	NANOS1	340719		11734135_at	0.00028302	3.59e-07	-1.88	NANOS1	340719		11719270_s_at	0.0439615	0.00873	0.325	RBM22	55696
11723339_at	0.00034867	5.61e-07	-1.83	CTSG	1511		11723339_at	0.00034867	5.61e-07	-1.83	CTSG	1511		11717656_a_at	0.0443965	0.00885	0.325	SPRED2	200734
11761013_at	0.00079838	1.07e-05	-1.83	PCNA	5111		11761013_at	0.00079838	1.07e-05	-1.83	PCNA	5111		11732831_s_at	0.0455646	0.00916	0.325	RNF216P1	55113
11721724_a_at	0.00023132	1.75e-07	-1.82	GLB1L2	89944		11721724_a_at	0.00023132	1.75e-07	-1.82	GLB1L2	89944		11744100_a_at	0.0457874	0.00922	0.325	GMPPB	29925
11748659_a_at	0.00023132	1.78e-07	-1.81	EFEMP1	2202		11748659_a_at	0.00023132	1.78e-07	-1.81	EFEMP1	2202		11757752_s_at	0.049499	0.0103	0.325	STK36	27148
11751134_x_at	0.00017666	1.18e-07	-1.8	MAT2A	4144		11751134_x_at	0.00017666	1.18e-07	-1.8	MAT2A	4144		11717934_at	0.0459523	0.00927	0.326	DNAL4	10126
11732809_a_at	0.00028302	3.08e-07	-1.8	PROK2	60675		11732809_a_at	0.00028302	3.08e-07	-1.8	PROK2	60675		11734013_a_at	0.0464868	0.00942	0.326	BMP4	652
11759730_a_at	0.0003135	4.38e-07	-1.78	OVOS	144203		11759730_a_at	0.0003135	4.38e-07	-1.78	OVOS	144203		11751613_x_at	0.0465199	0.00943	0.326	C20orf24	55969
11763017_at	0.00048712	1.98e-06	-1.76	HSPD1	3329		11763017_at	0.00048712	1.98e-06	-1.76	HSPD1	3329		11723537_a_at	0.0435516	0.00862	0.327	HMHA1	23526
11725822_a_at	0.00038955	8.91e-07	-1.74	JPH1	56704		11725822_a_at	0.00038955	8.91e-07	-1.74	JPH1	56704		11758699_x_at	0.0447054	0.00893	0.327	FAM25BP	644054
11743653_x_at	0.00056193	2.99e-06	-1.74	DEK	7913		11743653_x_at	0.00056193	2.99e-06	-1.74	DEK	7913		11724352_a_at	0.0456491	0.00918	0.327	SMC6	79677
11760343_x_at	0.00383409	0.000222	-1.74	ZNF726	730087		11760343_x_at	0.00383409	0.000222	-1.74	ZNF726	730087		11736209_x_at	0.0469174	0.00956	0.327	METTL2B	55798
11755533_a_at	0.00047496	1.44e-06	-1.73	ADGRA3	166647		11755533_a_at	0.00047496	1.44e-06	-1.73	ADGRA3	166647		11763419_x_at	0.0452898	0.00909	0.328	AP5S1	55317
11729429_a_at	0.00056999	3.51e-06	-1.72	KIF26A	26153		11729429_a_at	0.00056999	3.51e-06	-1.72	KIF26A	26153		11715505_a_at	0.0465219	0.00944	0.328	IARS	3376
11762863_a_at	0.00028302	2.99e-07	-1.7	HNRNPDL	9987		11762863_a_at	0.00028302	2.99e-07	-1.7	HNRNPDL	9987		11715760_x_at	0.047604	0.00974	0.328	RPL36AL	6166
11746767_a_at	0.00045182	1.15e-06	-1.69	ITGA4	3676		11746767_a_at	0.00045182	1.15e-06	-1.69	ITGA4	3676		11725598_a_at	0.0491384	0.0102	0.328	SULT1C2	6819
11747253_a_at	0.00025143	2.34e-07	-1.68	UNG	7374		11747253_a_at	0.00025143	2.34e-07	-1.68	UNG	7374		11727087_a_at	0.041931	0.00819	0.329	PTS	5805
11740821_a_at	0.00028302	2.75e-07	-1.68	CD1E	913		11740821_a_at	0.00028302	2.75e-07	-1.68	CD1E	913		11719534_a_at	0.0422683	0.00828	0.329	STX3	6809
11736810_at	0.00064891	5.52e-06	-1.68	RPL27A	6157		11736810_at	0.00064891	5.52e-06	-1.68	RPL27A	6157		11747288_s_at	0.0425893	0.00837	0.329	WDR73	84942
11757500_a_at	0.00028302	3.3e-07	-1.63	CTDSPL	10217		11757500_a_at	0.00028302	3.3e-07	-1.63	CTDSPL	10217		11749789_a_at	0.0480961	0.00989	0.329	TP53I3	9540
11754486_a_at	0.00036067	6.13e-07	-1.63	NME4	4833		11754486_a_at	0.00036067	6.13e-07	-1.63	NME4	4833		11755942_x_at	0.0488543	0.0101	0.33	C19orf54	284325
11740178_x_at	0.00045942	1.25e-06	-1.63	ANKLE1	126549		11740178_x_at	0.00045942	1.25e-06	-1.63	ANKLE1	126549		11732903_at	0.0497755	0.0104	0.33	TBX10	347853
11745723_a_at	0.00034867	5.7e-07	-1.61	MALAT1	378938		11745723_a_at	0.00034867	5.7e-07	-1.61	MALAT1	378938		11725755_a_at	0.0429396	0.00845	0.331	BTN2A2	10385
11757128_at	0.00062868	4.66e-06	-1.61	RPSA	3921		11757128_at	0.00062868	4.66e-06	-1.61	RPSA	3921		11737238_s_at	0.0466914	0.00948	0.331	EOMES	8320
11755606_x_at	0.00064298	5.3e-06	-1.59	IFI30	10437		11755606_x_at	0.00064298	5.3e-06	-1.59	IFI30	10437		11716499_x_at	0.0470677	0.0096	0.331	ADRM1	11047
11731465_a_at	0.00230278	8.86e-05	-1.59	CTSC	1075		11731465_a_at	0.00230278	8.86e-05	-1.59	CTSC	1075		11755037_s_at	0.0493939	0.0102	0.331	KIAA0319L	79932
11759580_at	0.00033971	4.95e-07	-1.58	SYNCRIP	10492		11759580_at	0.00033971	4.95e-07	-1.58	SYNCRIP	10492		11717227_a_at	0.0498853	0.0104	0.331	CBFA2T2	9139
11759029_at	0.00047699	1.69e-06	-1.58	BRI3BP	140707		11759029_at	0.00047699	1.69e-06	-1.58	BRI3BP	140707		11758868_at	0.0441419	0.00878	0.332	RAPGEF6	51735
11725128_a_at	0.00032204	4.56e-07	-1.56	GNG4	2786		11725128_a_at	0.00032204	4.56e-07	-1.56	GNG4	2786		11719994_a_at	0.0418779	0.00817	0.333	NLK	51701
11743985_s_at	0.00037069	7.47e-07	-1.56	AKAP1	8165		11743985_s_at	0.00037069	7.47e-07	-1.56	AKAP1	8165		11757578_x_at	0.0448671	0.00897	0.333	RHOC	389
11757164_s_at	0.00037588	7.81e-07	-1.56	SNORA32	79101		11757164_s_at	0.00037588	7.81e-07	-1.56	SNORA32	79101		11741348_x_at	0.0467305	0.0095	0.333	DLG4	1742
11763227_at	0.00038906	8.59e-07	-1.56	C6orf48	26801		11763227_at	0.00038906	8.59e-07	-1.56	C6orf48	26801		11744642_a_at	0.0475906	0.00974	0.333	TRMU	55687
11759185_at	0.00029219	3.84e-07	-1.55	GPR153	387509		11759185_at	0.00029219	3.84e-07	-1.55	GPR153	387509		11743558_a_at	0.0499337	0.0104	0.333	NOA1	84273
11726429_a_at	0.00034761	5.24e-07	-1.55	YPEL1	29799		11726429_a_at	0.00034761	5.24e-07	-1.55	YPEL1	29799		11715467_s_at	0.0400127	0.0077	0.334	ARHGDIB	397
11739630_at	0.00045942	1.24e-06	-1.55	RAG2	5897		11739630_at	0.00045942	1.24e-06	-1.55	RAG2	5897		11749166_a_at	0.0402179	0.00775	0.334	TTC23	64927
11746110_x_at	0.00047699	1.71e-06	-1.55	LOC102724993	9284		11746110_x_at	0.00047699	1.71e-06	-1.55	LOC102724993	9284		11732013_a_at	0.0404346	0.00781	0.334	ZNF419	79744
11757156_s_at	0.00118447	2.41e-05	-1.55	SNHG12	85028		11757156_s_at	0.00118447	2.41e-05	-1.55	SNHG12	85028		11725484_a_at	0.0419411	0.00819	0.334	DIRC2	84925
11727500_at	0.00047496	1.42e-06	-1.54	ALDH3B2	222		11727500_at	0.00047496	1.42e-06	-1.54	ALDH3B2	222		11755175_a_at	0.0443158	0.00883	0.334	HSPA12A	259217
11756412_a_at	0.00048773	2.07e-06	-1.54	NT5DC2	64943		11756412_a_at	0.00048773	2.07e-06	-1.54	NT5DC2	64943		11741446_s_at	0.0471108	0.00961	0.334	MED7	9443
11715918_s_at	0.00056499	3.02e-06	-1.54	CD24	100133941		11715918_s_at	0.00056499	3.02e-06	-1.54	CD24	100133941		11715277_s_at	0.0482763	0.00994	0.334	AURKAIP1	54998
11720380_a_at	0.00032855	4.72e-07	-1.53	IMPDH1	3614		11720380_a_at	0.00032855	4.72e-07	-1.53	IMPDH1	3614		11719607_x_at	0.0470214	0.00958	0.335	RRN3	54700
11754076_x_at	0.00043045	1.06e-06	-1.53	ANP32A	8125		11754076_x_at	0.00043045	1.06e-06	-1.53	ANP32A	8125		11753019_a_at	0.0492532	0.0102	0.335	EWSR1	2130
11720240_at	0.00034867	5.75e-07	-1.51	TMSB15A	11013		11720240_at	0.00034867	5.75e-07	-1.51	TMSB15A	11013		11731415_a_at	0.0395873	0.00759	0.336	PSMD6	9861
11754966_a_at	0.00056999	3.38e-06	-1.51	AIF1L	83543		11754966_a_at	0.00056999	3.38e-06	-1.51	AIF1L	83543		11732177_s_at	0.039834	0.00765	0.336	MYH11	4629
11719198_s_at	0.00037069	7.32e-07	-1.5	CCND2	894		11719198_s_at	0.00037069	7.32e-07	-1.5	CCND2	894		11729668_at	0.0456508	0.00919	0.336	ZCCHC8	55596
11720134_s_at	0.00048712	1.92e-06	-1.5	PROS1	5627		11720134_s_at	0.00048712	1.92e-06	-1.5	PROS1	5627		11753717_a_at	0.0457974	0.00923	0.336	KDM7A	80853
11757141_s_at	0.00048712	1.9e-06	-1.5	SNORA25	79101		11757141_s_at	0.00048712	1.9e-06	-1.5	SNORA25	79101		11733023_s_at	0.0383959	0.00729	0.337	BTG1	694
11730753_at	0.00049531	2.27e-06	-1.5	AGPAT5	55326		11730753_at	0.00049531	2.27e-06	-1.5	AGPAT5	55326		11730295_at	0.0398673	0.00766	0.337	SLC25A40	55972
11747280_x_at	0.00051997	2.53e-06	-1.5	DHFR	1719		11747280_x_at	0.00051997	2.53e-06	-1.5	DHFR	1719		11757968_s_at	0.0405648	0.00785	0.337	TERF2IP	54386
11717496_a_at	0.00034761	5.28e-07	-1.48	IMPA2	3613		11717496_a_at	0.00034761	5.28e-07	-1.48	IMPA2	3613		11715387_at	0.0425366	0.00835	0.337	CDKN1A	1026
11743172_a_at	0.00046033	1.27e-06	-1.48	SLCO4A1	28231		11743172_a_at	0.00046033	1.27e-06	-1.48	SLCO4A1	28231		11742025_a_at	0.0446403	0.00891	0.337	NMNAT2	23057
11726553_a_at	0.00330714	0.000172	-1.47	TMEM155	132332		11726553_a_at	0.00330714	0.000172	-1.47	TMEM155	132332		11758607_s_at	0.049279	0.0102	0.337	VWA8	23078
11733798_at	0.00036069	6.25e-07	-1.46	DDX5	1655		11733798_at	0.00036069	6.25e-07	-1.46	DDX5	1655		11762655_at	0.0391624	0.00749	0.338	RSPH10B2	728194
11716060_at	0.00043045	1.04e-06	-1.46	PRDX4	10549		11716060_at	0.00043045	1.04e-06	-1.46	PRDX4	10549		11715609_a_at	0.0423306	0.00829	0.338	ATP6V1H	51606
11748655_x_at	0.00048712	1.88e-06	-1.46	FHL1	2273		11748655_x_at	0.00048712	1.88e-06	-1.46	FHL1	2273		11722465_a_at	0.0447324	0.00894	0.338	C17orf80	55028
11717256_at	0.00070397	7.16e-06	-1.46	PIM1	5292		11717256_at	0.00070397	7.16e-06	-1.46	PIM1	5292		11753626_a_at	0.0454681	0.00914	0.338	CDA	978
11722843_a_at	0.00213222	7.68e-05	-1.46	ENAH	55740		11722843_a_at	0.00213222	7.68e-05	-1.46	ENAH	55740		11744552_a_at	0.0457874	0.00923	0.338	SMUG1	23583
11729959_a_at	0.00034867	5.76e-07	-1.45	ASIC1	41		11729959_a_at	0.00034867	5.76e-07	-1.45	ASIC1	41		11731520_a_at	0.0470462	0.0096	0.338	ZNF592	9640
11724663_at	0.00045881	1.21e-06	-1.45	TMEM120B	144404		11724663_at	0.00045881	1.21e-06	-1.45	TMEM120B	144404		11725202_s_at	0.0415087	0.00809	0.339	ESCO1	114799
11757117_at	0.00047699	1.7e-06	-1.45	RPS2	6187		11757117_at	0.00047699	1.7e-06	-1.45	RPS2	6187		11735032_a_at	0.0402568	0.00776	0.34	UPRT	139596
11759401_at	0.00047699	1.69e-06	-1.44	UBE2I	7329		11759401_at	0.00047699	1.69e-06	-1.44	UBE2I	7329		11716319_at	0.0450436	0.00902	0.34	IGBP1	3476
11719476_at	0.00047482	1.33e-06	-1.43	FAM210B	116151		11719476_at	0.00047482	1.33e-06	-1.43	FAM210B	116151		11726371_a_at	0.0499781	0.0104	0.34	EXOSC9	5393
11724234_at	0.00048712	2.01e-06	-1.43	HGSNAT	138050		11724234_at	0.00048712	2.01e-06	-1.43	HGSNAT	138050		11736267_at	0.0391553	0.00748	0.341	TRAPPC8	22878
11754728_a_at	0.00048712	2.01e-06	-1.43	MAL	4118		11754728_a_at	0.00048712	2.01e-06	-1.43	MAL	4118		11741686_a_at	0.040496	0.00783	0.341	FAM185A	222234
11726934_x_at	0.00048712	2.05e-06	-1.43	SOX12	6666		11726934_x_at	0.00048712	2.05e-06	-1.43	SOX12	6666		11739009_a_at	0.0425012	0.00834	0.341	MYH9	4627
11719863_a_at	0.00037069	7.21e-07	-1.42	TTLL12	23170		11719863_a_at	0.00037069	7.21e-07	-1.42	TTLL12	23170		11754576_a_at	0.0436484	0.00865	0.341	LEAP2	116842
11754071_x_at	0.00037069	7.18e-07	-1.41	TAGLN2	8407		11754071_x_at	0.00037069	7.18e-07	-1.41	TAGLN2	8407		11743025_at	0.0460366	0.0093	0.341	ATP7A	538
11756497_a_at	0.00037069	7.42e-07	-1.41	VWCE	220001		11756497_a_at	0.00037069	7.42e-07	-1.41	VWCE	220001		11726049_a_at	0.037133	0.00698	0.342	FMO5	2330
11758217_s_at	0.00038955	8.87e-07	-1.41	ABHD17C	58489		11758217_s_at	0.00038955	8.87e-07	-1.41	ABHD17C	58489		11745229_x_at	0.0431835	0.00852	0.342	TRMT2B	79979
11748874_a_at	0.00041058	9.73e-07	-1.41	MRPS25	64432		11748874_a_at	0.00041058	9.73e-07	-1.41	MRPS25	64432		11760766_at	0.0433844	0.00858	0.342	ZSCAN20	7579
11716291_s_at	0.00045942	1.25e-06	-1.41	HNRNPA0	10949		11716291_s_at	0.00045942	1.25e-06	-1.41	HNRNPA0	10949		11757055_x_at	0.0470285	0.00959	0.342	SH3BP5L	80851
11754377_a_at	0.00051997	2.49e-06	-1.41	ASB13	79754		11754377_a_at	0.00051997	2.49e-06	-1.41	ASB13	79754		11728129_s_at	0.0379819	0.00719	0.343	APTX	54840
11759414_at	0.00069684	6.81e-06	-1.41	GCSH	2653		11759414_at	0.00069684	6.81e-06	-1.41	GCSH	2653		11720895_at	0.0385683	0.00734	0.343	SOS1	6654
11739817_at	0.00071311	7.77e-06	-1.41	C9	735		11739817_at	0.00071311	7.77e-06	-1.41	C9	735		11730044_a_at	0.0391748	0.00749	0.343	C9orf24	84688
11730346_x_at	0.00037069	7.46e-07	-1.4	PUS7	54517		11730346_x_at	0.00037069	7.46e-07	-1.4	PUS7	54517		11754326_a_at	0.0398879	0.00767	0.343	GPATCH8	23131
11729542_a_at	0.00038628	8.29e-07	-1.4	CAMKK2	10645		11729542_a_at	0.00038628	8.29e-07	-1.4	CAMKK2	10645		11758218_s_at	0.0409896	0.00794	0.343	MOSPD1	56180
11724407_s_at	0.00045942	1.26e-06	-1.4	CCNE1	898		11724407_s_at	0.00045942	1.26e-06	-1.4	CCNE1	898		11759270_at	0.0420144	0.00821	0.343	IFNA5	3442
11759023_at	0.00047699	1.69e-06	-1.4	PPP2R5E	5529		11759023_at	0.00047699	1.69e-06	-1.4	PPP2R5E	5529		11715459_x_at	0.0422356	0.00827	0.343	COX8A	1351
11758928_at	0.00048487	1.75e-06	-1.4	NLN	57486		11758928_at	0.00048487	1.75e-06	-1.4	NLN	57486		11731963_a_at	0.0434243	0.00859	0.343	ZNF709	163051
11745438_x_at	0.00048911	2.1e-06	-1.39	TTC3	7267		11745438_x_at	0.00048911	2.1e-06	-1.39	TTC3	7267		11757315_s_at	0.0440086	0.00874	0.343	TAB2	23118
11725923_s_at	0.00049325	2.17e-06	-1.39	ASAP2	8853		11725923_s_at	0.00049325	2.17e-06	-1.39	ASAP2	8853		11742982_a_at	0.0447635	0.00895	0.343	DOPEY1	23033
11725237_a_at	0.00067454	5.91e-06	-1.39	RBPMS2	348093		11725237_a_at	0.00067454	5.91e-06	-1.39	RBPMS2	348093		11729525_x_at	0.0455646	0.00916	0.343	CIZ1	25792
11718790_at	0.00039718	9.29e-07	-1.38	HES6	55502		11718790_at	0.00039718	9.29e-07	-1.38	HES6	55502		11745457_a_at	0.0463448	0.00939	0.343	CANX	821
11723123_at	0.00047699	1.62e-06	-1.38	SH3PXD2B	285590		11723123_at	0.00047699	1.62e-06	-1.38	SH3PXD2B	285590		11725954_x_at	0.0468579	0.00954	0.343	RNF10	9921
11722266_at	0.00048712	1.97e-06	-1.38	ADCY1	107		11722266_at	0.00048712	1.97e-06	-1.38	ADCY1	107		11729449_s_at	0.0485477	0.01	0.343	TINF2	26277
11728660_at	0.00043045	1.06e-06	-1.37	HN1L	90861		11728660_at	0.00043045	1.06e-06	-1.37	HN1L	90861		11754628_a_at	0.0369007	0.00692	0.344	FBRS	64319
11740610_at	0.00047496	1.46e-06	-1.37	ZNF121	7675		11740610_at	0.00047496	1.46e-06	-1.37	ZNF121	7675		11726548_at	0.0382448	0.00726	0.344	PITPNM3	83394
11715396_s_at	0.00048712	2.06e-06	-1.37	BLOC1S5-TXNDC5	81567		11715396_s_at	0.00048712	2.06e-06	-1.37	BLOC1S5-TXNDC5	81567		11728966_s_at	0.040947	0.00793	0.344	ZNF28	7576
11722372_a_at	0.00051997	2.52e-06	-1.37	GGA2	23062		11722372_a_at	0.00051997	2.52e-06	-1.37	GGA2	23062		11754625_a_at	0.0355708	0.00658	0.345	AP4B1	10717
11742415_a_at	0.00068954	6.71e-06	-1.37	BAHCC1	57597		11742415_a_at	0.00068954	6.71e-06	-1.37	BAHCC1	57597		11744118_a_at	0.0366027	0.00685	0.345	MRPL10	124995
11764064_s_at	0.0020096	6.91e-05	-1.37	TXLNGY	246126		11764064_s_at	0.0020096	6.91e-05	-1.37	TXLNGY	246126		11733138_a_at	0.0419527	0.00819	0.345	ZNF586	54807
11761303_a_at	0.00045182	1.14e-06	-1.36	POLR1C	9533		11761303_a_at	0.00045182	1.14e-06	-1.36	POLR1C	9533		11724558_at	0.0420033	0.00821	0.345	GNA15	2769
11754183_s_at	0.0004962	2.28e-06	-1.36	HMGB3	3149		11754183_s_at	0.0004962	2.28e-06	-1.36	HMGB3	3149		11744489_a_at	0.0426223	0.00837	0.345	C20orf24	55969
11753083_at	0.00059304	3.93e-06	-1.36	ZDHHC15	158866		11753083_at	0.00059304	3.93e-06	-1.36	ZDHHC15	158866		11750757_a_at	0.0441419	0.00878	0.345	RPAP2	79871
11760229_x_at	0.00064267	5.2e-06	-1.36	KLHL23	151230		11760229_x_at	0.00064267	5.2e-06	-1.36	KLHL23	151230		11745068_a_at	0.046136	0.00933	0.345	ZNF833P	401898
11719640_a_at	0.00047699	1.52e-06	-1.35	PLXNA1	5361		11719640_a_at	0.00047699	1.52e-06	-1.35	PLXNA1	5361		11726643_at	0.0466445	0.00947	0.345	PEX3	8504
11758936_at	0.00056999	3.6e-06	-1.35	HNRNPR	10236		11758936_at	0.00056999	3.6e-06	-1.35	HNRNPR	10236		11757188_a_at	0.0497793	0.0104	0.345	TMEM254-AS1	219347
11735474_a_at	0.00048496	1.8e-06	-1.34	CD8B	926		11735474_a_at	0.00048496	1.8e-06	-1.34	CD8B	926		11743376_at	0.0355276	0.00657	0.346	XRCC6BP1	91419
11755786_a_at	0.00102577	1.82e-05	-1.34	FGFR3	2261		11755786_a_at	0.00102577	1.82e-05	-1.34	FGFR3	2261		11731093_s_at	0.0361755	0.00673	0.346	BRD1	23774
11735475_at	0.00064298	5.28e-06	-1.33	HBQ1	3049		11735475_at	0.00064298	5.28e-06	-1.33	HBQ1	3049		11724587_a_at	0.036387	0.00679	0.346	SYT1	6857
11736249_x_at	0.00073034	8.21e-06	-1.33	KIAA0101	9768		11736249_x_at	0.00073034	8.21e-06	-1.33	KIAA0101	9768		11758960_at	0.0374654	0.00706	0.346	EMSY	56946
11719717_x_at	0.00045182	1.15e-06	-1.32	PPP1R14B	26472		11719717_x_at	0.00045182	1.15e-06	-1.32	PPP1R14B	26472		11725660_a_at	0.0382078	0.00725	0.346	DPP8	54878
11738053_x_at	0.00047699	1.7e-06	-1.32	PLAUR	5329		11738053_x_at	0.00047699	1.7e-06	-1.32	PLAUR	5329		11729574_at	0.0442211	0.00881	0.346	ENC1	8507
11752097_a_at	0.0005437	2.81e-06	-1.32	CBFA2T3	863		11752097_a_at	0.0005437	2.81e-06	-1.32	CBFA2T3	863		11739194_s_at	0.0465618	0.00945	0.346	SLMAP	7871
11727723_a_at	0.00101025	1.76e-05	-1.32	DDN	23109		11727723_a_at	0.00101025	1.76e-05	-1.32	DDN	23109		11756559_a_at	0.0485292	0.01	0.346	SNUPN	10073
11719826_x_at	0.00119918	2.47e-05	-1.32	ZAK	51776		11719826_x_at	0.00119918	2.47e-05	-1.32	ZAK	51776		11727897_a_at	0.0349162	0.00641	0.347	LSM8	51691
11758180_s_at	0.00274402	0.000124	-1.32	LOC100128551	79683		11758180_s_at	0.00274402	0.000124	-1.32	LOC100128551	79683		11736054_a_at	0.0353329	0.00652	0.347	CELF1	10658
11736803_at	0.000494	2.24e-06	-1.31	FGF9	2254		11736803_at	0.000494	2.24e-06	-1.31	FGF9	2254		11726563_a_at	0.0391034	0.00747	0.347	MRPL49	740
11737660_a_at	0.0004948	2.25e-06	-1.31	B4GALT2	8704		11737660_a_at	0.0004948	2.25e-06	-1.31	B4GALT2	8704		11751295_a_at	0.0411008	0.00798	0.347	HARS2	23438
11763778_a_at	0.00059268	3.91e-06	-1.31	MCM3AP-AS1	114044		11763778_a_at	0.00059268	3.91e-06	-1.31	MCM3AP-AS1	114044		11755904_a_at	0.0452898	0.00909	0.347	RILPL1	353116
11760031_s_at	0.00047496	1.47e-06	-1.3	NSUN5P1	155400		11760031_s_at	0.00047496	1.47e-06	-1.3	NSUN5P1	155400		11748676_a_at	0.0353115	0.00651	0.348	MAPK13	5603
11722743_a_at	0.00056999	3.58e-06	-1.3	TLE2	7089		11722743_a_at	0.00056999	3.58e-06	-1.3	TLE2	7089		11727920_a_at	0.037795	0.00714	0.348	OSTF1	26578
11756900_a_at	0.0005121	2.39e-06	-1.29	CR2	1380		11756900_a_at	0.0005121	2.39e-06	-1.29	CR2	1380		11716701_a_at	0.044923	0.00899	0.348	CCNDBP1	23582
11734933_s_at	0.00056701	3.16e-06	-1.29	SRSF2	6427		11734933_s_at	0.00056701	3.16e-06	-1.29	SRSF2	6427		11732127_a_at	0.0464842	0.00942	0.348	CCT4	10575
11759909_x_at	0.00067775	5.98e-06	-1.29	GATS	352954		11759909_x_at	0.00067775	5.98e-06	-1.29	GATS	352954		11732233_a_at	0.0404709	0.00782	0.349	RND1	27289
11736670_a_at	0.00047699	1.54e-06	-1.28	MCM4	4173		11736670_a_at	0.00047699	1.54e-06	-1.28	MCM4	4173		11731651_x_at	0.0338533	0.00616	0.35	ARL2-SNX15	29907
11721631_a_at	0.00048496	1.8e-06	-1.28	TMEM97	27346		11721631_a_at	0.00048496	1.8e-06	-1.28	TMEM97	27346		11728926_at	0.0355708	0.00658	0.35	NFAM1	150372
11718787_at	0.00067925	6.31e-06	-1.28	NRGN	4900		11718787_at	0.00067925	6.31e-06	-1.28	NRGN	4900		11716408_a_at	0.0372342	0.007	0.35	MET	4233
11740256_s_at	0.00079413	1.04e-05	-1.28	GJC1	10052		11740256_s_at	0.00079413	1.04e-05	-1.28	GJC1	10052		11742906_a_at	0.0395294	0.00758	0.35	DNAJC1	64215
11721889_a_at	0.00117804	2.38e-05	-1.28	HSBP1L1	440498		11721889_a_at	0.00117804	2.38e-05	-1.28	HSBP1L1	440498		11742654_s_at	0.0451841	0.00906	0.35	SPACA5	389852
11727085_s_at	0.00168694	5.04e-05	-1.28	GJB2	2706		11727085_s_at	0.00168694	5.04e-05	-1.28	GJB2	2706		11743913_s_at	0.0465636	0.00945	0.35	SPOP	8405
11758770_at	0.00047699	1.65e-06	-1.27	HSPA4	3308		11758770_at	0.00047699	1.65e-06	-1.27	HSPA4	3308		11756114_a_at	0.0332063	0.006	0.351	RBM10	8241
11717240_at	0.00047699	1.66e-06	-1.27	RBBP4	5928		11717240_at	0.00047699	1.66e-06	-1.27	RBBP4	5928		11756772_a_at	0.036291	0.00677	0.351	INTS8	55656
11727811_a_at	0.00047699	1.5e-06	-1.27	SRSF1	6426		11727811_a_at	0.00047699	1.5e-06	-1.27	SRSF1	6426		11715600_a_at	0.037292	0.00701	0.351	PPP1R11	6992
11718369_a_at	0.00051632	2.45e-06	-1.27	GALNT14	79623		11718369_a_at	0.00051632	2.45e-06	-1.27	GALNT14	79623		11746904_a_at	0.0393128	0.00753	0.351	RGL2	5863
11724178_a_at	0.00051997	2.5e-06	-1.27	DAAM2	23500		11724178_a_at	0.00051997	2.5e-06	-1.27	DAAM2	23500		11723435_s_at	0.042107	0.00823	0.351	TTK	7272
11759538_at	0.00056701	3.22e-06	-1.27	RPS28	6234		11759538_at	0.00056701	3.22e-06	-1.27	RPS28	6234		11722798_s_at	0.0433561	0.00857	0.351	TMEM263	90488
11760017_a_at	0.00056999	3.48e-06	-1.27	SNRPA1	6627		11760017_a_at	0.00056999	3.48e-06	-1.27	SNRPA1	6627		11727857_a_at	0.0441698	0.00879	0.351	NUP50	10762
11755300_x_at	0.00067925	6.06e-06	-1.27	SAPCD2	89958		11755300_x_at	0.00067925	6.06e-06	-1.27	SAPCD2	89958		11716553_a_at	0.0469453	0.00956	0.351	RHBDD2	57414
11755196_a_at	0.00076236	9.41e-06	-1.27	CORO6	84940		11755196_a_at	0.00076236	9.41e-06	-1.27	CORO6	84940		11762365_x_at	0.0477949	0.0098	0.351	AP5Z1	9907
11718101_at	0.00079072	1.02e-05	-1.27	CD59	966		11718101_at	0.00079072	1.02e-05	-1.27	CD59	966		11717623_a_at	0.042533	0.00835	0.352	SUCO	51430
11722003_at	0.00104522	1.88e-05	-1.27	CYCS	54205		11722003_at	0.00104522	1.88e-05	-1.27	CYCS	54205		11732261_a_at	0.0470462	0.00959	0.352	RRAGB	10325
11759479_s_at	0.00048496	1.79e-06	-1.26	PTP4A2	8073		11759479_s_at	0.00048496	1.79e-06	-1.26	PTP4A2	8073		11725781_at	0.0325005	0.00582	0.353	ZC3H8	84524
11763308_at	0.00048911	2.1e-06	-1.26	TSC22D4	81628		11763308_at	0.00048911	2.1e-06	-1.26	TSC22D4	81628		11718114_a_at	0.0338042	0.00615	0.353	SRP54	6729
11720320_at	0.00052188	2.57e-06	-1.26	AK2	204		11720320_at	0.00052188	2.57e-06	-1.26	AK2	204		11754517_a_at	0.0345492	0.00632	0.353	CHP1	11261
11756474_a_at	0.00053971	2.71e-06	-1.26	CPT1A	1374		11756474_a_at	0.00053971	2.71e-06	-1.26	CPT1A	1374		11757854_s_at	0.0357009	0.00662	0.353	PLEKHA5	54477
11725082_a_at	0.00056999	3.6e-06	-1.26	CALB2	794		11725082_a_at	0.00056999	3.6e-06	-1.26	CALB2	794		11755468_x_at	0.0389709	0.00743	0.353	WASH2P	375260
11719563_a_at	0.00056999	3.61e-06	-1.26	SOX4	6659		11719563_a_at	0.00056999	3.61e-06	-1.26	SOX4	6659		11722231_at	0.0426123	0.00837	0.353	PDP1	54704
11760894_s_at	0.0007913	1.03e-05	-1.26	SRSF5	6430		11760894_s_at	0.0007913	1.03e-05	-1.26	SRSF5	6430		11737142_at	0.0460401	0.0093	0.353	LIPT2	387787
11736295_at	0.00088776	1.36e-05	-1.26	FGFBP3	143282		11736295_at	0.00088776	1.36e-05	-1.26	FGFBP3	143282		11755362_a_at	0.0380765	0.00721	0.354	IFT172	26160
11715949_s_at	0.00334678	0.000175	-1.26	KCTD12	115207		11715949_s_at	0.00334678	0.000175	-1.26	KCTD12	115207		11720023_a_at	0.038567	0.00734	0.354	FAM118A	55007
11716771_s_at	0.00383409	0.000222	-1.26	LOC102724428	150094		11716771_s_at	0.00383409	0.000222	-1.26	LOC102724428	150094		11758319_x_at	0.0320727	0.00572	0.355	UBC	7316
11722002_a_at	0.00048712	1.98e-06	-1.25	HNRNPU	3192		11722002_a_at	0.00048712	1.98e-06	-1.25	HNRNPU	3192		11754062_x_at	0.0326043	0.00584	0.355	YIPF3	25844
11719096_at	0.00052181	2.56e-06	-1.25	CYB5B	80777		11719096_at	0.00052181	2.56e-06	-1.25	CYB5B	80777		11722237_at	0.0326529	0.00586	0.355	BLOC1S4	55330
11715370_s_at	0.00055367	2.9e-06	-1.25	LGALS3BP	3959		11715370_s_at	0.00055367	2.9e-06	-1.25	LGALS3BP	3959		11718887_x_at	0.0347591	0.00637	0.355	TPRKB	51002
11751084_s_at	0.00056999	3.4e-06	-1.25	PLXND1	23129		11751084_s_at	0.00056999	3.4e-06	-1.25	PLXND1	23129		11723043_at	0.0358229	0.00665	0.355	UBE2D1	7321
11743747_a_at	0.00057572	3.74e-06	-1.25	PHKA1	5255		11743747_a_at	0.00057572	3.74e-06	-1.25	PHKA1	5255		11759294_s_at	0.038567	0.00734	0.355	KMT2A	4297
11728891_at	0.00078131	9.86e-06	-1.25	SLIT1	6585		11728891_at	0.00078131	9.86e-06	-1.25	SLIT1	6585		11755083_a_at	0.0386738	0.00736	0.355	APBA3	9546
11718300_at	0.00091882	1.44e-05	-1.25	RPP25	54913		11718300_at	0.00091882	1.44e-05	-1.25	RPP25	54913		11758122_s_at	0.0438141	0.00869	0.355	RLF	6018
11723777_a_at	0.00048712	1.99e-06	-1.24	BRD3	8019		11723777_a_at	0.00048712	1.99e-06	-1.24	BRD3	8019		11723795_a_at	0.0315152	0.00559	0.356	SLC29A2	3177
11757744_s_at	0.00048712	1.95e-06	-1.24	FAM171A1	221061		11757744_s_at	0.00048712	1.95e-06	-1.24	FAM171A1	221061		11757262_at	0.0339175	0.00618	0.356	SCARNA20	677681
11737766_at	0.00048712	1.86e-06	-1.24	TIGD1	200765		11737766_at	0.00048712	1.86e-06	-1.24	TIGD1	200765		11723835_at	0.0343304	0.00627	0.356	C2orf42	54980
11718620_a_at	0.00049302	2.15e-06	-1.24	CHRDL1	91851		11718620_a_at	0.00049302	2.15e-06	-1.24	CHRDL1	91851		11725271_a_at	0.0379578	0.00718	0.356	PIGA	5277
11723575_x_at	0.00051997	2.53e-06	-1.24	MAPKAP1	79109		11723575_x_at	0.00051997	2.53e-06	-1.24	MAPKAP1	79109		11761476_at	0.041931	0.00818	0.356	ERG	2078
11759443_at	0.00053651	2.68e-06	-1.24	SLC19A1	6573		11759443_at	0.00053651	2.68e-06	-1.24	SLC19A1	6573		11756250_s_at	0.0456767	0.00919	0.356	HMGCL	3155
11747293_a_at	0.00056701	3.23e-06	-1.24	CD1B	910		11747293_a_at	0.00056701	3.23e-06	-1.24	CD1B	910		11730139_a_at	0.0309722	0.00545	0.357	RIOK1	83732
11763376_s_at	0.00070397	7.45e-06	-1.24	PCBP2	5094		11763376_s_at	0.00070397	7.45e-06	-1.24	PCBP2	5094		11748370_a_at	0.0344246	0.00629	0.357	MAGED2	10916
11763718_x_at	0.00105444	1.91e-05	-1.24	CDKN1C	1028		11763718_x_at	0.00105444	1.91e-05	-1.24	CDKN1C	1028		11747722_x_at	0.0346969	0.00635	0.357	IQCC	55721
11742073_a_at	0.00390275	0.00023	-1.24	ENSA	2029		11742073_a_at	0.00390275	0.00023	-1.24	ENSA	2029		11729533_s_at	0.040083	0.00771	0.358	REM2	161253
11726597_a_at	0.00048712	2.06e-06	-1.23	DUT	1854		11726597_a_at	0.00048712	2.06e-06	-1.23	DUT	1854		11718388_a_at	0.0400939	0.00772	0.358	NUDT2	318
11755334_s_at	0.00049325	2.16e-06	-1.23	TNPO2	30000		11755334_s_at	0.00049325	2.16e-06	-1.23	TNPO2	30000		11741770_a_at	0.0403526	0.00778	0.358	NOXRED1	122945
11743193_a_at	0.00064267	5.22e-06	-1.23	PARD6G	84552		11743193_a_at	0.00064267	5.22e-06	-1.23	PARD6G	84552		11734054_a_at	0.0453435	0.00911	0.359	ZMYM6	9204
11725291_at	0.00049325	2.18e-06	-1.22	FUT1	2523		11725291_at	0.00049325	2.18e-06	-1.22	FUT1	2523		11720860_s_at	0.0304264	0.00531	0.36	ARHGEF3	50650
11735531_x_at	0.00049325	2.19e-06	-1.22	NPW	283869		11735531_x_at	0.00049325	2.19e-06	-1.22	NPW	283869		11719001_a_at	0.0309604	0.00544	0.36	TADA3	10474
11725712_s_at	0.0005121	2.39e-06	-1.22	PPIA	5478		11725712_s_at	0.0005121	2.39e-06	-1.22	PPIA	5478		11759667_a_at	0.0334058	0.00605	0.36	TTC17	55761
11722102_a_at	0.000494	2.23e-06	-1.21	TYRO3	7301		11722102_a_at	0.000494	2.23e-06	-1.21	TYRO3	7301		11723080_at	0.0336671	0.00611	0.36	C2orf47	79568
11727629_at	0.00058246	3.81e-06	-1.21	APBA2	321		11727629_at	0.00058246	3.81e-06	-1.21	APBA2	321		11719482_a_at	0.0349646	0.00643	0.36	MRPL21	219927
11718706_s_at	0.00062736	4.56e-06	-1.21	IGF1R	3480		11718706_s_at	0.00062736	4.56e-06	-1.21	IGF1R	3480		11716218_s_at	0.035395	0.00654	0.36	PRKAB1	5564
11733822_at	0.00064267	5.16e-06	-1.21	AGPAT3	56894		11733822_at	0.00064267	5.16e-06	-1.21	AGPAT3	56894		11743524_a_at	0.0397994	0.00764	0.36	KDM5A	5927
11763726_a_at	0.00067925	6.1e-06	-1.21	RPL10	6134		11763726_a_at	0.00067925	6.1e-06	-1.21	RPL10	6134		11733535_a_at	0.0434484	0.0086	0.36	NUDT7	283927
11759228_a_at	0.00071436	7.81e-06	-1.21	KLRG2	346689		11759228_a_at	0.00071436	7.81e-06	-1.21	KLRG2	346689		11721051_at	0.0440673	0.00876	0.36	C5orf51	285636
11717762_a_at	0.0005437	2.8e-06	-1.2	CPVL	54504		11717762_a_at	0.0005437	2.8e-06	-1.2	CPVL	54504		11758371_s_at	0.032624	0.00585	0.361	KIF15	56992
11720547_a_at	0.00056999	3.48e-06	-1.2	PDSS1	23590		11720547_a_at	0.00056999	3.48e-06	-1.2	PDSS1	23590		11717843_at	0.032734	0.00588	0.361	ETNK1	55500
11743161_x_at	0.00064951	5.57e-06	-1.2	HILPDA	29923		11743161_x_at	0.00064951	5.57e-06	-1.2	HILPDA	29923		11726944_x_at	0.0355708	0.00658	0.361	ZKSCAN2	342357
11758651_s_at	0.0007913	1.03e-05	-1.2	SH3GL3	6457		11758651_s_at	0.0007913	1.03e-05	-1.2	SH3GL3	6457		11749363_a_at	0.036385	0.00679	0.361	COPS8	10920
11760705_a_at	0.00126866	2.9e-05	-1.2	NDUFS2	4720		11760705_a_at	0.00126866	2.9e-05	-1.2	NDUFS2	4720		11720587_s_at	0.0397004	0.00762	0.361	SMCHD1	23347
11723192_a_at	0.00051632	2.44e-06	-1.19	UHRF1	29128		11723192_a_at	0.00051632	2.44e-06	-1.19	UHRF1	29128		11762882_at	0.0404925	0.00783	0.361	C1S	716
11721658_at	0.00079413	1.04e-05	-1.19	LMO4	8543		11721658_at	0.00079413	1.04e-05	-1.19	LMO4	8543		11746157_a_at	0.0468242	0.00953	0.361	ALKBH6	84964
11720111_at	0.00083661	1.2e-05	-1.19	SNTB2	6645		11720111_at	0.00083661	1.2e-05	-1.19	SNTB2	6645		11758113_s_at	0.0301024	0.00524	0.362	ARPC4	10093
11724337_s_at	0.00132923	3.21e-05	-1.19	NRCAM	4897		11724337_s_at	0.00132923	3.21e-05	-1.19	NRCAM	4897		11755095_a_at	0.0370208	0.00695	0.362	CFAP20	29105
11756303_a_at	0.0005334	2.66e-06	-1.18	SH3TC1	54436		11756303_a_at	0.0005334	2.66e-06	-1.18	SH3TC1	54436		11717353_at	0.037292	0.00701	0.362	EAPP	55837
11723646_x_at	0.00055729	2.93e-06	-1.18	TAF15	8148		11723646_x_at	0.00055729	2.93e-06	-1.18	TAF15	8148		11744184_a_at	0.0398371	0.00766	0.362	SIPA1L2	57568
11722495_a_at	0.00056701	3.17e-06	-1.18	MYBBP1A	10514		11722495_a_at	0.00056701	3.17e-06	-1.18	MYBBP1A	10514		11735561_at	0.0488406	0.0101	0.362	ZNF192P1	651302
11718801_a_at	0.00070397	7.19e-06	-1.18	C1orf216	127703		11718801_a_at	0.00070397	7.19e-06	-1.18	C1orf216	127703		11747802_a_at	0.0289235	0.00496	0.363	SRBD1	55133
11715570_x_at	0.00070884	7.61e-06	-1.18	CD9	928		11715570_x_at	0.00070884	7.61e-06	-1.18	CD9	928		11762415_a_at	0.0330721	0.00597	0.363	PLPP3	8613
11740021_at	0.00091377	1.43e-05	-1.18	ACBD7	414149		11740021_at	0.00091377	1.43e-05	-1.18	ACBD7	414149		11724049_a_at	0.0410033	0.00795	0.363	COG6	57511
11715789_a_at	0.00122246	2.62e-05	-1.18	SLC40A1	30061		11715789_a_at	0.00122246	2.62e-05	-1.18	SLC40A1	30061		11716736_at	0.0428115	0.00842	0.363	PRPF19	27339
11738840_a_at	0.00200057	6.84e-05	-1.18	NUDT10	170685		11738840_a_at	0.00200057	6.84e-05	-1.18	NUDT10	170685		11756166_a_at	0.0486457	0.01	0.364	TTC32	130502
11716232_at	0.00055971	2.97e-06	-1.17	CTNNBIP1	56998		11716232_at	0.00055971	2.97e-06	-1.17	CTNNBIP1	56998		11730627_a_at	0.0342275	0.00625	0.365	SPHKAP	80309
11760158_at	0.00056701	3.22e-06	-1.17	HMGB1	3146		11760158_at	0.00056701	3.22e-06	-1.17	HMGB1	3146		11716131_s_at	0.0460583	0.00931	0.365	FSTL3	10272
11731131_a_at	0.00056701	3.04e-06	-1.17	JRK	8629		11731131_a_at	0.00056701	3.04e-06	-1.17	JRK	8629		11743686_a_at	0.0494607	0.0103	0.365	ZNF436	80818
11716528_at	0.00062868	4.66e-06	-1.17	ELAVL1	1994		11716528_at	0.00062868	4.66e-06	-1.17	ELAVL1	1994		11745617_x_at	0.0299224	0.00519	0.366	TRIM15	89870
11725579_s_at	0.00067925	6.27e-06	-1.17	BEND3	57673		11725579_s_at	0.00067925	6.27e-06	-1.17	BEND3	57673		11716042_x_at	0.0332412	0.00601	0.366	PPP2CB	5516
11722185_at	0.00068954	6.64e-06	-1.17	SPTSSA	171546		11722185_at	0.00068954	6.64e-06	-1.17	SPTSSA	171546		11749922_x_at	0.0359733	0.00668	0.366	TAGLN	6876
11736678_s_at	0.00082648	1.18e-05	-1.17	PODXL	5420		11736678_s_at	0.00082648	1.18e-05	-1.17	PODXL	5420		11733198_a_at	0.0392848	0.00752	0.366	DDX39A	10212
11726509_at	0.00095648	1.58e-05	-1.17	SMPD3	55512		11726509_at	0.00095648	1.58e-05	-1.17	SMPD3	55512		11716597_a_at	0.0309604	0.00544	0.367	SEC24B	10427
11718374_at	0.00056999	3.57e-06	-1.16	WDR5	11091		11718374_at	0.00056999	3.57e-06	-1.16	WDR5	11091		11726747_at	0.0345681	0.00633	0.367	TMEM57	55219
11732356_at	0.00056999	3.61e-06	-1.16	ZNRF1	84937		11732356_at	0.00056999	3.61e-06	-1.16	ZNRF1	84937		11717966_s_at	0.0376719	0.00711	0.367	TYW1	55253
11758622_s_at	0.00060541	4.22e-06	-1.16	MXRA7	439921		11758622_s_at	0.00060541	4.22e-06	-1.16	MXRA7	439921		11731440_a_at	0.0402053	0.00775	0.367	IFT57	55081
11734291_at	0.00060812	4.27e-06	-1.16	ADAMTS17	170691		11734291_at	0.00060812	4.27e-06	-1.16	ADAMTS17	170691		11729261_a_at	0.0410765	0.00797	0.367	ZNF644	84146
11759675_at	0.00062868	4.78e-06	-1.16	NDST1	3340		11759675_at	0.00062868	4.78e-06	-1.16	NDST1	3340		11726800_at	0.027573	0.00465	0.368	EBF1	1879
11717735_at	0.00062868	4.81e-06	-1.16	ZCCHC24	219654		11717735_at	0.00062868	4.81e-06	-1.16	ZCCHC24	219654		11716734_at	0.0306155	0.00535	0.368	IRF1	3659
11732564_at	0.00067925	6.14e-06	-1.16	ADAT2	134637		11732564_at	0.00067925	6.14e-06	-1.16	ADAT2	134637		11724676_a_at	0.0315492	0.00559	0.368	KLHL2	11275
11743231_at	0.00067925	6.28e-06	-1.16	TOR1AIP2	163590		11743231_at	0.00067925	6.28e-06	-1.16	TOR1AIP2	163590		11758507_s_at	0.0328411	0.00591	0.368	SHC4	399694
11718471_at	0.0038151	0.00022	-1.16	GLIS2	84662		11718471_at	0.0038151	0.00022	-1.16	GLIS2	84662		11728415_s_at	0.0356034	0.00659	0.368	POMZP3	7784
11745074_a_at	0.00056701	3.19e-06	-1.15	GSTA4	2941		11745074_a_at	0.00056701	3.19e-06	-1.15	GSTA4	2941		11755294_x_at	0.0430825	0.0085	0.368	NEB	4703
11722864_at	0.00056701	3.25e-06	-1.15	NETO2	81831		11722864_at	0.00056701	3.25e-06	-1.15	NETO2	81831		11734975_a_at	0.0272349	0.00456	0.369	CLTB	1212
11727161_a_at	0.00059607	4.1e-06	-1.15	NFIX	4784		11727161_a_at	0.00059607	4.1e-06	-1.15	NFIX	4784		11754360_a_at	0.0292129	0.00502	0.369	RRM2	6241
11741506_x_at	0.00060347	4.17e-06	-1.15	NREP	9315		11741506_x_at	0.00060347	4.17e-06	-1.15	NREP	9315		11720317_a_at	0.0294822	0.00508	0.369	DAD1	1603
11761781_a_at	0.00062868	4.8e-06	-1.15	SRSF11	9295		11761781_a_at	0.00062868	4.8e-06	-1.15	SRSF11	9295		11716883_s_at	0.0305774	0.00534	0.369	RAP1B	5908
11722857_a_at	0.00064298	5.3e-06	-1.15	FBXO16	55893		11722857_a_at	0.00064298	5.3e-06	-1.15	FBXO16	55893		11760964_x_at	0.0369007	0.00692	0.369	NBPF1	55672
11757148_at	0.00064432	5.39e-06	-1.15	RPL23	9349		11757148_at	0.00064432	5.39e-06	-1.15	RPL23	9349		11717958_s_at	0.0401138	0.00773	0.369	PATL1	219988
11727685_at	0.00067925	6.31e-06	-1.15	NTRK3	4916		11727685_at	0.00067925	6.31e-06	-1.15	NTRK3	4916		11722288_a_at	0.048267	0.00993	0.369	ZBTB43	23099
11757956_s_at	0.00068297	6.44e-06	-1.15	PRTFDC1	56952		11757956_s_at	0.00068297	6.44e-06	-1.15	PRTFDC1	56952		11747597_x_at	0.049279	0.0102	0.369	CLEC2D	29121
11742964_a_at	0.00072001	7.97e-06	-1.15	ITPR3	3710		11742964_a_at	0.00072001	7.97e-06	-1.15	ITPR3	3710		11717449_a_at	0.0276205	0.00466	0.37	ASCC2	84164
11720400_at	0.00056701	3.24e-06	-1.14	NCS1	23413		11720400_at	0.00056701	3.24e-06	-1.14	NCS1	23413		11716269_s_at	0.0285839	0.00487	0.37	KRTCAP2	200185
11725062_at	0.00056701	3.26e-06	-1.14	USP7	7874		11725062_at	0.00056701	3.26e-06	-1.14	USP7	7874		11743260_a_at	0.0309658	0.00545	0.37	MLX	6945
11731276_x_at	0.00056999	3.43e-06	-1.14	CLEC4G	339390		11731276_x_at	0.00056999	3.43e-06	-1.14	CLEC4G	339390		11723045_x_at	0.0347957	0.00638	0.37	FRG1	2483
11728922_at	0.00057162	3.63e-06	-1.14	ONECUT2	9480		11728922_at	0.00057162	3.63e-06	-1.14	ONECUT2	9480		11730072_at	0.0367035	0.00687	0.37	CNTN3	5067
11721581_at	0.00057572	3.7e-06	-1.14	CAMKK1	84254		11721581_at	0.00057572	3.7e-06	-1.14	CAMKK1	84254		11727479_a_at	0.0393634	0.00754	0.37	HECTD1	25831
11756305_a_at	0.00063649	4.9e-06	-1.14	SMARCA4	6597		11756305_a_at	0.00063649	4.9e-06	-1.14	SMARCA4	6597		11758208_s_at	0.0267624	0.00444	0.371	KLF2	10365
11720391_a_at	0.00064891	5.52e-06	-1.14	SLC39A10	57181		11720391_a_at	0.00064891	5.52e-06	-1.14	SLC39A10	57181		11716635_x_at	0.0287944	0.00492	0.371	TMEM50A	23585
11715624_at	0.00073034	8.37e-06	-1.14	SH3BGRL	6451		11715624_at	0.00073034	8.37e-06	-1.14	SH3BGRL	6451		11716840_at	0.031297	0.00553	0.371	UBE4A	9354
11721626_a_at	0.00076236	9.39e-06	-1.14	SEPT6	23157		11721626_a_at	0.00076236	9.39e-06	-1.14	SEPT6	23157		11754126_x_at	0.0330107	0.00596	0.371	CFLAR	8837
11763351_at	0.00099666	1.71e-05	-1.14	LOC286052	157378		11763351_at	0.00099666	1.71e-05	-1.14	LOC286052	157378		11755938_a_at	0.0426231	0.00837	0.371	DTX2	113878
11722818_a_at	0.00109364	2.08e-05	-1.14	GGH	8836		11722818_a_at	0.00109364	2.08e-05	-1.14	GGH	8836		11749157_s_at	0.0457631	0.00922	0.371	CFHR3	10877
11729624_at	0.00164468	4.82e-05	-1.14	DCAF7	10238		11729624_at	0.00164468	4.82e-05	-1.14	DCAF7	10238		11733029_x_at	0.0492532	0.0102	0.371	AIDA	64853
11723446_s_at	0.00057572	3.71e-06	-1.13	TMEM132A	54972		11723446_s_at	0.00057572	3.71e-06	-1.13	TMEM132A	54972		11736098_a_at	0.0264074	0.00436	0.372	CDK20	23552
11716276_a_at	0.00062868	4.72e-06	-1.13	CBX5	23468		11716276_a_at	0.00062868	4.72e-06	-1.13	CBX5	23468		11725760_at	0.0288323	0.00493	0.372	BORCS8	729991
11728928_a_at	0.00064267	5.15e-06	-1.13	CPNE7	27132		11728928_a_at	0.00064267	5.15e-06	-1.13	CPNE7	27132		11735220_at	0.0291688	0.00501	0.372	LPAR3	23566
11719999_x_at	0.00067925	6.25e-06	-1.13	SYNJ2BP	55333		11719999_x_at	0.00067925	6.25e-06	-1.13	SYNJ2BP	55333		11720088_x_at	0.0294879	0.00508	0.372	NUCB2	4925
11743038_at	0.00068954	6.7e-06	-1.13	CRTAP	10491		11743038_at	0.00068954	6.7e-06	-1.13	CRTAP	10491		11748074_a_at	0.0319094	0.00568	0.372	PREB	10113
11724203_at	0.00069781	6.87e-06	-1.13	SNRPD1	6632		11724203_at	0.00069781	6.87e-06	-1.13	SNRPD1	6632		11715749_s_at	0.0380238	0.0072	0.372	SSRP1	6749
11719527_a_at	0.00070397	7.46e-06	-1.13	FBXL16	146330		11719527_a_at	0.00070397	7.46e-06	-1.13	FBXL16	146330		11721902_a_at	0.0404034	0.0078	0.372	SERPINI1	5274
11717073_a_at	0.00081898	1.14e-05	-1.13	AEBP1	165		11717073_a_at	0.00081898	1.14e-05	-1.13	AEBP1	165		11730296_a_at	0.0486966	0.0101	0.372	TLR3	7098
11726583_s_at	0.00107243	1.99e-05	-1.13	CKAP4	10970		11726583_s_at	0.00107243	1.99e-05	-1.13	CKAP4	10970		11721493_a_at	0.0268026	0.00446	0.373	SULF2	55959
11723805_a_at	0.00130899	3.04e-05	-1.13	AKAP12	9590		11723805_a_at	0.00130899	3.04e-05	-1.13	AKAP12	9590		11754311_a_at	0.0272683	0.00457	0.373	DPF2	5977
11717532_at	0.00152284	4.19e-05	-1.13	MAN2A2	4122		11717532_at	0.00152284	4.19e-05	-1.13	MAN2A2	4122		11735362_s_at	0.0274755	0.00462	0.373	AKTIP	64400
11763888_at	0.00059377	3.96e-06	-1.12	SNORA33	594839		11763888_at	0.00059377	3.96e-06	-1.12	SNORA33	594839		11751215_a_at	0.0278362	0.0047	0.373	SLAIN1	122060
11748053_x_at	0.00064267	5.16e-06	-1.12	SERINC2	347735		11748053_x_at	0.00064267	5.16e-06	-1.12	SERINC2	347735		11738289_at	0.0288121	0.00493	0.373	KRTAP10-11	386678
11761319_x_at	0.00064298	5.35e-06	-1.12	LOC101060429	353511		11761319_x_at	0.00064298	5.35e-06	-1.12	LOC101060429	353511		11730720_a_at	0.0310824	0.00548	0.373	NCAM1	4684
11718566_s_at	0.00067925	6.3e-06	-1.12	KIAA1147	57189		11718566_s_at	0.00067925	6.3e-06	-1.12	KIAA1147	57189		11739463_a_at	0.0322471	0.00576	0.373	GIGYF2	26058
11720851_s_at	0.00070397	7.29e-06	-1.12	NFIA	4774		11720851_s_at	0.00070397	7.29e-06	-1.12	NFIA	4774		11750088_x_at	0.0327726	0.00589	0.373	BAD	572
11719954_a_at	0.00071233	7.7e-06	-1.12	POLR3H	171568		11719954_a_at	0.00071233	7.7e-06	-1.12	POLR3H	171568		11731923_a_at	0.0374864	0.00706	0.373	POFUT2	23275
11724285_at	0.00073034	8.37e-06	-1.12	FRMD4A	55691		11724285_at	0.00073034	8.37e-06	-1.12	FRMD4A	55691		11725837_a_at	0.0390557	0.00746	0.373	C1orf112	55732
11728865_at	0.00079072	1.03e-05	-1.12	ZMYND19	116225		11728865_at	0.00079072	1.03e-05	-1.12	ZMYND19	116225		11763944_at	0.0427237	0.0084	0.373	OR6W1P	89883
11721388_a_at	0.00101908	1.8e-05	-1.12	P2RX5	5026		11721388_a_at	0.00101908	1.8e-05	-1.12	P2RX5	5026		11749414_a_at	0.0476926	0.00977	0.373	EIF2B4	8890
11762787_x_at	0.00111386	2.16e-05	-1.12	RPS3A	6189		11762787_x_at	0.00111386	2.16e-05	-1.12	RPS3A	6189		11759416_x_at	0.047704	0.00977	0.373	HFE	3077
11750750_a_at	0.00062868	4.75e-06	-1.11	DDX3X	1654		11750750_a_at	0.00062868	4.75e-06	-1.11	DDX3X	1654		11739219_s_at	0.0263693	0.00435	0.374	CACUL1	143384
11754224_x_at	0.00062868	4.8e-06	-1.11	LOC102724229	10156		11754224_x_at	0.00062868	4.8e-06	-1.11	LOC102724229	10156		11719374_a_at	0.0269694	0.0045	0.374	EDEM2	55741
11715991_a_at	0.00064724	5.42e-06	-1.11	MCM2	4171		11715991_a_at	0.00064724	5.42e-06	-1.11	MCM2	4171		11752498_a_at	0.0286562	0.00489	0.374	NUP54	53371
11725264_at	0.00067925	6.15e-06	-1.11	BTNL9	153579		11725264_at	0.00067925	6.15e-06	-1.11	BTNL9	153579		11725836_x_at	0.0287055	0.0049	0.374	NFKBIB	4793
11727950_s_at	0.00067925	6.27e-06	-1.11	DHX33	56919		11727950_s_at	0.00067925	6.27e-06	-1.11	DHX33	56919		11747121_a_at	0.0291509	0.005	0.374	MFSD9	84804
11716777_s_at	0.00067998	6.33e-06	-1.11	EPS8L2	64787		11716777_s_at	0.00067998	6.33e-06	-1.11	EPS8L2	64787		11744550_x_at	0.0320621	0.00572	0.374	COX20	116228
11756104_a_at	0.00070397	7.41e-06	-1.11	SMC1A	8243		11756104_a_at	0.00070397	7.41e-06	-1.11	SMC1A	8243		11763252_x_at	0.0328249	0.0059	0.374	PSPH	5723
11761559_a_at	0.00071233	7.71e-06	-1.11	TRMT13	54482		11761559_a_at	0.00071233	7.71e-06	-1.11	TRMT13	54482		11756678_x_at	0.0286206	0.00488	0.375	FAM64A	54478
11755876_a_at	0.00073034	8.4e-06	-1.11	IFRD2	7866		11755876_a_at	0.00073034	8.4e-06	-1.11	IFRD2	7866		11750594_a_at	0.0307681	0.00539	0.375	PLCL1	5334
11736808_a_at	0.00073034	8.19e-06	-1.11	VAV2	7410		11736808_a_at	0.00073034	8.19e-06	-1.11	VAV2	7410		11750916_a_at	0.0309417	0.00544	0.375	FAM73A	374986
11717101_a_at	0.00082157	1.17e-05	-1.11	SLC38A1	81539		11717101_a_at	0.00082157	1.17e-05	-1.11	SLC38A1	81539		11744264_a_at	0.0330124	0.00596	0.375	SEC11C	90701
11725724_a_at	0.00108071	2.03e-05	-1.11	FABP6	2172		11725724_a_at	0.00108071	2.03e-05	-1.11	FABP6	2172		11722446_a_at	0.0350794	0.00646	0.375	SIRT3	23410
11758102_s_at	0.00132923	3.22e-05	-1.11	TMEM163	81615		11758102_s_at	0.00132923	3.22e-05	-1.11	TMEM163	81615		11726449_at	0.0410601	0.00796	0.375	ZNF614	80110
11755030_a_at	0.00151259	4.13e-05	-1.11	PRRT4	401399		11755030_a_at	0.00151259	4.13e-05	-1.11	PRRT4	401399		11739385_x_at	0.0499059	0.0104	0.375	ROCK2	9475
11756264_s_at	0.00160254	4.6e-05	-1.11	IPW	3653		11756264_s_at	0.00160254	4.6e-05	-1.11	IPW	3653		11757478_s_at	0.0255596	0.00416	0.376	MAP2K1	5604
11743306_at	0.00204182	7.12e-05	-1.11	FHDC1	85462		11743306_at	0.00204182	7.12e-05	-1.11	FHDC1	85462		11758364_s_at	0.0268771	0.00447	0.376	C19orf52	90580
11718571_at	0.00063266	4.85e-06	-1.1	NT5DC3	51559		11718571_at	0.00063266	4.85e-06	-1.1	NT5DC3	51559		11745998_at	0.0310015	0.00546	0.376	ZNF252P	286101
11742453_at	0.00064891	5.49e-06	-1.1	PHF20L1	51105		11742453_at	0.00064891	5.49e-06	-1.1	PHF20L1	51105		11724759_s_at	0.0336038	0.0061	0.376	CALM1	801
11746229_a_at	0.00073034	8.23e-06	-1.1	RPL31	6160		11746229_a_at	0.00073034	8.23e-06	-1.1	RPL31	6160		11749318_a_at	0.0349315	0.00642	0.376	TSTA3	7264
11726979_x_at	0.00074279	8.71e-06	-1.1	SUGP2	10147		11726979_x_at	0.00074279	8.71e-06	-1.1	SUGP2	10147		11726355_at	0.0428709	0.00844	0.376	ENPP1	5167
11722330_at	0.00079013	1.01e-05	-1.1	MEX3A	92312		11722330_at	0.00079013	1.01e-05	-1.1	MEX3A	92312		11754453_s_at	0.0252056	0.00407	0.377	NUDT4	11163
11745035_x_at	0.00085389	1.26e-05	-1.1	LINC01296	642477		11745035_x_at	0.00085389	1.26e-05	-1.1	LINC01296	642477		11721608_s_at	0.025275	0.00409	0.377	RAPGEF2	9693
11762135_at	0.00085825	1.27e-05	-1.1	PTPRK	5796		11762135_at	0.00085825	1.27e-05	-1.1	PTPRK	5796		11749923_a_at	0.0257942	0.00421	0.377	LBHD1	79081
11736300_a_at	0.00118064	2.4e-05	-1.1	ORMDL1	94101		11736300_a_at	0.00118064	2.4e-05	-1.1	ORMDL1	94101		11749686_a_at	0.0318727	0.00567	0.377	RFX4	5992
11736518_a_at	0.00061901	4.39e-06	-1.09	WHSC1	7468		11736518_a_at	0.00061901	4.39e-06	-1.09	WHSC1	7468		11720244_at	0.0323947	0.00579	0.377	PLCG2	5336
11752877_x_at	0.00062868	4.6e-06	-1.09	TUBB	203068		11752877_x_at	0.00062868	4.6e-06	-1.09	TUBB	203068		11763695_a_at	0.0348293	0.00639	0.377	ABTB1	80325
11759223_a_at	0.00064267	5.16e-06	-1.09	EDF1	8721		11759223_a_at	0.00064267	5.16e-06	-1.09	EDF1	8721		11736707_at	0.0353305	0.00652	0.377	ZNF547	284306
11723831_at	0.00067925	6.07e-06	-1.09	RNF157	114804		11723831_at	0.00067925	6.07e-06	-1.09	RNF157	114804		11740265_a_at	0.038567	0.00734	0.377	VPS9D1	9605
11744976_x_at	0.00068047	6.36e-06	-1.09	DOC2A	8448		11744976_x_at	0.00068047	6.36e-06	-1.09	DOC2A	8448		11757405_a_at	0.025944	0.00424	0.378	MSRB2	22921
11754908_a_at	0.00068876	6.56e-06	-1.09	ILF3	3609		11754908_a_at	0.00068876	6.56e-06	-1.09	ILF3	3609		11760463_at	0.0268382	0.00446	0.378	MED6	10001
11736440_at	0.00180596	5.66e-05	-1.09	INF2	64423		11736440_at	0.00180596	5.66e-05	-1.09	INF2	64423		11715975_a_at	0.0268565	0.00447	0.378	MTFR1L	56181
11755208_a_at	0.00213715	7.71e-05	-1.09	DNASE1L1	1774		11755208_a_at	0.00213715	7.71e-05	-1.09	DNASE1L1	1774		11754127_a_at	0.0307286	0.00538	0.378	BRMS1	25855
11731532_at	0.00064267	5.15e-06	-1.08	MTPAP	55149		11731532_at	0.00064267	5.15e-06	-1.08	MTPAP	55149		11734113_a_at	0.0332951	0.00603	0.378	ADAMTS19	171019
11717114_a_at	0.00064298	5.23e-06	-1.08	SUPT16H	11198		11717114_a_at	0.00064298	5.23e-06	-1.08	SUPT16H	11198		11754685_a_at	0.0343304	0.00627	0.378	RGS14	10636
11747859_s_at	0.00067925	6.22e-06	-1.08	ABCE1	6059		11747859_s_at	0.00067925	6.22e-06	-1.08	ABCE1	6059		11727377_a_at	0.0353871	0.00653	0.378	TBC1D15	64786
11721511_at	0.00070103	7e-06	-1.08	NUS1	116150		11721511_at	0.00070103	7e-06	-1.08	NUS1	116150		11727948_a_at	0.0361298	0.00672	0.378	RAB28	9364
11749417_a_at	0.00075208	9.03e-06	-1.08	CEP128	145508		11749417_a_at	0.00075208	9.03e-06	-1.08	CEP128	145508		11727134_s_at	0.0446542	0.00892	0.378	PUS7L	83448
11729728_a_at	0.00078131	9.91e-06	-1.08	METRN	79006		11729728_a_at	0.00078131	9.91e-06	-1.08	METRN	79006		11720309_s_at	0.0251772	0.00406	0.379	SERP1	27230
11759039_at	0.00079087	1.03e-05	-1.08	SVIP	258010		11759039_at	0.00079087	1.03e-05	-1.08	SVIP	258010		11746706_a_at	0.0255194	0.00414	0.379	EMC9	51016
11728359_at	0.00087627	1.33e-05	-1.08	TSPYL6	388951		11728359_at	0.00087627	1.33e-05	-1.08	TSPYL6	388951		11731671_at	0.0256975	0.00418	0.379	FUNDC1	139341
11728763_x_at	0.00108071	2.03e-05	-1.08	GAL3ST4	79690		11728763_x_at	0.00108071	2.03e-05	-1.08	GAL3ST4	79690		11725390_a_at	0.025944	0.00424	0.379	CD6	923
11717162_a_at	0.00595932	0.000474	-1.08	SLC29A1	2030		11717162_a_at	0.00595932	0.000474	-1.08	SLC29A1	2030		11723203_s_at	0.0261611	0.0043	0.379	MTMR6	9107
11718512_x_at	0.00066508	5.76e-06	-1.07	TSPAN14	81619		11718512_x_at	0.00066508	5.76e-06	-1.07	TSPAN14	81619		11756190_a_at	0.0270449	0.00452	0.379	CLK3	1198
11758645_s_at	0.00068954	6.72e-06	-1.07	EIF4EBP2	1979		11758645_s_at	0.00068954	6.72e-06	-1.07	EIF4EBP2	1979		11742689_a_at	0.0271886	0.00455	0.379	SRA1	10011
11718733_a_at	0.00070397	7.33e-06	-1.07	MAPT	4137		11718733_a_at	0.00070397	7.33e-06	-1.07	MAPT	4137		11746151_x_at	0.0298591	0.00517	0.379	BMS1P4	729096
11725306_s_at	0.00073034	8.27e-06	-1.07	CALU	813		11725306_s_at	0.00073034	8.27e-06	-1.07	CALU	813		11754173_a_at	0.0298727	0.00518	0.379	SNX3	8724
11721018_at	0.00073034	8.35e-06	-1.07	FBRSL1	57666		11721018_at	0.00073034	8.35e-06	-1.07	FBRSL1	57666		11755184_x_at	0.0398414	0.00766	0.379	PLEKHM3	389072
11734726_x_at	0.00075208	9.05e-06	-1.07	PNPT1	87178		11734726_x_at	0.00075208	9.05e-06	-1.07	PNPT1	87178		11721260_a_at	0.0258532	0.00422	0.38	WDR47	22911
11716202_a_at	0.0007652	9.48e-06	-1.07	PFKM	5213		11716202_a_at	0.0007652	9.48e-06	-1.07	PFKM	5213		11741394_a_at	0.0275343	0.00464	0.38	EXOG	9941
11721993_at	0.00078541	1.01e-05	-1.07	SLC6A6	6533		11721993_at	0.00078541	1.01e-05	-1.07	SLC6A6	6533		11725046_a_at	0.0282497	0.0048	0.38	ANP32E	81611
11719002_at	0.00122246	2.63e-05	-1.07	KDELR3	11015		11719002_at	0.00122246	2.63e-05	-1.07	KDELR3	11015		11717516_s_at	0.0289535	0.00496	0.38	EFHD1	80303
11733521_at	0.00125193	2.83e-05	-1.07	NTSR1	4923		11733521_at	0.00125193	2.83e-05	-1.07	NTSR1	4923		11717716_at	0.0355808	0.00659	0.38	FNDC3B	64778
11717745_s_at	0.00177288	5.51e-05	-1.07	MARCH6	10299		11717745_s_at	0.00177288	5.51e-05	-1.07	MARCH6	10299		11717407_a_at	0.0404758	0.00782	0.38	RPP25L	138716
11722537_at	0.00191166	6.29e-05	-1.07	MSANTD3-TMEFF1	8577		11722537_at	0.00191166	6.29e-05	-1.07	MSANTD3-TMEFF1	8577		11750403_a_at	0.0421187	0.00824	0.38	LARP7	51574
11727580_x_at	0.00064267	5.21e-06	-1.06	CSTF3	1479		11727580_x_at	0.00064267	5.21e-06	-1.06	CSTF3	1479		11734906_a_at	0.0468086	0.00952	0.38	NOVA1	4857
11742888_s_at	0.00068188	6.41e-06	-1.06	GCSH	2653		11742888_s_at	0.00068188	6.41e-06	-1.06	GCSH	2653		11748820_x_at	0.0254687	0.00413	0.381	CMAS	55907
11722355_s_at	0.00068954	6.68e-06	-1.06	DAB2	1601		11722355_s_at	0.00068954	6.68e-06	-1.06	DAB2	1601		11718849_at	0.0263595	0.00435	0.381	CORO1B	5790
11737879_s_at	0.00070032	6.96e-06	-1.06	GALNT2	2590		11737879_s_at	0.00070032	6.96e-06	-1.06	GALNT2	2590		11728558_a_at	0.0272317	0.00456	0.381	HSF2BP	11077
11734735_a_at	0.00070397	7.48e-06	-1.06	FAR1	84188		11734735_a_at	0.00070397	7.48e-06	-1.06	FAR1	84188		11717874_a_at	0.0321262	0.00573	0.381	IRF8	3394
11755076_x_at	0.00070397	7.26e-06	-1.06	ORAI2	80228		11755076_x_at	0.00070397	7.26e-06	-1.06	ORAI2	80228		11749667_a_at	0.0358207	0.00665	0.381	AFAP1L2	84632
11735653_a_at	0.00076374	9.45e-06	-1.06	FAM213B	127281		11735653_a_at	0.00076374	9.45e-06	-1.06	FAM213B	127281		11729635_a_at	0.0445417	0.00888	0.381	NRSN1	140767
11733815_at	0.00078131	9.87e-06	-1.06	RPL22L1	200916		11733815_at	0.00078131	9.87e-06	-1.06	RPL22L1	200916		11727183_at	0.0299057	0.00518	0.382	ZNF175	7728
11718700_at	0.00078541	1.01e-05	-1.06	C6orf89	221477		11718700_at	0.00078541	1.01e-05	-1.06	C6orf89	221477		11749447_a_at	0.0428725	0.00844	0.382	NBR2	10230
11719750_s_at	0.00080675	1.09e-05	-1.06	POLE	5426		11719750_s_at	0.00080675	1.09e-05	-1.06	POLE	5426		11716184_s_at	0.0267794	0.00445	0.383	ALCAM	214
11752101_s_at	0.00082157	1.15e-05	-1.06	EIF2S1	1965		11752101_s_at	0.00082157	1.15e-05	-1.06	EIF2S1	1965		11718292_s_at	0.0327034	0.00587	0.383	HK1	3098
11735740_a_at	0.00082157	1.14e-05	-1.06	RASA3	22821		11735740_a_at	0.00082157	1.14e-05	-1.06	RASA3	22821		11716621_a_at	0.0241764	0.00385	0.384	TNPO1	3842
11716036_x_at	0.00268334	0.000119	-1.06	BST2	684		11716036_x_at	0.00268334	0.000119	-1.06	BST2	684		11716071_s_at	0.0261611	0.0043	0.384	PIM3	415116
11728528_a_at	0.0028042	0.000129	-1.06	CGREF1	10669		11728528_a_at	0.0028042	0.000129	-1.06	CGREF1	10669		11728675_a_at	0.0262048	0.00431	0.384	MED14	9282
11759662_at	0.0177197	0.00246	-1.06	MORN4	118812		11759662_at	0.0177197	0.00246	-1.06	MORN4	118812		11720214_at	0.0282847	0.0048	0.384	C17orf75	64149
11727789_a_at	0.00067097	5.84e-06	-1.05	USP1	7398		11727789_a_at	0.00067097	5.84e-06	-1.05	USP1	7398		11747096_a_at	0.0318727	0.00567	0.384	KCNK1	3775
11716149_a_at	0.00067925	6.19e-06	-1.05	PMEPA1	56937		11716149_a_at	0.00067925	6.19e-06	-1.05	PMEPA1	56937		11722539_at	0.0376715	0.00711	0.384	CLDN15	24146
11725429_at	0.00069781	6.85e-06	-1.05	LAMP3	27074		11725429_at	0.00069781	6.85e-06	-1.05	LAMP3	27074		11717262_a_at	0.0382488	0.00726	0.384	C7orf50	84310
11719784_x_at	0.00070397	7.17e-06	-1.05	RPS23	6228		11719784_x_at	0.00070397	7.17e-06	-1.05	RPS23	6228		11750493_x_at	0.0433535	0.00857	0.384	RNF216	54476
11717721_s_at	0.00075335	9.11e-06	-1.05	ST6GAL1	6480		11717721_s_at	0.00075335	9.11e-06	-1.05	ST6GAL1	6480		11755519_x_at	0.0483291	0.00995	0.384	TGS1	96764
11745746_a_at	0.00082157	1.15e-05	-1.05	AHCYL1	10768		11745746_a_at	0.00082157	1.15e-05	-1.05	AHCYL1	10768		11729237_a_at	0.0244967	0.00391	0.385	MCCC2	64087
11717436_a_at	0.00083485	1.2e-05	-1.05	CDCA7L	55536		11717436_a_at	0.00083485	1.2e-05	-1.05	CDCA7L	55536		11744071_at	0.0269694	0.0045	0.385	LSG1	55341
11743496_a_at	0.00085389	1.25e-05	-1.05	NRBP2	340371		11743496_a_at	0.00085389	1.25e-05	-1.05	NRBP2	340371		11740298_a_at	0.0276465	0.00466	0.385	LEPROTL1	23484
11746800_s_at	0.00092662	1.48e-05	-1.05	HACD3	51495		11746800_s_at	0.00092662	1.48e-05	-1.05	HACD3	51495		11724206_a_at	0.0281179	0.00476	0.385	MAD1L1	8379
11719242_s_at	0.00124892	2.76e-05	-1.05	CAMK2N1	55450		11719242_s_at	0.00124892	2.76e-05	-1.05	CAMK2N1	55450		11722543_at	0.0310604	0.00547	0.385	TRPC1	7220
11731380_at	0.00145861	3.84e-05	-1.05	FIGNL2	401720		11731380_at	0.00145861	3.84e-05	-1.05	FIGNL2	401720		11727196_a_at	0.0458912	0.00926	0.385	ZNF202	7753
11723239_a_at	0.00183905	5.86e-05	-1.05	GNG7	2788		11723239_a_at	0.00183905	5.86e-05	-1.05	GNG7	2788		11729561_a_at	0.0241329	0.00384	0.386	AHRR	57491
11720082_at	0.00067925	6.07e-06	-1.04	CBX6	23466		11720082_at	0.00067925	6.07e-06	-1.04	CBX6	23466		11717078_s_at	0.0254266	0.00412	0.386	ATP8B5P	54469
11716140_x_at	0.00070409	7.5e-06	-1.04	SMS	6611		11716140_x_at	0.00070409	7.5e-06	-1.04	SMS	6611		11718412_at	0.0259167	0.00423	0.386	GPKOW	27238
11727124_s_at	0.00072625	8.06e-06	-1.04	LRP2	4036		11727124_s_at	0.00072625	8.06e-06	-1.04	LRP2	4036		11757370_x_at	0.0265962	0.00441	0.386	POLR2J	5439
11722786_s_at	0.00073034	8.34e-06	-1.04	TIMP2	7077		11722786_s_at	0.00073034	8.34e-06	-1.04	TIMP2	7077		11723297_a_at	0.0288345	0.00493	0.386	AKAP2	11217
11717318_at	0.00079838	1.08e-05	-1.04	GPAT4	137964		11717318_at	0.00079838	1.08e-05	-1.04	GPAT4	137964		11718655_s_at	0.03284	0.00591	0.386	CHMP5	51510
11726190_a_at	0.00085389	1.25e-05	-1.04	DOCK4	9732		11726190_a_at	0.00085389	1.25e-05	-1.04	DOCK4	9732		11728945_x_at	0.0331576	0.00599	0.386	LST1	7940
11732206_a_at	0.00134807	3.36e-05	-1.04	NAP1L1	4673		11732206_a_at	0.00134807	3.36e-05	-1.04	NAP1L1	4673		11724922_a_at	0.0349646	0.00643	0.386	VPS13B	157680
11739663_at	0.00068954	6.72e-06	-1.03	RIMS3	9783		11739663_at	0.00068954	6.72e-06	-1.03	RIMS3	9783		11732947_a_at	0.0386973	0.00737	0.386	MED23	9439
11717787_a_at	0.00070397	7.34e-06	-1.03	CLUH	23277		11717787_a_at	0.00070397	7.34e-06	-1.03	CLUH	23277		11734031_s_at	0.0486875	0.01	0.386	THAP5	168451
11728451_a_at	0.00073034	8.37e-06	-1.03	PCOLCE2	26577		11728451_a_at	0.00073034	8.37e-06	-1.03	PCOLCE2	26577		11757591_s_at	0.0231535	0.00362	0.387	PAN3	255967
11722846_at	0.00073034	8.39e-06	-1.03	UBE2R2	54926		11722846_at	0.00073034	8.39e-06	-1.03	UBE2R2	54926		11718186_a_at	0.0232528	0.00364	0.387	UHRF2	115426
11722721_a_at	0.00073043	8.41e-06	-1.03	CENPV	201161		11722721_a_at	0.00073043	8.41e-06	-1.03	CENPV	201161		11750669_x_at	0.0261478	0.00429	0.387	ZCCHC11	23318
11754386_s_at	0.00074874	8.93e-06	-1.03	LOC728743	285971		11754386_s_at	0.00074874	8.93e-06	-1.03	LOC728743	285971		11716737_at	0.026639	0.00442	0.387	PDRG1	81572
11729687_at	0.00074935	8.95e-06	-1.03	LYRM7	90624		11729687_at	0.00074935	8.95e-06	-1.03	LYRM7	90624		11721917_a_at	0.0494685	0.0103	0.387	ANKRD37	353322
11725387_x_at	0.00081898	1.14e-05	-1.03	HOMER1	9456		11725387_x_at	0.00081898	1.14e-05	-1.03	HOMER1	9456		11755830_a_at	0.0224678	0.00347	0.388	MYO1G	64005
11747361_x_at	0.00083393	1.2e-05	-1.03	HMGA1	3159		11747361_x_at	0.00083393	1.2e-05	-1.03	HMGA1	3159		11751640_a_at	0.0252475	0.00408	0.388	PHF11	51131
11731101_at	0.00097208	1.63e-05	-1.03	MFI2	4241		11731101_at	0.00097208	1.63e-05	-1.03	MFI2	4241		11747047_a_at	0.0257649	0.0042	0.388	MAP3K7CL	56911
11733774_a_at	0.00105272	1.91e-05	-1.03	RPL37	6167		11733774_a_at	0.00105272	1.91e-05	-1.03	RPL37	6167		11722326_at	0.0257664	0.0042	0.388	ZBTB34	403341
11744420_at	0.00107243	2e-05	-1.03	MIR600HG	55342		11744420_at	0.00107243	2e-05	-1.03	MIR600HG	55342		11734045_a_at	0.0314284	0.00557	0.388	KIAA0408	9729
11722211_a_at	0.00119983	2.48e-05	-1.03	NASP	4678		11722211_a_at	0.00119983	2.48e-05	-1.03	NASP	4678		11724963_s_at	0.0366929	0.00687	0.388	FBXO5	26271
11741095_at	0.0014444	3.77e-05	-1.03	CORO2A	7464		11741095_at	0.0014444	3.77e-05	-1.03	CORO2A	7464		11758287_s_at	0.0424966	0.00833	0.388	TMEM236	653567
11727909_at	0.00215893	7.85e-05	-1.03	SLC7A3	84889		11727909_at	0.00215893	7.85e-05	-1.03	SLC7A3	84889		11760385_at	0.022131	0.0034	0.389	MYEF2	50804
11762875_a_at	0.0038125	0.000219	-1.03	RPL4	6124		11762875_a_at	0.0038125	0.000219	-1.03	RPL4	6124		11717260_at	0.0244178	0.0039	0.389	CCDC142	84865
11736262_at	0.00589403	0.000465	-1.03	INHBE	83729		11736262_at	0.00589403	0.000465	-1.03	INHBE	83729		11759598_at	0.0279849	0.00474	0.389	HSPA14	51182
11725448_at	0.00070032	6.94e-06	-1.02	PLD6	201164		11725448_at	0.00070032	6.94e-06	-1.02	PLD6	201164		11755902_a_at	0.0349778	0.00643	0.389	TRPV2	51393
11717680_at	0.00070397	7.34e-06	-1.02	UNC13B	10497		11717680_at	0.00070397	7.34e-06	-1.02	UNC13B	10497		11757563_a_at	0.0428968	0.00845	0.389	PPP1R35	221908
11721554_a_at	0.00073034	8.36e-06	-1.02	COLGALT1	79709		11721554_a_at	0.00073034	8.36e-06	-1.02	COLGALT1	79709		11722745_a_at	0.0259585	0.00425	0.39	BORCS8	4207
11731099_a_at	0.00077359	9.62e-06	-1.02	DNPH1	10591		11731099_a_at	0.00077359	9.62e-06	-1.02	DNPH1	10591		11744735_a_at	0.0319473	0.00569	0.39	TMEM200A	114801
11716494_a_at	0.00079489	1.06e-05	-1.02	MAP4	4134		11716494_a_at	0.00079489	1.06e-05	-1.02	MAP4	4134		11762558_at	0.0347141	0.00636	0.39	C10orf53	282966
11755163_a_at	0.00079838	1.08e-05	-1.02	FANCL	55120		11755163_a_at	0.00079838	1.08e-05	-1.02	FANCL	55120		11722352_s_at	0.0462825	0.00937	0.39	ACTA2	59
11728745_at	0.00086634	1.29e-05	-1.02	C4orf46	201725		11728745_at	0.00086634	1.29e-05	-1.02	C4orf46	201725		11729188_a_at	0.0479844	0.00986	0.39	MAX	4149
11758046_s_at	0.00102204	1.8e-05	-1.02	RAD1	5810		11758046_s_at	0.00102204	1.8e-05	-1.02	RAD1	5810		11736477_a_at	0.0222926	0.00343	0.391	ELL2	22936
11763166_a_at	0.00107472	2.01e-05	-1.02	MARS	4141		11763166_a_at	0.00107472	2.01e-05	-1.02	MARS	4141		11717681_at	0.0224668	0.00347	0.391	GNA13	10672
11755364_a_at	0.00224818	8.38e-05	-1.02	MAMLD1	10046		11755364_a_at	0.00224818	8.38e-05	-1.02	MAMLD1	10046		11743007_at	0.0227939	0.00354	0.391	NFKBIE	4794
11731420_x_at	0.00071436	7.8e-06	-1.01	UBE2G2	7327		11731420_x_at	0.00071436	7.8e-06	-1.01	UBE2G2	7327		11754998_a_at	0.0256108	0.00417	0.391	MCTP1	79772
11759205_a_at	0.00075335	9.12e-06	-1.01	DOCK5	80005		11759205_a_at	0.00075335	9.12e-06	-1.01	DOCK5	80005		11716790_x_at	0.0284335	0.00484	0.391	TARS	6897
11753378_a_at	0.00076059	9.31e-06	-1.01	CDK4	1019		11753378_a_at	0.00076059	9.31e-06	-1.01	CDK4	1019		11739730_at	0.0291521	0.00501	0.391	CSNK1G1	53944
11756879_a_at	0.00083371	1.19e-05	-1.01	STARD9	57519		11756879_a_at	0.00083371	1.19e-05	-1.01	STARD9	57519		11733235_at	0.0298591	0.00517	0.391	SLC46A2	57864
11721704_a_at	0.00085987	1.27e-05	-1.01	CRIP1	1396		11721704_a_at	0.00085987	1.27e-05	-1.01	CRIP1	1396		11755859_a_at	0.0228248	0.00355	0.392	RNF41	10193
11756724_x_at	0.00086634	1.3e-05	-1.01	PPT1	5538		11756724_x_at	0.00086634	1.3e-05	-1.01	PPT1	5538		11739398_a_at	0.0229253	0.00358	0.392	UBE2F	140739
11741376_a_at	0.0008907	1.37e-05	-1.01	LRP8	7804		11741376_a_at	0.0008907	1.37e-05	-1.01	LRP8	7804		11724359_a_at	0.0265722	0.0044	0.392	BTRC	8945
11719032_a_at	0.00105871	1.94e-05	-1.01	FADS3	3995		11719032_a_at	0.00105871	1.94e-05	-1.01	FADS3	3995		11742736_at	0.0292555	0.00503	0.392	MCEE	84693
11754470_a_at	0.00121166	2.57e-05	-1.01	CHTF18	63922		11754470_a_at	0.00121166	2.57e-05	-1.01	CHTF18	63922		11746010_x_at	0.0318467	0.00566	0.392	ACAT2	39
11728300_at	0.0013307	3.25e-05	-1.01	CCNE2	9134		11728300_at	0.0013307	3.25e-05	-1.01	CCNE2	9134		11723821_a_at	0.0381007	0.00722	0.392	SMURF2	64750
11721984_at	0.00152157	4.18e-05	-1.01	ZBED6CL	113763		11721984_at	0.00152157	4.18e-05	-1.01	ZBED6CL	113763		11753722_x_at	0.0225811	0.00349	0.393	PFN1	5216
11760853_a_at	0.00343582	0.000184	-1.01	LOC105376033	84186		11760853_a_at	0.00343582	0.000184	-1.01	LOC105376033	84186		11727260_x_at	0.0227195	0.00352	0.393	IZUMO4	113177
11744020_at	0.00074279	8.78e-06	-1	NUP210	23225		11744020_at	0.00074279	8.78e-06	-1	NUP210	23225		11732309_x_at	0.0228213	0.00355	0.393	ZNF777	27153
11729124_x_at	0.00076059	9.35e-06	-1	RCN2	5955		11729124_x_at	0.00076059	9.35e-06	-1	RCN2	5955		11756960_a_at	0.0246562	0.00395	0.393	ZC3HC1	51530
11739616_x_at	0.00082157	1.17e-05	-1	CD3EAP	10849		11739616_x_at	0.00082157	1.17e-05	-1	CD3EAP	10849		11744549_s_at	0.0254103	0.00412	0.393	COX20	116228
11761390_a_at	0.00091169	1.42e-05	-1	ANKRD10	55608		11761390_a_at	0.00091169	1.42e-05	-1	ANKRD10	55608		11726970_a_at	0.0264427	0.00437	0.393	USP35	57558
11721396_at	0.00091169	1.42e-05	-1	MUM1	84939		11721396_at	0.00091169	1.42e-05	-1	MUM1	84939		11739911_at	0.0278362	0.0047	0.393	PCBD2	84105
11762854_a_at	0.0009319	1.51e-05	-1	EIF4A1	1973		11762854_a_at	0.0009319	1.51e-05	-1	EIF4A1	1973		11723591_at	0.0295911	0.00511	0.393	LRRC8C	84230
11755868_x_at	0.00095648	1.58e-05	-1	CLCC1	23155		11755868_x_at	0.00095648	1.58e-05	-1	CLCC1	23155		11750002_a_at	0.0301629	0.00525	0.393	RAB2A	5862
11723356_a_at	0.00097961	1.65e-05	-1	CHD7	55636		11723356_a_at	0.00097961	1.65e-05	-1	CHD7	55636		11742962_a_at	0.0321996	0.00575	0.393	IP6K2	51447
11719971_at	0.00101025	1.76e-05	-1	PACSIN3	29763		11719971_at	0.00101025	1.76e-05	-1	PACSIN3	29763		11747165_a_at	0.0373087	0.00702	0.393	LOC100499484	57653
11724672_s_at	0.00113446	2.23e-05	-1	ELP5	23587		11724672_s_at	0.00113446	2.23e-05	-1	ELP5	23587		11736116_a_at	0.0401138	0.00773	0.393	FGFR1OP2	26127
11733662_a_at	0.00115809	2.31e-05	-1	KCNH2	3757		11733662_a_at	0.00115809	2.31e-05	-1	KCNH2	3757		11754785_a_at	0.022987	0.00359	0.394	ZFYVE19	84936
11717215_a_at	0.00077935	9.75e-06	-0.999	ATP9A	10079		11717215_a_at	0.00077935	9.75e-06	-0.999	ATP9A	10079		11734823_a_at	0.0246287	0.00394	0.394	APBB2	323
11718464_s_at	0.00194359	6.49e-05	-0.999	NEURL1B	54492		11718464_s_at	0.00194359	6.49e-05	-0.999	NEURL1B	54492		11725123_a_at	0.0299799	0.00521	0.394	POLB	5423
11739184_a_at	0.00077556	9.67e-06	-0.998	MGAT4B	11282		11739184_a_at	0.00077556	9.67e-06	-0.998	MGAT4B	11282		11754975_a_at	0.0357481	0.00663	0.394	USP30	84749
11727036_at	0.00147498	3.95e-05	-0.998	SLC9B2	133308		11727036_at	0.00147498	3.95e-05	-0.998	SLC9B2	133308		11719877_a_at	0.0471748	0.00963	0.394	TRPT1	83707
11740090_at	0.00084966	1.23e-05	-0.997	DPH6	89978		11740090_at	0.00084966	1.23e-05	-0.997	DPH6	89978		11728172_a_at	0.0478253	0.00981	0.394	MOB3C	148932
11746225_at	0.00125513	2.84e-05	-0.997	GAS6-AS1	650669		11746225_at	0.00125513	2.84e-05	-0.997	GAS6-AS1	650669		11730450_at	0.0214353	0.00325	0.395	NEURL2	140825
11755908_s_at	0.00182334	5.75e-05	-0.997	IGSF3	3321		11755908_s_at	0.00182334	5.75e-05	-0.997	IGSF3	3321		11741725_a_at	0.0215071	0.00326	0.395	SCAF4	57466
11718307_a_at	0.00074874	8.9e-06	-0.996	GSE1	23199		11718307_a_at	0.00074874	8.9e-06	-0.996	GSE1	23199		11743619_a_at	0.0226459	0.00351	0.395	DUS4L	11062
11722636_a_at	0.00085389	1.25e-05	-0.994	ELL3	80237		11722636_a_at	0.00085389	1.25e-05	-0.994	ELL3	80237		11726027_x_at	0.0283314	0.00482	0.395	STAG3L4	64940
11717335_at	0.00078541	1e-05	-0.993	TRIM27	5987		11717335_at	0.00078541	1e-05	-0.993	TRIM27	5987		11744908_a_at	0.031433	0.00557	0.395	SVBP	374969
11721321_x_at	0.00087002	1.31e-05	-0.992	LYRM4	57128		11721321_x_at	0.00087002	1.31e-05	-0.992	LYRM4	57128		11754151_a_at	0.0443965	0.00885	0.395	STXBP5	134957
11733092_x_at	0.00120696	2.52e-05	-0.992	FOXRED2	80020		11733092_x_at	0.00120696	2.52e-05	-0.992	FOXRED2	80020		11721174_a_at	0.021894	0.00335	0.396	PYM1	84305
11726524_s_at	0.00135222	3.38e-05	-0.992	ZFHX3	463		11726524_s_at	0.00135222	3.38e-05	-0.992	ZFHX3	463		11724531_x_at	0.0220793	0.00339	0.396	MBIP	51562
11718920_a_at	0.0018409	5.88e-05	-0.992	IQSEC1	9922		11718920_a_at	0.0018409	5.88e-05	-0.992	IQSEC1	9922		11735828_at	0.0246121	0.00394	0.396	VSX1	30813
11720503_a_at	0.00077935	9.75e-06	-0.991	ALDH3A2	224		11720503_a_at	0.00077935	9.75e-06	-0.991	ALDH3A2	224		11756515_s_at	0.0249921	0.00402	0.396	EXOSC1	51013
11728278_at	0.00142458	3.68e-05	-0.991	CASP6	839		11728278_at	0.00142458	3.68e-05	-0.991	CASP6	839		11743837_a_at	0.027752	0.00468	0.396	NCBP3	55421
11732726_x_at	0.00092447	1.46e-05	-0.99	PIGW	284098		11732726_x_at	0.00092447	1.46e-05	-0.99	PIGW	284098		11741803_a_at	0.0303558	0.00529	0.396	FAM76A	199870
11724597_a_at	0.00106934	1.98e-05	-0.99	KIFC2	90990		11724597_a_at	0.00106934	1.98e-05	-0.99	KIFC2	90990		11753773_x_at	0.0211843	0.00319	0.397	SPCS2	9789
11762582_at	0.00409661	0.000252	-0.989	GINS4	84296		11762582_at	0.00409661	0.000252	-0.989	GINS4	84296		11727376_a_at	0.0221466	0.0034	0.397	HMGCR	3156
11720909_a_at	0.00074777	8.87e-06	-0.988	TMEM44	93109		11720909_a_at	0.00074777	8.87e-06	-0.988	TMEM44	93109		11729816_x_at	0.034527	0.00632	0.397	TRIM24	8805
11749451_a_at	0.00205588	7.21e-05	-0.988	DERA	51071		11749451_a_at	0.00205588	7.21e-05	-0.988	DERA	51071		11748155_a_at	0.0356425	0.0066	0.397	ZNF670-ZNF695	57116
11720689_s_at	0.00079072	1.02e-05	-0.987	FAM195A	84331		11720689_s_at	0.00079072	1.02e-05	-0.987	FAM195A	84331		11743605_s_at	0.0399575	0.00768	0.397	VBP1	7411
11745257_a_at	0.00120696	2.51e-05	-0.987	RBM14	10432		11745257_a_at	0.00120696	2.51e-05	-0.987	RBM14	10432		11722433_a_at	0.021181	0.00319	0.398	PEX16	9409
11734887_at	0.00101908	1.79e-05	-0.986	SEMA3G	56920		11734887_at	0.00101908	1.79e-05	-0.986	SEMA3G	56920		11722752_a_at	0.0218415	0.00333	0.398	ELMSAN1	91748
11722931_a_at	0.00102754	1.83e-05	-0.986	GART	2618		11722931_a_at	0.00102754	1.83e-05	-0.986	GART	2618		11716029_a_at	0.0218502	0.00334	0.398	NDUFB9	4715
11715579_a_at	0.00075335	9.1e-06	-0.985	VKORC1	79001		11715579_a_at	0.00075335	9.1e-06	-0.985	VKORC1	79001		11732668_a_at	0.0224851	0.00348	0.398	APITD1-CORT	1325
11722189_at	0.00092189	1.46e-05	-0.985	MTDH	92140		11722189_at	0.00092189	1.46e-05	-0.985	MTDH	92140		11721938_at	0.0237188	0.00375	0.398	RNF169	254225
11715604_x_at	0.00127421	2.93e-05	-0.985	SPARC	6678		11715604_x_at	0.00127421	2.93e-05	-0.985	SPARC	6678		11724712_a_at	0.0255583	0.00415	0.398	LRRC23	10233
11722078_a_at	0.00271529	0.000122	-0.985	SEPT3	55964		11722078_a_at	0.00271529	0.000122	-0.985	SEPT3	55964		11715898_a_at	0.0263732	0.00435	0.398	TNIP1	10318
11721795_a_at	0.00418252	0.000262	-0.985	SMO	6608		11721795_a_at	0.00418252	0.000262	-0.985	SMO	6608		11741644_a_at	0.0264114	0.00436	0.398	ATXN7L1	222255
11723104_at	0.00131122	3.12e-05	-0.984	GNB4	59345		11723104_at	0.00131122	3.12e-05	-0.984	GNB4	59345		11742298_x_at	0.0272787	0.00458	0.398	FBXO24	26261
11743513_a_at	0.0008304	1.19e-05	-0.983	GINS2	51659		11743513_a_at	0.0008304	1.19e-05	-0.983	GINS2	51659		11723629_a_at	0.027484	0.00462	0.398	TAF1	6872
11736762_a_at	0.00345357	0.000186	-0.983	ZNF33B	7582		11736762_a_at	0.00345357	0.000186	-0.983	ZNF33B	7582		11758043_s_at	0.0211598	0.00319	0.399	IER2	9592
11755798_a_at	0.00099005	1.69e-05	-0.981	AMER1	139285		11755798_a_at	0.00099005	1.69e-05	-0.981	AMER1	139285		11747719_a_at	0.0213191	0.00322	0.399	KIAA0391	9692
11757102_a_at	0.00123086	2.68e-05	-0.98	BOP1	23246		11757102_a_at	0.00123086	2.68e-05	-0.98	BOP1	23246		11719511_s_at	0.0265962	0.00441	0.399	PHC1	1911
11758196_s_at	0.00123086	2.69e-05	-0.98	IGFBP5	3488		11758196_s_at	0.00123086	2.69e-05	-0.98	IGFBP5	3488		11731992_x_at	0.028923	0.00496	0.399	TROAP	10024
11757150_x_at	0.00170062	5.13e-05	-0.98	EEF1B2	1933		11757150_x_at	0.00170062	5.13e-05	-0.98	EEF1B2	1933		11723457_a_at	0.0293841	0.00506	0.399	MON1A	84315
11718221_a_at	0.00095867	1.59e-05	-0.979	GSPT1	2935		11718221_a_at	0.00095867	1.59e-05	-0.979	GSPT1	2935		11737129_at	0.0395278	0.00757	0.399	SPACA1	81833
11718135_at	0.00077037	9.56e-06	-0.978	PRPS2	5634		11718135_at	0.00077037	9.56e-06	-0.978	PRPS2	5634		11763490_a_at	0.043339	0.00856	0.399	STK35	140901
11743266_a_at	0.00100362	1.73e-05	-0.978	RPL34	6164		11743266_a_at	0.00100362	1.73e-05	-0.978	RPL34	6164		11744733_x_at	0.0263165	0.00434	0.4	UBE2CP5	84914
11749013_x_at	0.00226071	8.52e-05	-0.978	ZBED1	9189		11749013_x_at	0.00226071	8.52e-05	-0.978	ZBED1	9189		11747628_a_at	0.0267624	0.00445	0.4	VMP1	81671
11725064_x_at	0.00095867	1.59e-05	-0.977	TCOF1	6949		11725064_x_at	0.00095867	1.59e-05	-0.977	TCOF1	6949		11739688_a_at	0.0417316	0.00814	0.4	FAM107B	83641
11726711_x_at	0.00116007	2.32e-05	-0.977	PFAS	5198		11726711_x_at	0.00116007	2.32e-05	-0.977	PFAS	5198		11745826_a_at	0.0208969	0.00313	0.401	CCNL1	57018
11754155_s_at	0.00086634	1.29e-05	-0.976	ANP32A	8125		11754155_s_at	0.00086634	1.29e-05	-0.976	ANP32A	8125		11723141_at	0.0213713	0.00323	0.401	ZBTB11	27107
11729723_a_at	0.000961	1.6e-05	-0.976	UGT3A2	167127		11729723_a_at	0.000961	1.6e-05	-0.976	UGT3A2	167127		11743676_a_at	0.0243853	0.00389	0.401	TTLL7	79739
11715681_s_at	0.00085389	1.25e-05	-0.975	CREG1	8804		11715681_s_at	0.00085389	1.25e-05	-0.975	CREG1	8804		11756201_x_at	0.0257942	0.00421	0.401	CHI3L2	1117
11733035_at	0.00086634	1.3e-05	-0.974	C7orf73	647087		11733035_at	0.00086634	1.3e-05	-0.974	C7orf73	647087		11749516_a_at	0.0259063	0.00423	0.401	PAF1	54623
11758757_at	0.00106234	1.96e-05	-0.974	ADH5	128		11758757_at	0.00106234	1.96e-05	-0.974	ADH5	128		11735128_a_at	0.0305395	0.00533	0.401	TSC22D2	9819
11763181_at	0.00135603	3.4e-05	-0.974	RQCD1	9125		11763181_at	0.00135603	3.4e-05	-0.974	RQCD1	9125		11715225_s_at	0.0426825	0.00839	0.401	VPS54	51542
11761869_at	0.00157987	4.45e-05	-0.974	PSIP1	11168		11761869_at	0.00157987	4.45e-05	-0.974	PSIP1	11168		11721939_a_at	0.0498172	0.0104	0.401	ADORA2A	135
11733208_a_at	0.00082157	1.15e-05	-0.973	ZNF480	147657		11733208_a_at	0.00082157	1.15e-05	-0.973	ZNF480	147657		11716800_at	0.0228248	0.00355	0.402	FADD	8772
11764091_x_at	0.00095001	1.56e-05	-0.973	YY1	7528		11764091_x_at	0.00095001	1.56e-05	-0.973	YY1	7528		11752759_x_at	0.0234673	0.00369	0.402	MARVELD2	153562
11754505_a_at	0.00104522	1.89e-05	-0.973	SLC39A4	55630		11754505_a_at	0.00104522	1.89e-05	-0.973	SLC39A4	55630		11747930_x_at	0.023585	0.00372	0.402	UBAP1	51271
11725413_x_at	0.00099629	1.7e-05	-0.972	TRIM14	9830		11725413_x_at	0.00099629	1.7e-05	-0.972	TRIM14	9830		11731108_s_at	0.0238412	0.00378	0.402	STAG2	10735
11761389_at	0.00528052	0.000391	-0.972	CD3G	917		11761389_at	0.00528052	0.000391	-0.972	CD3G	917		11729505_a_at	0.0263595	0.00435	0.402	HDDC3	374659
11748878_x_at	0.00083761	1.21e-05	-0.971	WRB	7485		11748878_x_at	0.00083761	1.21e-05	-0.971	WRB	7485		11726275_a_at	0.0278644	0.00471	0.402	ATG101	60673
11735216_a_at	0.00135603	3.4e-05	-0.971	CHRNA5	1138		11735216_a_at	0.00135603	3.4e-05	-0.971	CHRNA5	1138		11715726_a_at	0.032338	0.00578	0.402	OAZ2	4947
11724131_at	0.00082157	1.16e-05	-0.97	GFRA1	2674		11724131_at	0.00082157	1.16e-05	-0.97	GFRA1	2674		11727024_a_at	0.0373893	0.00704	0.402	SPATA2	9825
11743105_at	0.00100362	1.73e-05	-0.97	PTCD3	55037		11743105_at	0.00100362	1.73e-05	-0.97	PTCD3	55037		11716513_a_at	0.0384359	0.0073	0.402	MOCS2	4338
11760644_a_at	0.00092556	1.47e-05	-0.969	C21orf58	54058		11760644_a_at	0.00092556	1.47e-05	-0.969	C21orf58	54058		11745968_x_at	0.0428503	0.00843	0.402	BCLAF1	9774
11763411_x_at	0.00128634	2.98e-05	-0.969	PRR5	55615		11763411_x_at	0.00128634	2.98e-05	-0.969	PRR5	55615		11726072_a_at	0.0434238	0.00859	0.402	EMC2	9694
11722665_a_at	0.00146303	3.87e-05	-0.968	GABRB3	2562		11722665_a_at	0.00146303	3.87e-05	-0.968	GABRB3	2562		11715822_s_at	0.0448013	0.00896	0.402	SYPL1	6856
11754609_x_at	0.0010832	2.04e-05	-0.967	STMN3	50861		11754609_x_at	0.0010832	2.04e-05	-0.967	STMN3	50861		11743993_at	0.0208565	0.00312	0.403	KCTD5	54442
11720768_at	0.00092447	1.47e-05	-0.964	METTL9	51108		11720768_at	0.00092447	1.47e-05	-0.964	METTL9	51108		11729830_s_at	0.0217077	0.0033	0.403	DCLRE1A	9937
11727420_at	0.00112488	2.2e-05	-0.964	CNBP	7555		11727420_at	0.00112488	2.2e-05	-0.964	CNBP	7555		11724118_a_at	0.0233203	0.00366	0.403	SAMD9L	219285
11752474_a_at	0.00470235	0.00032	-0.964	SFRP5	6425		11752474_a_at	0.00470235	0.00032	-0.964	SFRP5	6425		11730660_a_at	0.0338693	0.00617	0.403	LY9	4063
11718531_a_at	0.00099629	1.7e-05	-0.963	CAD	790		11718531_a_at	0.00099629	1.7e-05	-0.963	CAD	790		11733536_at	0.0347548	0.00637	0.403	KCNG3	170850
11718510_a_at	0.00079838	1.07e-05	-0.962	UBE2L3	7332		11718510_a_at	0.00079838	1.07e-05	-0.962	UBE2L3	7332		11746727_s_at	0.0452542	0.00908	0.403	FBXO38	81545
11728719_a_at	0.0101778	0.00108	-0.962	LTBP1	4052		11728719_a_at	0.0101778	0.00108	-0.962	LTBP1	4052		11736979_at	0.0459398	0.00927	0.403	FSIP1	161835
11730305_at	0.00087627	1.33e-05	-0.96	FANCA	2175		11730305_at	0.00087627	1.33e-05	-0.96	FANCA	2175		11720983_s_at	0.0232315	0.00364	0.404	PSMC6	5706
11716456_at	0.00097896	1.64e-05	-0.96	RHOBTB3	22836		11716456_at	0.00097896	1.64e-05	-0.96	RHOBTB3	22836		11745460_at	0.0310824	0.00548	0.404	NDUFV3	4731
11745021_a_at	0.00205502	7.18e-05	-0.96	MYC	4609		11745021_a_at	0.00205502	7.18e-05	-0.96	MYC	4609		11715172_at	0.0481	0.00989	0.404	DEPDC5	9681
11729653_a_at	0.00383409	0.000222	-0.96	SMAD2	4087		11729653_a_at	0.00383409	0.000222	-0.96	SMAD2	4087		11720043_a_at	0.0192661	0.00278	0.405	ABHD16A	7920
11725798_s_at	0.00092888	1.5e-05	-0.959	USP46	64854		11725798_s_at	0.00092888	1.5e-05	-0.959	USP46	64854		11739477_a_at	0.019597	0.00285	0.405	SBF2	81846
11755353_a_at	0.00536317	0.000402	-0.959	MYO7B	4648		11755353_a_at	0.00536317	0.000402	-0.959	MYO7B	4648		11743660_x_at	0.0202978	0.003	0.405	SNRNP27	11017
11755296_a_at	0.00099653	1.71e-05	-0.958	PSAP	5660		11755296_a_at	0.00099653	1.71e-05	-0.958	PSAP	5660		11759893_at	0.024033	0.00382	0.405	PLEKHA8	51054
11754473_a_at	0.00176318	5.43e-05	-0.957	CADM1	23705		11754473_a_at	0.00176318	5.43e-05	-0.957	CADM1	23705		11727211_a_at	0.0260589	0.00427	0.405	HEATR5B	54497
[truncated: 5,649 more rows]

## Sheet: OSD – 172 
all							down							up
[truncated: 3,018 more rows]

## Sheet: OSD – 188
all							down							up
[truncated: 3,757 more rows]

## Sheet: OSD – 297
all							down							up
[truncated: 8,193 more rows]
