# Supplementary material for: Exploring the Impact of Microgravity on Gene Expression: Dysregulated Pathways and Candidate Repurposed Drugs
Source: Int J Mol Sci. 2025 Feb 2;26(3):1287. doi: 10.3390/ijms26031287 (PMC11818396; doi:10.3390/ijms26031287)
Supplement: Supplementary file 1 [file ijms-26-01287-s001.zip › S2. Enrichment of DEGs.xlsx]

## Sheet: GO-BP
Common (GO BP)
Term	p-value	q-value	Genes
Peptidyl-Threonine Phosphorylation (GO:0018107)	0.0004	0.0344	CSNK2A2;HIPK1
Peptidyl-Threonine Modification (GO:0018210)	0.0006	0.0344	CSNK2A2;HIPK1
Dermatan Sulfate Proteoglycan Metabolic Process (GO:0050655)	0.0027	0.0344	CSGALNACT2
Peptidyl-Serine Phosphorylation (GO:0018105)	0.0033	0.0344	CSNK2A2;HIPK1
Definitive Hemopoiesis (GO:0060216)	0.0033	0.0344	HIPK1
Polyadenylation-Dependent snoRNA 3'-End Processing (GO:0071051)	0.0033	0.0344	EXOSC5
Nucleotide Catabolic Process (GO:0009166)	0.0033	0.0344	DNPH1
Peptidyl-Serine Modification (GO:0018209)	0.0036	0.0344	CSNK2A2;HIPK1
Dermatan Sulfate Proteoglycan Biosynthetic Process (GO:0050651)	0.0038	0.0344	CSGALNACT2
U4 snRNA 3'-End Processing (GO:0034475)	0.0038	0.0344	EXOSC5
Negative Regulation Of Regulated Secretory Pathway (GO:1903306)	0.0044	0.0344	RAP1A
Chondroitin Sulfate Proteoglycan Metabolic Process (GO:0050654)	0.0049	0.0344	CSGALNACT2
Nerve Growth Factor Signaling Pathway (GO:0038180)	0.0049	0.0344	RAP1A
Positive Regulation Of Vasculogenesis (GO:2001214)	0.0049	0.0344	RAP1A
Nuclear mRNA Surveillance (GO:0071028)	0.0049	0.0344	EXOSC5
Epithelial Cell Apoptotic Process (GO:1904019)	0.0055	0.0344	HIPK1
Nuclear RNA Surveillance (GO:0071027)	0.0055	0.0344	EXOSC5
Rap Protein Signal Transduction (GO:0032486)	0.0055	0.0344	RAP1A
Nuclear-Transcribed mRNA Catabolic Process, Exonucleolytic, 3'-5' (GO:0034427)	0.0055	0.0344	EXOSC5
sno(s)RNA 3'-End Processing (GO:0031126)	0.006	0.0344	EXOSC5
Regulation Of Chromosome Separation (GO:1905818)	0.0066	0.0344	CSNK2A2
DNA Deamination (GO:0045006)	0.0066	0.0344	EXOSC5
Exonucleolytic Catabolism Of Deadenylated mRNA (GO:0043928)	0.0066	0.0344	EXOSC5
Polysaccharide Biosynthetic Process (GO:0000271)	0.0066	0.0344	CSGALNACT2
Chondroitin Sulfate Biosynthetic Process (GO:0030206)	0.0071	0.0344	CSGALNACT2
Response To Nerve Growth Factor (GO:1990089)	0.0071	0.0344	RAP1A
Microvillus Organization (GO:0032528)	0.0071	0.0344	RAP1A
Regulation Of Vasculogenesis (GO:2001212)	0.0071	0.0344	RAP1A
Microvillus Assembly (GO:0030033)	0.0077	0.0357	RAP1A
Neurotrophin Signaling Pathway (GO:0038179)	0.0082	0.037	RAP1A
Chondroitin Sulfate Metabolic Process (GO:0030204)	0.0088	0.037	CSGALNACT2
DNA Modification (GO:0006304)	0.0093	0.037	EXOSC5
Nuclear-Transcribed mRNA Catabolic Process, Exonucleolytic (GO:0000291)	0.0093	0.037	EXOSC5
Regulation Of Synaptic Vesicle Exocytosis (GO:2000300)	0.0099	0.037	RAP1A
Chondroitin Sulfate Proteoglycan Biosynthetic Process (GO:0050650)	0.0104	0.037	CSGALNACT2
Regulation Of Autophagy Of Mitochondrion (GO:1903146)	0.0104	0.037	CSNK2A2
Intrinsic Apoptotic Signaling Pathway In Response To DNA Damage By P53 Class Mediator (GO:0042771)	0.0104	0.037	HIPK1
rRNA Catabolic Process (GO:0016075)	0.0104	0.037	EXOSC5
Endothelial Cell Development (GO:0001885)	0.0109	0.0379	RAP1A
Cellular Response To Nerve Growth Factor Stimulus (GO:1990090)	0.0115	0.0388	RAP1A
snRNA 3'-End Processing (GO:0034472)	0.012	0.0396	EXOSC5
Regulation Of Cell Junction Assembly (GO:1901888)	0.0126	0.0404	RAP1A
Negative Regulation Of Proteolysis Involved In Protein Catabolic Process (GO:1903051)	0.0137	0.0419	CSNK2A2
Proteoglycan Metabolic Process (GO:0006029)	0.0137	0.0419	CSGALNACT2
Establishment Of Endothelial Barrier (GO:0061028)	0.0153	0.0449	RAP1A
Regulation Of Chromosome Segregation (GO:0051983)	0.0153	0.0449	CSNK2A2
Positive Regulation Of Protein Targeting To Mitochondrion (GO:1903955)	0.0164	0.0471	CSNK2A2
Cellular Response To cAMP (GO:0071320)	0.0169	0.0472	RAP1A
Proteoglycan Biosynthetic Process (GO:0030166)	0.0175	0.0472	CSGALNACT2
ncRNA Catabolic Process (GO:0034661)	0.018	0.0472	EXOSC5
Positive Regulation Of Establishment Of Protein Localization To Mitochondrion (GO:1903749)	0.018	0.0472	CSNK2A2
Purine Nucleotide Metabolic Process (GO:0006163)	0.0185	0.0472	DNPH1
Smoothened Signaling Pathway (GO:0007224)	0.0185	0.0472	HIPK1
Intrinsic Apoptotic Signaling Pathway By P53 Class Mediator (GO:0072332)	0.0191	0.0477	HIPK1
Regulation Of Cellular Component Biogenesis (GO:0044087)	0.0202	0.0486	RAP1A
Response To cAMP (GO:0051591)	0.0207	0.0486	RAP1A
Regulation Of Protein Targeting To Mitochondrion (GO:1903214)	0.0212	0.0486	CSNK2A2
Negative Regulation Of Ubiquitin-Dependent Protein Catabolic Process (GO:2000059)	0.0212	0.0486	CSNK2A2
Nuclear-Transcribed mRNA Catabolic Process, Deadenylation-Dependent Decay (GO:0000288)	0.0212	0.0486	EXOSC5
Regulation Of Cytokine-Mediated Signaling Pathway (GO:0001959)	0.0218	0.0486	HIPK1
Phosphorylation (GO:0016310)	0.0222	0.0486	CSNK2A2;HIPK1
Visual System Development (GO:0150063)	0.0223	0.0486	HIPK1
Regulation Of Ubiquitin-Dependent Protein Catabolic Process (GO:2000058)	0.0229	0.049	CSNK2A2
Nucleobase-Containing Compound Catabolic Process (GO:0034655)	0.0239	0.0505	EXOSC5
Regulation Of Apoptotic Signaling Pathway (GO:2001233)	0.0245	0.0508	CSNK2A2
Cellular Defense Response (GO:0006968)	0.0261	0.0526	LGALS3BP
Regulation Of Tumor Necrosis Factor-Mediated Signaling Pathway (GO:0010803)	0.0261	0.0526	HIPK1
Intrinsic Apoptotic Signaling Pathway In Response To DNA Damage (GO:0008630)	0.0266	0.0529	HIPK1
Regulation Of Mitochondrion Organization (GO:0010821)	0.0272	0.0531	CSNK2A2
Protein Phosphorylation (GO:0006468)	0.0295	0.057	CSNK2A2;HIPK1
RNA Catabolic Process (GO:0006401)	0.0309	0.0582	EXOSC5
Eye Development (GO:0001654)	0.0314	0.0582	HIPK1
Glycosaminoglycan Biosynthetic Process (GO:0006024)	0.0314	0.0582	CSGALNACT2
Extrinsic Apoptotic Signaling Pathway (GO:0097191)	0.0362	0.0661	HIPK1
Sulfur Compound Biosynthetic Process (GO:0044272)	0.0378	0.0672	CSGALNACT2
Sensory Organ Development (GO:0007423)	0.0378	0.0672	HIPK1
Negative Regulation Of Catabolic Process (GO:0009895)	0.0389	0.0682	CSNK2A2
Glycoprotein Biosynthetic Process (GO:0009101)	0.0431	0.0746	CSGALNACT2
Positive Regulation Of Growth (GO:0045927)	0.0437	0.0746	DNPH1
Negative Regulation Of Apoptotic Signaling Pathway (GO:2001234)	0.0442	0.0746	CSNK2A2
Macromolecule Catabolic Process (GO:0009057)	0.0458	0.0754	EXOSC5
Nuclear-Transcribed mRNA Catabolic Process (GO:0000956)	0.0458	0.0754	EXOSC5
Regulation Of RNA Metabolic Process (GO:0051252)	0.0489	0.0786	MBNL2
rRNA Metabolic Process (GO:0016072)	0.0489	0.0786	EXOSC5
Positive Regulation Of Neuron Projection Development (GO:0010976)	0.0495	0.0786	RAP1A
Under-expressed (GO BP)
Term	p-value	q-value	Genes
Nucleotide Catabolic Process (GO:0009166)	0.0015	0.012	DNPH1
Polyadenylation-Dependent snoRNA 3'-End Processing (GO:0071051)	0.0015	0.012	EXOSC5
U4 snRNA 3'-End Processing (GO:0034475)	0.0017	0.012	EXOSC5
Nuclear mRNA Surveillance (GO:0071028)	0.0022	0.012	EXOSC5
Nuclear RNA Surveillance (GO:0071027)	0.0025	0.012	EXOSC5
Nuclear-Transcribed mRNA Catabolic Process, Exonucleolytic, 3'-5' (GO:0034427)	0.0025	0.012	EXOSC5
sno(s)RNA 3'-End Processing (GO:0031126)	0.0027	0.012	EXOSC5
Exonucleolytic Catabolism Of Deadenylated mRNA (GO:0043928)	0.003	0.012	EXOSC5
DNA Deamination (GO:0045006)	0.003	0.012	EXOSC5
DNA Modification (GO:0006304)	0.0042	0.0139	EXOSC5
Nuclear-Transcribed mRNA Catabolic Process, Exonucleolytic (GO:0000291)	0.0042	0.0139	EXOSC5
rRNA Catabolic Process (GO:0016075)	0.0047	0.0142	EXOSC5
snRNA 3'-End Processing (GO:0034472)	0.0055	0.0152	EXOSC5
ncRNA Catabolic Process (GO:0034661)	0.0082	0.0203	EXOSC5
Purine Nucleotide Metabolic Process (GO:0006163)	0.0085	0.0203	DNPH1
Nuclear-Transcribed mRNA Catabolic Process, Deadenylation-Dependent Decay (GO:0000288)	0.0097	0.0219	EXOSC5
Nucleobase-Containing Compound Catabolic Process (GO:0034655)	0.011	0.0232	EXOSC5
Cellular Defense Response (GO:0006968)	0.0119	0.0239	LGALS3BP
RNA Catabolic Process (GO:0006401)	0.0142	0.0268	EXOSC5
Positive Regulation Of Growth (GO:0045927)	0.0201	0.0345	DNPH1
Nuclear-Transcribed mRNA Catabolic Process (GO:0000956)	0.0211	0.0345	EXOSC5
Macromolecule Catabolic Process (GO:0009057)	0.0211	0.0345	EXOSC5
rRNA Metabolic Process (GO:0016072)	0.0225	0.0353	EXOSC5
ncRNA Processing (GO:0034470)	0.0248	0.036	EXOSC5
rRNA Processing (GO:0006364)	0.025	0.036	EXOSC5
Positive Regulation Of Cell Growth (GO:0030307)	0.0262	0.0363	DNPH1
RNA Metabolic Process (GO:0016070)	0.0274	0.0366	EXOSC5
Epithelial Cell Differentiation (GO:0030855)	0.0326	0.0419	DNPH1
Defense Response To Symbiont (GO:0140546)	0.0365	0.0443	EXOSC5
Epithelium Development (GO:0060429)	0.0379	0.0443	DNPH1
Ribosome Biogenesis (GO:0042254)	0.0382	0.0443	EXOSC5
RNA Processing (GO:0006396)	0.0449	0.0505	EXOSC5
Defense Response To Virus (GO:0051607)	0.0464	0.0506	EXOSC5
Over-expressed (GO BP)
Term	p-value	q-value	Genes
Peptidyl-Threonine Phosphorylation (GO:0018107)	0.0001	0.0079	CSNK2A2;HIPK1
Peptidyl-Threonine Modification (GO:0018210)	0.0002	0.0079	CSNK2A2;HIPK1
Peptidyl-Serine Phosphorylation (GO:0018105)	0.0009	0.0203	CSNK2A2;HIPK1
Peptidyl-Serine Modification (GO:0018209)	0.001	0.0203	CSNK2A2;HIPK1
Dermatan Sulfate Proteoglycan Metabolic Process (GO:0050655)	0.0015	0.0203	CSGALNACT2
Definitive Hemopoiesis (GO:0060216)	0.0018	0.0203	HIPK1
Dermatan Sulfate Proteoglycan Biosynthetic Process (GO:0050651)	0.0021	0.0203	CSGALNACT2
Negative Regulation Of Regulated Secretory Pathway (GO:1903306)	0.0024	0.0203	RAP1A
Chondroitin Sulfate Proteoglycan Metabolic Process (GO:0050654)	0.0027	0.0203	CSGALNACT2
Nerve Growth Factor Signaling Pathway (GO:0038180)	0.0027	0.0203	RAP1A
Positive Regulation Of Vasculogenesis (GO:2001214)	0.0027	0.0203	RAP1A
Epithelial Cell Apoptotic Process (GO:1904019)	0.003	0.0203	HIPK1
Rap Protein Signal Transduction (GO:0032486)	0.003	0.0203	RAP1A
Regulation Of Chromosome Separation (GO:1905818)	0.0036	0.0203	CSNK2A2
Polysaccharide Biosynthetic Process (GO:0000271)	0.0036	0.0203	CSGALNACT2
Chondroitin Sulfate Biosynthetic Process (GO:0030206)	0.0039	0.0203	CSGALNACT2
Response To Nerve Growth Factor (GO:1990089)	0.0039	0.0203	RAP1A
Microvillus Organization (GO:0032528)	0.0039	0.0203	RAP1A
Regulation Of Vasculogenesis (GO:2001212)	0.0039	0.0203	RAP1A
Microvillus Assembly (GO:0030033)	0.0042	0.0208	RAP1A
Neurotrophin Signaling Pathway (GO:0038179)	0.0045	0.0212	RAP1A
Chondroitin Sulfate Metabolic Process (GO:0030204)	0.0048	0.0216	CSGALNACT2
Regulation Of Synaptic Vesicle Exocytosis (GO:2000300)	0.0054	0.0217	RAP1A
Chondroitin Sulfate Proteoglycan Biosynthetic Process (GO:0050650)	0.0057	0.0217	CSGALNACT2
Regulation Of Autophagy Of Mitochondrion (GO:1903146)	0.0057	0.0217	CSNK2A2
Intrinsic Apoptotic Signaling Pathway In Response To DNA Damage By P53 Class Mediator (GO:0042771)	0.0057	0.0217	HIPK1
Endothelial Cell Development (GO:0001885)	0.006	0.0219	RAP1A
Cellular Response To Nerve Growth Factor Stimulus (GO:1990090)	0.0063	0.0222	RAP1A
Phosphorylation (GO:0016310)	0.0065	0.0222	CSNK2A2;HIPK1
Regulation Of Cell Junction Assembly (GO:1901888)	0.0069	0.0227	RAP1A
Negative Regulation Of Proteolysis Involved In Protein Catabolic Process (GO:1903051)	0.0075	0.0231	CSNK2A2
Proteoglycan Metabolic Process (GO:0006029)	0.0075	0.0231	CSGALNACT2
Establishment Of Endothelial Barrier (GO:0061028)	0.0084	0.0244	RAP1A
Regulation Of Chromosome Segregation (GO:0051983)	0.0084	0.0244	CSNK2A2
Protein Phosphorylation (GO:0006468)	0.0088	0.0247	CSNK2A2;HIPK1
Positive Regulation Of Protein Targeting To Mitochondrion (GO:1903955)	0.009	0.0247	CSNK2A2
Cellular Response To cAMP (GO:0071320)	0.0093	0.0248	RAP1A
Proteoglycan Biosynthetic Process (GO:0030166)	0.0096	0.0249	CSGALNACT2
Positive Regulation Of Establishment Of Protein Localization To Mitochondrion (GO:1903749)	0.0099	0.025	CSNK2A2
Smoothened Signaling Pathway (GO:0007224)	0.0102	0.0251	HIPK1
Intrinsic Apoptotic Signaling Pathway By P53 Class Mediator (GO:0072332)	0.0105	0.0252	HIPK1
Regulation Of Cellular Component Biogenesis (GO:0044087)	0.0111	0.0256	RAP1A
Response To cAMP (GO:0051591)	0.0113	0.0256	RAP1A
Regulation Of Protein Targeting To Mitochondrion (GO:1903214)	0.0116	0.0256	CSNK2A2
Negative Regulation Of Ubiquitin-Dependent Protein Catabolic Process (GO:2000059)	0.0116	0.0256	CSNK2A2
Regulation Of Cytokine-Mediated Signaling Pathway (GO:0001959)	0.0119	0.0257	HIPK1
Visual System Development (GO:0150063)	0.0122	0.0258	HIPK1
Regulation Of Ubiquitin-Dependent Protein Catabolic Process (GO:2000058)	0.0125	0.0259	CSNK2A2
Regulation Of Apoptotic Signaling Pathway (GO:2001233)	0.0134	0.0271	CSNK2A2
Regulation Of Tumor Necrosis Factor-Mediated Signaling Pathway (GO:0010803)	0.0143	0.0283	HIPK1
Intrinsic Apoptotic Signaling Pathway In Response To DNA Damage (GO:0008630)	0.0146	0.0284	HIPK1
Regulation Of Mitochondrion Organization (GO:0010821)	0.0149	0.0284	CSNK2A2
Protein Modification Process (GO:0036211)	0.0172	0.0311	CSNK2A2;HIPK1
Eye Development (GO:0001654)	0.0173	0.0311	HIPK1
Glycosaminoglycan Biosynthetic Process (GO:0006024)	0.0173	0.0311	CSGALNACT2
Extrinsic Apoptotic Signaling Pathway (GO:0097191)	0.0199	0.0352	HIPK1
Sulfur Compound Biosynthetic Process (GO:0044272)	0.0208	0.0355	CSGALNACT2
Sensory Organ Development (GO:0007423)	0.0208	0.0355	HIPK1
Negative Regulation Of Catabolic Process (GO:0009895)	0.0214	0.0359	CSNK2A2
Glycoprotein Biosynthetic Process (GO:0009101)	0.0238	0.0392	CSGALNACT2
Negative Regulation Of Apoptotic Signaling Pathway (GO:2001234)	0.0244	0.0395	CSNK2A2
Regulation Of RNA Metabolic Process (GO:0051252)	0.027	0.0429	MBNL2
Positive Regulation Of Neuron Projection Development (GO:0010976)	0.0273	0.0429	RAP1A
Hemopoiesis (GO:0030097)	0.0299	0.0453	HIPK1
Regulation Of RNA Splicing (GO:0043484)	0.0302	0.0453	MBNL2
Positive Regulation Of Kinase Activity (GO:0033674)	0.0308	0.0453	RAP1A
Positive Regulation Of Vasculature Development (GO:1904018)	0.0308	0.0453	HIPK1
Cellular Response To Organonitrogen Compound (GO:0071417)	0.0311	0.0453	RAP1A
Positive Regulation Of Cell Projection Organization (GO:0031346)	0.0349	0.0491	RAP1A
Regulation Of Protein Kinase Activity (GO:0045859)	0.0352	0.0491	RAP1A
Positive Regulation Of Angiogenesis (GO:0045766)	0.0352	0.0491	HIPK1
Positive Regulation Of Intracellular Protein Transport (GO:0090316)	0.0372	0.0512	CSNK2A2
Protein Localization To Plasma Membrane (GO:0072659)	0.0404	0.0548	RAP1A
Protein Localization To Cell Periphery (GO:1990778)	0.0419	0.0557	RAP1A
Ras Protein Signal Transduction (GO:0007265)	0.0424	0.0557	RAP1A
Positive Regulation Of Protein Kinase Activity (GO:0045860)	0.0427	0.0557	RAP1A
Cellular Response To Organic Cyclic Compound (GO:0071407)	0.0447	0.0572	RAP1A
Regulation Of Cellular Component Organization (GO:0051128)	0.045	0.0572	RAP1A
Cellular Response To Growth Factor Stimulus (GO:0071363)	0.0456	0.0572	RAP1A

## Sheet: GO-CC
Common (GO CC)
Term	p-value	q-value	Genes
Nucleus (GO:0005634)	0.004	0.046	EXOSC5;L3MBTL2;MBNL2;SPRYD4;CSNK2A2;HIPK1;DNPH1
Nucleolar Exosome (RNase Complex) (GO:0101019)	0.0049	0.046	EXOSC5
Platelet Dense Granule Lumen (GO:0031089)	0.0071	0.046	LGALS3BP
Intracellular Membrane-Bounded Organelle (GO:0043231)	0.0092	0.046	EXOSC5;L3MBTL2;MBNL2;SPRYD4;CSNK2A2;HIPK1;DNPH1
Platelet Dense Granule (GO:0042827)	0.0109	0.046	LGALS3BP
Euchromatin (GO:0000791)	0.0239	0.0838	EXOSC5
Glutamatergic Synapse (GO:0098978)	0.0421	0.1262	RAP1A
Specific Granule Membrane (GO:0035579)	0.0484	0.1271	RAP1A
Under-expressed (GO CC)
Term	p-value	q-value	Genes
Nucleolar Exosome (RNase Complex) (GO:0101019)	0.0022	0.0179	EXOSC5
Platelet Dense Granule Lumen (GO:0031089)	0.0032	0.0179	LGALS3BP
Platelet Dense Granule (GO:0042827)	0.005	0.0183	LGALS3BP
Nucleus (GO:0005634)	0.0104	0.0241	EXOSC5;L3MBTL2;SPRYD4;DNPH1
Euchromatin (GO:0000791)	0.011	0.0241	EXOSC5
Intracellular Membrane-Bounded Organelle (GO:0043231)	0.0178	0.0326	EXOSC5;L3MBTL2;SPRYD4;DNPH1
Over-expressed (GO CC)
Term	p-value	q-value	Genes
Bounding Membrane Of Organelle (GO:0098588)	0.0225	0.1068	RAP1A;CSGALNACT2
Glutamatergic Synapse (GO:0098978)	0.0232	0.1068	RAP1A
Specific Granule Membrane (GO:0035579)	0.0267	0.1068	RAP1A
Specific Granule (GO:0042581)	0.0468	0.1403	RAP1A

## Sheet: GO-MF
Common (GO MF)
Term	p-value	q-value	Genes
glucuronosyl-N-acetylgalactosaminyl-proteoglycan 4-beta-N-acetylgalactosaminyltransferase Activity (GO:0047238)	0.0027	0.0665	CSGALNACT2
RNA Exonuclease Activity (GO:0004532)	0.0077	0.0665	EXOSC5
Acetylgalactosaminyltransferase Activity (GO:0008376)	0.0077	0.0665	CSGALNACT2
Hydrolase Activity, Hydrolyzing N-glycosyl Compounds (GO:0016799)	0.0099	0.0665	DNPH1
Protein Serine/Threonine Kinase Activity (GO:0004674)	0.0145	0.0715	CSNK2A2;HIPK1
RNA Exonuclease Activity, Producing 5'-Phosphomonoesters (GO:0016896)	0.0164	0.0715	EXOSC5
3'-5'-RNA Exonuclease Activity (GO:0000175)	0.0185	0.0715	EXOSC5
3'-5' Exonuclease Activity (GO:0008408)	0.0229	0.074	EXOSC5
Exonuclease Activity (GO:0004527)	0.025	0.074	EXOSC5
UDP-glycosyltransferase Activity (GO:0008194)	0.0331	0.074	CSGALNACT2
GDP Binding (GO:0019003)	0.0362	0.074	RAP1A
Methylation-Dependent Protein Binding (GO:0140034)	0.0368	0.074	L3MBTL2
RNA Nuclease Activity (GO:0004540)	0.0378	0.074	EXOSC5
Methylated Histone Binding (GO:0035064)	0.0384	0.074	L3MBTL2
Under-expressed (GO MF)
Term	p-value	q-value	Genes
RNA Exonuclease Activity (GO:0004532)	0.0035	0.0172	EXOSC5
Hydrolase Activity, Hydrolyzing N-glycosyl Compounds (GO:0016799)	0.0045	0.0172	DNPH1
RNA Exonuclease Activity, Producing 5'-Phosphomonoesters (GO:0016896)	0.0075	0.0172	EXOSC5
3'-5'-RNA Exonuclease Activity (GO:0000175)	0.0085	0.0172	EXOSC5
3'-5' Exonuclease Activity (GO:0008408)	0.0105	0.0172	EXOSC5
Exonuclease Activity (GO:0004527)	0.0114	0.0172	EXOSC5
Methylation-Dependent Protein Binding (GO:0140034)	0.0169	0.0176	L3MBTL2
RNA Nuclease Activity (GO:0004540)	0.0174	0.0176	EXOSC5
Methylated Histone Binding (GO:0035064)	0.0176	0.0176	L3MBTL2
Over-expressed (GO MF)
Term	p-value	q-value	Genes
glucuronosyl-N-acetylgalactosaminyl-proteoglycan 4-beta-N-acetylgalactosaminyltransferase Activity (GO:0047238)	0.0015	0.0252	CSGALNACT2
Protein Serine/Threonine Kinase Activity (GO:0004674)	0.0042	0.0252	CSNK2A2;HIPK1
Acetylgalactosaminyltransferase Activity (GO:0008376)	0.0042	0.0252	CSGALNACT2
UDP-glycosyltransferase Activity (GO:0008194)	0.0182	0.0718	CSGALNACT2
GDP Binding (GO:0019003)	0.0199	0.0718	RAP1A
Hexosyltransferase Activity (GO:0016758)	0.0285	0.0754	CSGALNACT2
Protein Tyrosine Kinase Activity (GO:0004713)	0.0293	0.0754	HIPK1

## Sheet: KEGG
Common (KEGG)
Term	p-value	q-value	Genes
Glycosaminoglycan biosynthesis	0.0288	0.1371	CSGALNACT2
Long-term potentiation	0.0362	0.1371	RAP1A
Mitophagy	0.0368	0.1371	CSNK2A2
Renal cell carcinoma	0.0373	0.1371	RAP1A
Adherens junction	0.0384	0.1371	CSNK2A2
RNA degradation	0.0426	0.1371	EXOSC5
PD-L1 expression and PD-1 checkpoint pathway in cancer	0.0479	0.1371	CSNK2A2
Under-expressed (KEGG)
Term	p-value	q-value	Genes
RNA degradation	0.0196	0.0196	EXOSC5
Over-expressed (KEGG)
Term	p-value	q-value	Genes
Glycosaminoglycan biosynthesis	0.0158	0.0774	CSGALNACT2
Long-term potentiation	0.0199	0.0774	RAP1A
Mitophagy	0.0202	0.0774	CSNK2A2
Renal cell carcinoma	0.0205	0.0774	RAP1A
Adherens junction	0.0211	0.0774	CSNK2A2
PD-L1 expression and PD-1 checkpoint pathway in cancer	0.0264	0.0774	CSNK2A2
Pancreatic secretion	0.0302	0.0774	RAP1A
NF-kappa B signaling pathway	0.0308	0.0774	CSNK2A2
Ribosome biogenesis in eukaryotes	0.032	0.0774	CSNK2A2
Leukocyte transendothelial migration	0.0337	0.0774	RAP1A
Neurotrophin signaling pathway	0.0352	0.0774	RAP1A
Platelet activation	0.0366	0.0774	RAP1A
Measles	0.041	0.0774	CSNK2A2
Cushing syndrome	0.0456	0.0774	RAP1A
Cellular senescence	0.0459	0.0774	HIPK1
Wnt signaling pathway	0.0488	0.0774	CSNK2A2
Tight junction	0.0496	0.0774	RAP1A

## Sheet: Reactome
Common (Reactome)
Term	p-value	q-value	Genes
Regulation Of TP53 Activity Thru Phosphorylation R-HSA-6804756	0.0011	0.0514	CSNK2A2;HIPK1
Regulation Of TP53 Activity R-HSA-5633007	0.0032	0.0514	CSNK2A2;HIPK1
WNT Mediated Activation Of DVL R-HSA-201688	0.0033	0.0514	CSNK2A2
Hemostasis R-HSA-109582	0.0033	0.0514	LGALS3BP;RAP1A;PHF21A
ARMS-mediated Activation R-HSA-170984	0.0038	0.0514	RAP1A
Receptor Mediated Mitophagy R-HSA-8934903	0.0055	0.0514	CSNK2A2
Condensation Of Prometaphase Chromosomes R-HSA-2514853	0.0055	0.0514	CSNK2A2
MET Activates RAP1 And RAC1 R-HSA-8875555	0.006	0.0514	RAP1A
Frs2-mediated Activation R-HSA-170968	0.0066	0.0514	RAP1A
Physiological Factors R-HSA-5578768	0.0077	0.0514	HIPK1
Prolonged ERK Activation Events R-HSA-169893	0.0077	0.0514	RAP1A
Platelet Activation, Signaling And Aggregation R-HSA-76002	0.0082	0.0514	LGALS3BP;RAP1A
p130Cas Linkage To MAPK Signaling For Integrins R-HSA-372708	0.0082	0.0514	RAP1A
GRB2:SOS Provides Linkage To MAPK Signaling For Integrins R-HSA-354194	0.0082	0.0514	RAP1A
YAP1- And WWTR1 (TAZ)-stimulated Gene Expression R-HSA-2032785	0.0082	0.0514	HIPK1
mRNA Decay By 3 To 5 Exoribonuclease R-HSA-429958	0.0088	0.0514	EXOSC5
Rap1 Signaling R-HSA-392517	0.0088	0.0514	RAP1A
KSRP (KHSRP) Binds And Destabilizes mRNA R-HSA-450604	0.0093	0.0514	EXOSC5
Purine Catabolism R-HSA-74259	0.0093	0.0514	DNPH1
Butyrate Response Factor 1 Binds And Destabilizes mRNA R-HSA-450385	0.0093	0.0514	EXOSC5
Tristetraprolin (TTP, ZFP36) Binds And Destabilizes mRNA R-HSA-450513	0.0093	0.0514	EXOSC5
Chondroitin Sulfate Biosynthesis R-HSA-2022870	0.0109	0.0552	CSGALNACT2
Signal Transduction By L1 R-HSA-445144	0.0109	0.0552	CSNK2A2
ATF4 Activates Genes In Response To Endoplasmic Reticulum Stress R-HSA-380994	0.0148	0.06	EXOSC5
Synthesis Of PC R-HSA-1483191	0.0148	0.06	CSNK2A2
Integrin Signaling R-HSA-354192	0.0148	0.06	RAP1A
MET Promotes Cell Motility R-HSA-8875878	0.0153	0.06	RAP1A
Mitophagy R-HSA-5205647	0.0153	0.06	CSNK2A2
Transcriptional Regulation By TP53 R-HSA-3700989	0.0155	0.06	CSNK2A2;HIPK1
PERK Regulates Gene Expression R-HSA-381042	0.0175	0.06	EXOSC5
Signaling By High-Kinase Activity BRAF Mutants R-HSA-6802948	0.018	0.06	RAP1A
Signaling To ERKs R-HSA-187687	0.018	0.06	RAP1A
Transcriptional Regulation By E2F6 R-HSA-8953750	0.0185	0.06	L3MBTL2
Nucleotide Catabolism R-HSA-8956319	0.0191	0.06	DNPH1
RUNX1 Interacts With Co-Factors Whose Precise Effect On RUNX1 Targets Is Not Known R-HSA-8939243	0.0191	0.06	CSNK2A2
Platelet Aggregation (Plug Formation) R-HSA-76009	0.0196	0.06	RAP1A
Metabolism R-HSA-1430728	0.0201	0.06	RAP1A;CSGALNACT2;CSNK2A2;DNPH1
Cooperation Of PDCL (PhLP1) And TRiC/CCT In G-protein Beta Folding R-HSA-6814122	0.0202	0.06	CSNK2A2
MAP2K And MAPK Activation R-HSA-5674135	0.0202	0.06	RAP1A
Signaling By RAF1 Mutants R-HSA-9656223	0.0207	0.0601	RAP1A
Paradoxical Activation Of RAF Signaling By Kinase Inactive BRAF R-HSA-6802955	0.0223	0.0631	RAP1A
Glucagon-like Peptide-1 (GLP1) Regulates Insulin Secretion R-HSA-381676	0.0229	0.0631	RAP1A
Generic Transcription Pathway R-HSA-212436	0.0242	0.0652	L3MBTL2;CSNK2A2;HIPK1
Chondroitin Sulfate/Dermatan Sulfate Metabolism R-HSA-1793185	0.0272	0.0716	CSGALNACT2
Deadenylation-dependent mRNA Decay R-HSA-429914	0.0304	0.0771	EXOSC5
SUMOylation Of Chromatin Organization Proteins R-HSA-4551638	0.0309	0.0771	L3MBTL2
RNA Polymerase II Transcription R-HSA-73857	0.0312	0.0771	L3MBTL2;CSNK2A2;HIPK1
HDACs Deacetylate Histones R-HSA-3214815	0.0325	0.0776	PHF21A
Selective Autophagy R-HSA-9663891	0.0331	0.0776	CSNK2A2
Signaling By BRAF And RAF1 Fusions R-HSA-6802952	0.0336	0.0776	RAP1A
Signaling By MET R-HSA-6806834	0.0341	0.0776	RAP1A
Regulation Of PTEN Stability And Activity R-HSA-8948751	0.0362	0.0809	CSNK2A2
Gene Expression (Transcription) R-HSA-74160	0.0403	0.0883	L3MBTL2;CSNK2A2;HIPK1
Regulation Of Insulin Secretion R-HSA-422356	0.0416	0.0888	RAP1A
Oncogenic MAPK Signaling R-HSA-6802957	0.0421	0.0888	RAP1A
Regulation Of mRNA Stability By Proteins That Bind AU-rich Elements R-HSA-450531	0.0474	0.0968	EXOSC5
Unfolded Protein Response (UPR) R-HSA-381119	0.0479	0.0968	EXOSC5
Chaperonin-mediated Protein Folding R-HSA-390466	0.0484	0.0968	CSNK2A2
Under-expressed (Reactome)
Term	p-value	q-value	Genes
mRNA Decay By 3 To 5 Exoribonuclease R-HSA-429958	0.004	0.0272	EXOSC5
Tristetraprolin (TTP, ZFP36) Binds And Destabilizes mRNA R-HSA-450513	0.0042	0.0272	EXOSC5
KSRP (KHSRP) Binds And Destabilizes mRNA R-HSA-450604	0.0042	0.0272	EXOSC5
Purine Catabolism R-HSA-74259	0.0042	0.0272	DNPH1
Butyrate Response Factor 1 Binds And Destabilizes mRNA R-HSA-450385	0.0042	0.0272	EXOSC5
ATF4 Activates Genes In Response To Endoplasmic Reticulum Stress R-HSA-380994	0.0067	0.031	EXOSC5
PERK Regulates Gene Expression R-HSA-381042	0.008	0.031	EXOSC5
Transcriptional Regulation By E2F6 R-HSA-8953750	0.0085	0.031	L3MBTL2
Nucleotide Catabolism R-HSA-8956319	0.0087	0.031	DNPH1
Deadenylation-dependent mRNA Decay R-HSA-429914	0.0139	0.0412	EXOSC5
SUMOylation Of Chromatin Organization Proteins R-HSA-4551638	0.0142	0.0412	L3MBTL2
Regulation Of mRNA Stability By Proteins That Bind AU-rich Elements R-HSA-450531	0.0218	0.0538	EXOSC5
Unfolded Protein Response (UPR) R-HSA-381119	0.0221	0.0538	EXOSC5
Metabolism Of Nucleotides R-HSA-15869	0.0235	0.0538	DNPH1
Platelet Degranulation R-HSA-114608	0.0309	0.0642	LGALS3BP
Response To Elevated Platelet Cytosolic Ca2+ R-HSA-76005	0.0321	0.0642	LGALS3BP
SUMO E3 Ligases SUMOylate Target Proteins R-HSA-3108232	0.0413	0.074	L3MBTL2
SUMOylation R-HSA-2990846	0.0428	0.074	L3MBTL2
Major Pathway Of rRNA Processing In Nucleolus And Cytosol R-HSA-6791226	0.044	0.074	EXOSC5
rRNA Processing In Nucleus And Cytosol R-HSA-8868773	0.0464	0.0742	EXOSC5
rRNA Processing R-HSA-72312	0.0488	0.0743	EXOSC5
Over-expressed (Reactome)
Term	p-value	q-value	Genes
Regulation Of TP53 Activity Thru Phosphorylation R-HSA-6804756	0.0003	0.0276	CSNK2A2;HIPK1
Regulation Of TP53 Activity R-HSA-5633007	0.0009	0.0297	CSNK2A2;HIPK1
WNT Mediated Activation Of DVL R-HSA-201688	0.0018	0.0297	CSNK2A2
ARMS-mediated Activation R-HSA-170984	0.0021	0.0297	RAP1A
Receptor Mediated Mitophagy R-HSA-8934903	0.003	0.0297	CSNK2A2
Condensation Of Prometaphase Chromosomes R-HSA-2514853	0.003	0.0297	CSNK2A2
MET Activates RAP1 And RAC1 R-HSA-8875555	0.0033	0.0297	RAP1A
Frs2-mediated Activation R-HSA-170968	0.0036	0.0297	RAP1A
Prolonged ERK Activation Events R-HSA-169893	0.0042	0.0297	RAP1A
Physiological Factors R-HSA-5578768	0.0042	0.0297	HIPK1
Transcriptional Regulation By TP53 R-HSA-3700989	0.0045	0.0297	CSNK2A2;HIPK1
p130Cas Linkage To MAPK Signaling For Integrins R-HSA-372708	0.0045	0.0297	RAP1A
GRB2:SOS Provides Linkage To MAPK Signaling For Integrins R-HSA-354194	0.0045	0.0297	RAP1A
YAP1- And WWTR1 (TAZ)-stimulated Gene Expression R-HSA-2032785	0.0045	0.0297	HIPK1
Rap1 Signaling R-HSA-392517	0.0048	0.0297	RAP1A
Chondroitin Sulfate Biosynthesis R-HSA-2022870	0.006	0.0327	CSGALNACT2
Signal Transduction By L1 R-HSA-445144	0.006	0.0327	CSNK2A2
Synthesis Of PC R-HSA-1483191	0.0081	0.0369	CSNK2A2
Integrin Signaling R-HSA-354192	0.0081	0.0369	RAP1A
Mitophagy R-HSA-5205647	0.0084	0.0369	CSNK2A2
MET Promotes Cell Motility R-HSA-8875878	0.0084	0.0369	RAP1A
Signaling By High-Kinase Activity BRAF Mutants R-HSA-6802948	0.0099	0.0369	RAP1A
Signaling To ERKs R-HSA-187687	0.0099	0.0369	RAP1A
RUNX1 Interacts With Co-Factors Whose Precise Effect On RUNX1 Targets Is Not Known R-HSA-8939243	0.0105	0.0369	CSNK2A2
Platelet Aggregation (Plug Formation) R-HSA-76009	0.0108	0.0369	RAP1A
Cooperation Of PDCL (PhLP1) And TRiC/CCT In G-protein Beta Folding R-HSA-6814122	0.0111	0.0369	CSNK2A2
MAP2K And MAPK Activation R-HSA-5674135	0.0111	0.0369	RAP1A
Signaling By RAF1 Mutants R-HSA-9656223	0.0113	0.0369	RAP1A
Hemostasis R-HSA-109582	0.0115	0.0369	RAP1A;PHF21A
Paradoxical Activation Of RAF Signaling By Kinase Inactive BRAF R-HSA-6802955	0.0122	0.0376	RAP1A
Glucagon-like Peptide-1 (GLP1) Regulates Insulin Secretion R-HSA-381676	0.0125	0.0376	RAP1A
Chondroitin Sulfate/Dermatan Sulfate Metabolism R-HSA-1793185	0.0149	0.0433	CSGALNACT2
Metabolism R-HSA-1430728	0.0169	0.0471	RAP1A;CSGALNACT2;CSNK2A2
HDACs Deacetylate Histones R-HSA-3214815	0.0179	0.0471	PHF21A
Selective Autophagy R-HSA-9663891	0.0182	0.0471	CSNK2A2
Signaling By BRAF And RAF1 Fusions R-HSA-6802952	0.0185	0.0471	RAP1A
Signaling By MET R-HSA-6806834	0.0188	0.0471	RAP1A
Regulation Of PTEN Stability And Activity R-HSA-8948751	0.0199	0.0488	CSNK2A2
Regulation Of Insulin Secretion R-HSA-422356	0.0229	0.0539	RAP1A
Oncogenic MAPK Signaling R-HSA-6802957	0.0232	0.0539	RAP1A
Chaperonin-mediated Protein Folding R-HSA-390466	0.0267	0.0606	CSNK2A2
Protein Folding R-HSA-391251	0.0285	0.0612	CSNK2A2
Potential Therapeutics For SARS R-HSA-9679191	0.0288	0.0612	PHF21A
L1CAM Interactions R-HSA-373760	0.0293	0.0612	CSNK2A2
KEAP1-NFE2L2 Pathway R-HSA-9755511	0.0296	0.0612	CSNK2A2
Integration Of Energy Metabolism R-HSA-163685	0.0311	0.0629	RAP1A
Macroautophagy R-HSA-1632852	0.0337	0.0653	CSNK2A2
Signaling By NTRK1 (TRKA) R-HSA-187037	0.0337	0.0653	RAP1A
Glycosaminoglycan Metabolism R-HSA-1630316	0.0355	0.0673	CSGALNACT2
Cardiac Conduction R-HSA-5576891	0.0372	0.0676	HIPK1
Glycerophospholipid Biosynthesis R-HSA-1483206	0.0375	0.0676	CSNK2A2
Autophagy R-HSA-9612973	0.0378	0.0676	CSNK2A2
Signaling By NTRKs R-HSA-166520	0.039	0.0684	RAP1A
Factors Involved In Megakaryocyte Development And Platelet Production R-HSA-983231	0.0401	0.0691	PHF21A
PTEN Regulation R-HSA-6807070	0.041	0.0693	CSNK2A2
Generic Transcription Pathway R-HSA-212436	0.0452	0.0751	CSNK2A2;HIPK1
