# Supplementary material for: Exploring the Impact of Microgravity on Gene Expression: Dysregulated Pathways and Candidate Repurposed Drugs
Source: Int J Mol Sci. 2025 Feb 2;26(3):1287. doi: 10.3390/ijms26031287 (PMC11818396; doi:10.3390/ijms26031287)
Supplement: Supplementary file 1 [file ijms-26-01287-s001.zip › S3. L1000 drug list.xlsx]

## Sheet: Summary
	Table 5: List Of Potential Drug Candidates For Modulating DEGs With PubChem IDs, Smiles And Gene Targets							Table 6: Correspondence of the identified drugs with common DEGs in the L1000 database
	Name	SMILES	PubChem ID	Gene Targets				Under-expressed DEGs
	Trichostatin-A	C[C@H](\C=C(/C)\C=C\C(=O)NO)C(=O)c1ccc(cc1)N(C)C	444732	HDAC1, HDAC10, HDAC2, HDAC3, HDAC4, HDAC5, HDAC6, HDAC7, HDAC8, HDAC9					DNPH1	EXOSC5	L3MBTL2	LGALS3BP	SPRYD4
	CGP-60474	OCCCNc1cc(ccn1)-c1ccnc(Nc2cccc(Cl)c2)n1	644215	CDK1, CDK2				N. of drugs	0	50	0	298	0
	Alvocidib	CN1CC[C@@H]([C@H](O)C1)c1c(O)cc(O)c2c1oc(cc2=O)-c1ccccc1Cl	5287969	CDK1, CDK2, CDK4, CDK5, CDK6, CDK7, CDK8, CDK9, EGFR, PYGM				Trichostatin-a		+		+
	Daunorubicin	COc1cccc2C(=O)c3c(O)c4C[C@](O)(C[C@H](O[C@H]5C[C@H](N)[C@H](O)[C@H](C)O5)c4c(O)c3C(=O)c12)C(C)=O	30323	TOP2A, TOP2B				CGP-60474		+		+
	Fludarabine	Nc1nc(F)nc2n(cnc12)[C@@H]1O[C@H](CO)[C@@H](O)[C@@H]1O	657237	ADA, DCK, POLA1, RRM1, RRM2				Alvocidib		+		+
	Alvespimycin	CO[C@H]1C[C@H](C)CC2=C(NCCN(C)C)C(=O)C=C(NC(=O)\C(C)=C\C=C/[C@H](OC)[C@@H](OC(N)=O)\C(C)=C\[C@H](C)[C@H]1O)C2=O |c:7,25,t:17,23,36|	59996481	HSP90AA1				Daunorubicin		+		+
	Vorinostat	ONC(=O)CCCCCCC(=O)Nc1ccccc1	5311	HDAC1, HDAC10, HDAC11, HDAC2, HDAC3, HDAC5, HDAC6, HDAC8, HDAC9				Fludarabine		+		+
	Parthenolide	C\C1=C/CC[C@@]2(C)O[C@H]2[C@H]2OC(=O)C(=C)[C@@H]2CC1 |c:1|	6473881	none				Alvespimycin				+
								Vorinostat				+
								Parthenolide				+
								Over-expressed DEGs
									CSGALNACT2	CSNK2A2	HIPK1	MBNL2	PHF21A	RAP1A
								N. of drugs	58	71	184	266	13	111
								Trichostatin-a	+		+	+	+
								Cgp-60474			+	+	+
								Alvocidib			+	+	+
								Daunorubicin	+		+	+
								Fludarabine	+		+	+
								Alvespimycin	+	+	+	+
								Vorinostat	+		+	+	+
								Parthenolide		+	+	+		+

## Sheet: For underexpressed DEGs
DNPH1					EXOSC5					L3MBTL2					LGALS3BP					SPRYD4
Drug Name	p-value	q-value	Fold Change		Drug Name	p-value	q-value	Fold Change		Drug Name	p-value	q-value	Fold Change		Drug Name	p-value	q-value	Fold Change		Drug Name	p-value	q-value	Fold Change
none					YM-155	4.24018e-23	7.93448e-21	1.23874		none					tacedinaline	9.92413e-22	3.38942e-20	3.62013		none
					ryuvidine	4.05418e-18	5.60736e-16	1.37576							BRD-K99636700	1.64596e-20	7.02151e-19	3.61373
					CGP-60474	1.19112e-17	1.54659e-16	1.58528							PIK-75	5.94494e-14	2.72952e-12	3.24477
					BRD-K26304855	1.57027e-16	6.46335e-15	1.40682							BX-795	1.78257e-13	1.74097e-11	1.86032
					triptolide	7.18472e-15	8.24688e-14	1.11669							entinostat	6.70002e-13	1.6217e-10	5.25715
					mitoxantrone	1.29165e-14	9.46754e-14	0.896352							tacedinaline	7.52274e-12	2.99671e-10	2.43876
					mitoxantrone	1.03785e-13	3.21877e-12	1.32921							entinostat	1.94867e-11	1.09856e-09	4.7163
					JNJ-7706621	1.43145e-13	7.32772e-12	1.00267							tacedinaline	3.37828e-11	1.11946e-09	2.25664
					curcumin	4.76443e-13	3.27148e-12	0.899112							triptolide	4.3299e-11	4.99576e-09	2.43289
					chaetocin	4.87448e-13	1.33676e-11	1.13547							wortmannin	1.28392e-10	3.18379e-09	1.64035
					JNK-9L	4.90577e-13	1.87379e-11	1.15884							HDAC3-selective	1.45634e-10	1.58194e-08	2.28732
					trichostatin-a	4.99154e-13	1.40698e-10	2.1566							BX-795	2.67318e-10	4.80051e-08	2.33631
					A-443644	5.62989e-13	1.75093e-11	1.30344							CGP-60474	2.85076e-10	1.95928e-08	2.49612
					5-iodotubercidin	8.33488e-13	6.37804e-11	1.24839							entinostat	3.40214e-10	8.51223e-08	4.30412
					trichostatin-a	1.27976e-12	8.1422e-11	1.90471							BRD-K55116708	3.46606e-10	8.38026e-09	2.92079
					mitoxantrone	1.71482e-12	4.68536e-11	1.56167							HDACi1,2+3_mix	4.5862e-10	1.27657e-07	4.20339
					alvespimycin	2.01272e-12	5.11636e-11	0.771806							BMS-345541	6.94541e-10	1.95032e-08	2.62325
					alvocidib	2.41104e-12	6.10103e-11	1.24414							tacedinaline	6.99093e-10	1.85106e-08	2.12292
					idarubicin	3.01995e-12	4.65708e-11	1.39031							BRD-K26510616	7.20226e-10	1.485e-07	4.12554
					ER-27319	3.5304e-12	2.8494e-11	1.11142							BRD-K99636700	7.86782e-10	3.4762e-08	1.99245
					alvocidib	6.49212e-12	2.1904e-10	1.11172							BX-795	1.00127e-09	1.57016e-07	1.69747
					mitoxantrone	7.68603e-12	6.76492e-10	1.0864							SU-11652	1.55138e-09	5.45753e-08	2.28682
					alvocidib	8.23581e-12	2.73316e-10	1.20722							selumetinib	1.92183e-09	6.63494e-08	2.53336
					emetine	1.23379e-11	4.03438e-10	0.827876							BRD-K26510616	2.25906e-09	2.24575e-07	3.97706
					curcumin	1.40356e-11	1.59787e-10	1.01331							trichostatin-a	3.49624e-09	4.92125e-08	2.41101
					BRD-K77681376	1.66496e-11	3.3103e-09	1.32807							dasatinib	7.39611e-09	1.4137e-07	2.15506
					AT-7519	1.81604e-11	7.99165e-10	1.17888							dasatinib	8.82248e-09	2.74768e-07	2.14407
					torin-1	3.59545e-11	5.71813e-09	1.02816							HDAC3-selective	9.59325e-09	1.81036e-07	1.80049
					PIK-75	3.636e-11	8.08048e-10	0.883443							AT-7519	1.58681e-08	1.38027e-06	2.20822
					BRD-K85853281	6.43683e-11	3.11599e-09	0.907255							triptolide	1.83766e-08	7.89218e-08	1.61368
					BRD-K28916077	6.52464e-11	6.78928e-09	1.28596							AT-7519	2.01999e-08	2.03811e-07	1.82928
					JNJ-7706621	6.62637e-11	1.42566e-09	0.864266							entinostat	2.48926e-08	3.37455e-07	2.40626
					staurosporine	9.02021e-11	1.95786e-09	0.988177							HDACi1,2+3_mix	2.52889e-08	9.90039e-07	3.75382
					methylene-blue	9.89491e-11	1.94405e-09	0.626768							alvespimycin	2.87012e-08	1.23377e-07	1.18813
					curcumin	1.39266e-10	1.36256e-09	1.0356							BRD-K61105081	3.60897e-08	4.2521e-06	2.43991
					emetine	1.49454e-10	6.8058e-09	1.04723							BMS-754807	3.77567e-08	5.22864e-07	2.10834
					curcumin	1.6432e-10	3.62285e-08	0.839566							AS-605240	3.84482e-08	2.36509e-06	2.30805
					torin-1	1.86527e-10	7.9873e-08	1.06057							geldanamycin	3.86826e-08	1.78821e-07	1.39502
					BRD-K11795542	2.21653e-10	4.14138e-09	0.859932							Broad-Sai-595	5.7432e-08	3.19724e-06	3.4757
					CGP-60474	2.52598e-10	1.7744e-08	1.13419							vorinostat	5.97203e-08	3.8435e-06	2.60835
					AG-14361	2.83829e-10	1.60414e-08	0.824305							BRD-K71303366	6.67125e-08	1.27955e-06	2.39837
					curcumin	2.96506e-10	2.01299e-08	1.41865							BRD-K01621458	7.23498e-08	5.59405e-06	3.42983
					5-iodotubercidin	3.87361e-10	9.06067e-09	1.21943							BRD-K48803730	8.16572e-08	1.16293e-05	2.48527
					AT-7519	5.16891e-10	5.69809e-08	0.870598							BRD-K71726959	8.19601e-08	2.28862e-06	1.90828
					triptolide	5.43259e-10	2.41946e-08	0.821941							BRD-K01621458	1.13344e-07	4.0448e-06	3.47701
					AT-7519	5.74481e-10	8.79817e-09	0.743307							AT-7519	1.28461e-07	1.13111e-06	1.96826
					daunorubicin	6.77264e-10	2.29898e-08	1.0153							cytochalasin-b	1.28561e-07	2.45945e-06	2.05715
					cyproheptadine	7.44761e-10	7.32359e-08	0.850196							panobinostat	1.40358e-07	9.46374e-07	1.63757
					torin-1	8.14242e-10	1.64832e-07	0.943463							BRD-K68548958	1.46617e-07	1.07397e-05	1.69763
					chaetocin	8.82624e-10	4.65741e-08	0.794693							AS-605240	1.52608e-07	4.78629e-05	2.1718
					salermide	9.85943e-10	7.77994e-09	0.602063							WZ-4-145	1.67894e-07	1.07743e-05	2.16552
					BRD-K83670234	1.30718e-09	8.9125e-09	0.895443							Merck60	2.09306e-07	2.21627e-06	1.6694
					SU-11652	1.32449e-09	9.00022e-09	1.01908							BRD-K62818989	2.2985e-07	7.538e-06	2.3226
					YM-155	1.45308e-09	1.89002e-08	0.836855							AZ-628	2.35509e-07	2.14931e-05	2.07525
					BRD-K04779531	1.55369e-09	2.62473e-07	0.811588							SN-38	2.38364e-07	1.51827e-06	1.9502
					pidorubicine	1.66293e-09	5.79501e-08	0.990196							trichostatin-a	2.40888e-07	2.40517e-06	2.459
					alvocidib	1.70438e-09	1.78519e-08	1.04226							tanespimycin	2.49259e-07	1.03188e-06	1.29004
					ER-27319	1.78161e-09	4.99658e-08	0.905526							WH-4025	2.5648e-07	8.8961e-06	2.05514
					dorsomorphin	1.81824e-09	5.04217e-08	0.807252							trichostatin-a	2.94727e-07	2.62267e-06	2.01046
					curcumin	2.08658e-09	1.43054e-08	0.677522							ruxolitinib	3.36949e-07	3.17851e-05	2.59036
					mepacrine	2.46552e-09	1.0605e-08	0.839851							BL003-049-HDAC3	3.44656e-07	9.81432e-06	1.66926
					CGP-60474	2.51735e-09	4.38625e-08	1.01842							narciclasine	4.89415e-07	4.73222e-06	1.77621
					salermide	2.95539e-09	1.78839e-08	0.851185							trichostatin-a	5.32011e-07	4.06688e-06	2.03538
					PF-562271	3.26321e-09	1.20706e-07	0.946236							wortmannin	5.64131e-07	1.30855e-05	2.04642
					BRD-K85853281	3.3367e-09	4.68994e-08	1.06773							BX-795	6.60546e-07	8.79201e-06	1.91873
					AT-7519	3.37011e-09	4.77694e-08	1.0209							BRD-K35832492	7.34328e-07	1.66179e-05	3.01569
					pidorubicine	4.35531e-09	2.2244e-07	0.949336							OSI-027	8.73545e-07	2.74397e-05	2.38454
					MW-STK33-4C	5.35801e-09	1.52012e-07	0.725318							vorinostat	8.87703e-07	1.02528e-05	1.78897
					staurosporine	5.35844e-09	7.2185e-08	0.950335							PHA-793887	8.91261e-07	8.4346e-06	1.84308
					teniposide	5.36428e-09	3.60664e-08	0.837318							BML-259	9.01041e-07	6.55699e-05	1.86885
					trichostatin-a	5.46325e-09	3.92311e-08	0.9231							BRD-K33045404	9.35812e-07	5.89132e-05	2.28903
					MLN-2238	6.02829e-09	4.23464e-08	0.684364							BRD-K45044657	9.47495e-07	6.31701e-05	1.49433
					withaferin-a	6.52596e-09	1.5106e-07	0.660257							entinostat	9.51118e-07	2.11056e-05	3.01554
					BRD-K43913647	7.76177e-09	2.16049e-05	1.22908							SN-38	9.54811e-07	7.91088e-06	1.70753
					AT-7519	8.03831e-09	1.02872e-07	1.07349							BRD-K35832492	1.00542e-06	3.49444e-05	2.98179
					GSK-3-inhibitor-IX	8.62695e-09	9.4169e-07	1.06762							tanespimycin	1.08024e-06	0.000179513	3.63198
					CGP-60474	9.50253e-09	2.12026e-07	0.922752							BX-795	1.17608e-06	3.82321e-05	1.76568
					torin-1	1.04423e-08	3.81194e-06	0.89							BX-912	1.20589e-06	0.00033831	2.30652
					alvocidib	1.12898e-08	7.48219e-08	0.578701							JAK3-inhibitor-VI	1.24285e-06	1.77751e-05	2.6139
					BMS-345541	1.13723e-08	2.11209e-07	0.986416							BRD-K26510616	1.32462e-06	6.89175e-05	3.0777
					phloretin	1.18046e-08	2.93703e-07	0.879215							PF-562271	1.34663e-06	1.82623e-05	2.42376
					CGP-60474	1.43021e-08	1.72877e-07	0.942342							idarubicin	1.34727e-06	0.000103452	1.62566
					BRD-K17025677	1.48114e-08	2.63207e-05	0.774428							Broad-Sai-595	1.42484e-06	2.43129e-05	2.97161
					TW-37	1.51643e-08	7.87682e-08	0.828876							WH-4023	1.42686e-06	6.14573e-05	1.71737
					BRD-K58679021	1.55113e-08	4.01167e-07	0.691223							panobinostat	1.52249e-06	7.44628e-06	1.58476
					AG-14361	1.96537e-08	2.95405e-06	0.690217							CGP-60474	1.54073e-06	1.19336e-05	1.83399
					CGP-60474	2.21698e-08	2.79704e-07	0.8489							amsacrine	1.54883e-06	7.89231e-05	2.6701
					cycloheximide	2.35414e-08	8.53777e-07	1.32876							NVP-TAE684	1.61417e-06	0.000120215	1.65828
					CD-1530	2.39448e-08	7.10614e-07	0.849337							vorinostat	1.66231e-06	1.36642e-05	1.64171
					actinomycin-d	2.48986e-08	1.55115e-07	1.18908							trichostatin-a	1.67271e-06	9.30734e-06	0.919444
					PIK-75	2.52789e-08	3.16242e-07	0.70823							palbociclib	1.72997e-06	8.40399e-05	1.666
					AT-7519	2.55003e-08	3.31683e-07	0.891193							WZ-4-145	1.74982e-06	0.000173951	2.27927
					digitoxin	2.57828e-08	1.00902e-06	1.31037							apicidin	1.92801e-06	9.98906e-06	1.6656
					CGP-60474	2.74917e-08	3.26848e-07	0.963955							BRD-K99636700	2.02436e-06	2.56857e-05	1.7372
					brefeldin-a	2.75853e-08	2.1721e-07	0.8456							WZ-3105	2.03324e-06	1.81978e-05	1.77654
					BRD-K07023879	2.7911e-08	1.22107e-06	0.48396							BRD-K19826688	2.03455e-06	3.42445e-05	2.9181
					alvocidib	2.80064e-08	1.57686e-07	0.977604							BRD-K68548958	2.15766e-06	2.48818e-05	1.22537
					CD-437	3.14349e-08	1.98579e-07	0.910068							KM-00927	2.18447e-06	3.83324e-05	2.3283
					mitoxantrone	3.37955e-08	1.6261e-07	0.638147							JNJ-7706621	2.3255e-06	1.34575e-05	2.03801
					trichostatin-a	3.42771e-08	1.43745e-06	1.09259							teniposide	2.41529e-06	1.76572e-05	1.70748
					trichostatin-a	3.90387e-08	1.32114e-06	0.839846							saracatinib	2.43391e-06	3.14376e-05	1.89449
					WZ-3105	3.95354e-08	6.11371e-07	0.892949							BRD-K53423944	3.2172e-06	5.53209e-05	2.66116
					AS-601245	3.96303e-08	4.86756e-07	0.705045							WH-4025	3.28066e-06	0.000246803	1.629
					artesunate	4.07217e-08	9.84573e-07	0.66274							GDC-0941	3.35964e-06	0.000164785	1.61711
					A-443644	4.12612e-08	5.54834e-07	0.824577							tivozanib	3.36711e-06	2.13554e-05	1.72132
					cyproheptadine	4.18712e-08	2.39074e-05	1.1659							BRD-K23582869	3.44332e-06	0.000166686	1.99885
					BRD-K30443205	4.21719e-08	4.94255e-05	0.930845							trichostatin-a	3.57476e-06	3.73547e-05	1.90072
					emetine	4.22145e-08	4.4133e-06	0.991641							AG-14361	3.88488e-06	2.70762e-05	1.67995
					auranofin	4.99027e-08	6.38273e-07	0.702571							selumetinib	3.94637e-06	6.72362e-05	1.86396
					alvocidib	5.60795e-08	6.46031e-07	0.895077							trichostatin-a	4.13982e-06	2.15801e-05	1.07598
					PF-562271	5.76732e-08	5.05219e-07	0.693121							selumetinib	4.16397e-06	2.06787e-05	1.90645
					nifedipine	6.82916e-08	2.53453e-05	0.626307							tacedinaline	4.57292e-06	0.000124818	1.3569
					CHEMBL-399379	6.91692e-08	7.59496e-07	1.16284							BRD-K61894884	4.66678e-06	0.000154643	2.83968
					BRD-K98173387	7.26378e-08	7.57762e-05	1.03098							kynuramine	5.0206e-06	0.000435014	2.61901
					alvocidib	7.47755e-08	1.00187e-06	0.735032							mocetinostat	5.23125e-06	5.07359e-05	1.72048
					BRD-K81814927	7.62792e-08	4.7473e-07	0.894468							trichostatin-a	5.33516e-06	8.18769e-05	1.5586
					WZ-3105	7.77225e-08	2.23608e-06	0.830994							BRD-K76938712	5.56697e-06	0.000480486	1.67025
					PIK-75	7.98471e-08	8.94384e-07	0.583133							panobinostat	5.58996e-06	2.21136e-05	1.51396
					idarubicin	8.11711e-08	3.06359e-06	0.954962							A-443644	5.72658e-06	3.98872e-05	1.73901
					BRD-K79222491	8.46031e-08	3.23757e-07	0.718459							BRD-K61894884	5.84055e-06	0.000153009	2.90162
					staurosporine	9.20525e-08	5.06005e-07	0.709597							panobinostat	5.86974e-06	2.54641e-05	1.60639
					BRD-K83194053	9.75348e-08	6.7872e-05	0.660489							entinostat	6.83258e-06	0.00241505	1.97821
					WZ-3105	1.00107e-07	1.49219e-06	0.848819							vorinostat	7.75569e-06	6.94146e-05	1.49636
					apicidin	1.03645e-07	4.166e-06	1.06152							panobinostat	8.05984e-06	9.39667e-05	2.24601
					QL-X-138	1.03818e-07	5.62488e-06	0.802875							BMS-536924	8.06315e-06	3.00654e-05	1.63396
					PSH-003	1.07293e-07	1.30258e-05	0.655							cyclopentene	8.46877e-06	0.000104536	2.72136
					BRD-K00863322	1.10123e-07	0.000350317	0.641955							Merck60	8.67228e-06	0.000162691	1.32222
					auranofin	1.12242e-07	8.60384e-07	0.978856							triptolide	8.92036e-06	2.62437e-05	1.76192
					PIK-75	1.13046e-07	1.19304e-05	0.828415							BRD-K74980345	8.98659e-06	0.00168893	2.64781
					KO-143	1.14962e-07	1.75702e-06	0.596467							WH-4025	9.02897e-06	0.00173325	1.53223
					BRD-K76211160	1.16467e-07	1.26512e-05	0.642906							BL003-049-HDAC3	9.09632e-06	7.10726e-05	1.5151
					auranofin	1.17655e-07	3.40252e-05	1.35067							BRD-K11795542	9.30342e-06	4.4788e-05	1.27314
					MD-040	1.38295e-07	1.76986e-05	0.675075							AS-605240	1.00295e-05	9.77401e-05	1.90504
					emetine	1.43272e-07	1.78234e-05	0.534506							wortmannin	1.00793e-05	0.000163829	1.19436
					BRD-K07668032	1.44075e-07	6.8261e-05	0.665034							BRD-K35832492	1.0194e-05	0.000106834	2.75427
					mocetinostat	1.48027e-07	2.58327e-06	0.831464							vorinostat	1.02297e-05	6.81814e-05	1.52441
					phloretin	1.60522e-07	1.25831e-05	0.667473							AG-14361	1.03058e-05	0.00092536	1.46876
					BRD-K94035551	1.62725e-07	4.61911e-05	0.638601							PHA-793887	1.04191e-05	0.000707354	1.7875
					cyproheptadine	1.72095e-07	8.45965e-06	1.07104							idarubicin	1.06013e-05	0.000125122	1.19756
					BRD-K74980345	1.72183e-07	0.00010327	0.714266							BRD-K22210218	1.09779e-05	0.00321653	2.01759
					BRD-K36087356	2.01177e-07	1.70335e-05	0.479684							AG-14361	1.14627e-05	0.000438575	1.59482
					fludarabine	2.29898e-07	1.90666e-06	0.770308							WZ-4002	1.17311e-05	0.000281193	1.63743
					fludarabine	2.30604e-07	5.1351e-06	1.02757							tanespimycin	1.182e-05	0.000237124	1.1874
					BRD-K53780220	2.33623e-07	6.5852e-06	0.954028							PD-184352	1.18982e-05	0.000185669	1.68117
					torin-2	2.42037e-07	4.05239e-05	0.930853							entinostat	1.22732e-05	0.000237034	2.64944
					AT-7519	2.73452e-07	1.90765e-06	0.77249							vorinostat	1.26996e-05	7.68345e-05	2.06943
					BRD-K45308677	2.77897e-07	0.000294677	0.617883							HDAC3-selective	1.27256e-05	0.000255121	2.80889
					ouabain	2.86596e-07	8.62507e-06	1.19917							BRD-K41775742	1.30684e-05	0.000129856	1.93185
					withaferin-a	2.98728e-07	2.09779e-06	0.657643							BRD-K00954209	1.30894e-05	0.000312886	2.1552
					MD-040	3.29998e-07	4.52355e-05	0.544937							trichostatin-a	1.32713e-05	0.000118352	1.7837
					fludarabine	3.3627e-07	9.8774e-07	0.481258							trichostatin-a	1.35439e-05	0.000100065	1.71192
					BRD-K78883024	3.52765e-07	1.88475e-05	0.610452							PD-184352	1.38332e-05	0.000359856	1.71453
					BRD-K11260407	3.74577e-07	0.00075828	0.612683							BRD-K85818861	1.38827e-05	0.000134996	1.83692
					AS-601245	4.0337e-07	2.38446e-06	0.702194							cladribine	1.39489e-05	0.000865221	1.79934
					torin-2	4.12291e-07	2.03117e-05	0.75851							BRD-K43226598	1.45275e-05	0.00101094	1.82669
					mitoxantrone	4.3303e-07	5.08314e-06	0.704226							syrosingopine	1.47944e-05	0.0143584	1.36241
					BRD-K91184774	4.37774e-07	0.000913498	0.676026							GW-501516	1.51995e-05	0.00101336	2.16365
					QL-X-138	4.41531e-07	5.85238e-05	0.68833							alvespimycin	1.63968e-05	0.00156525	2.5807
					emetine	4.45949e-07	1.07161e-05	0.72956							tivozanib	1.67442e-05	0.00085591	1.11903
					WZ-3105	4.63071e-07	1.11477e-05	0.662509							apicidin	1.75743e-05	8.08394e-05	1.33623
					tyrphostin-AG-1478	4.69924e-07	2.97196e-06	0.728123							MST-312	1.78908e-05	0.00215347	1.45122
					torin-1	4.89342e-07	5.83645e-06	0.816788							GSK-3-inhibitor-IX	1.84453e-05	0.00153262	1.46584
					emetine	5.02674e-07	2.01323e-05	0.887645							BMS-536924	1.89348e-05	0.000165155	1.14147
					WZ-3105	5.38143e-07	5.97078e-06	0.829833							tacedinaline	1.93654e-05	6.58466e-05	1.3141
					BRD-K79235952	5.42212e-07	0.00109764	0.962506							BRD-K76236182	1.9474e-05	0.000447865	1.74928
					phloretin	5.5509e-07	1.5298e-05	1.04951							CD-437	1.95637e-05	0.000513127	1.42
					formoterol	5.56481e-07	8.9795e-05	0.777014							trichostatin-a	1.96424e-05	0.000141415	1.25885
					A-443644	5.5897e-07	4.2037e-06	0.786005							BRD-K48950795	1.98906e-05	0.000185645	1.59507
					AZD-8055	5.70466e-07	7.51665e-05	0.753195							WH-4025	2.02291e-05	0.000214607	1.50501
					CGP-60474	5.80435e-07	5.01503e-06	0.723479							trichostatin-a	2.04452e-05	0.000103778	1.52651
					wortmannin	5.82829e-07	0.000223766	0.66531							BRD-K07005393	2.13772e-05	0.000188217	1.74629
					WZ-3105	5.89692e-07	3.95758e-06	0.647254							dasatinib	2.15793e-05	0.00013348	1.48082
					MST-312	5.92499e-07	4.41558e-06	0.687022							PP-30	2.19696e-05	0.00137036	1.42382
					BRD-K68548958	6.03337e-07	3.11719e-05	0.613651							LDN-193189	2.2707e-05	0.000147374	1.47417
					idarubicin	6.0547e-07	1.25522e-05	0.884965							clomifene	2.27201e-05	0.000816016	1.39321
					PF-562271	6.66993e-07	6.10966e-06	0.780707							mocetinostat	2.28264e-05	0.000290125	2.07225
					azacitidine	6.79195e-07	1.41746e-05	0.828744							BRD-K45044657	2.35148e-05	0.000285824	1.51396
					ZG-10	7.00183e-07	6.3355e-06	0.618063							AZ-628	2.42631e-05	0.00840425	1.64034
					MLN-8054	7.06418e-07	4.36959e-05	1.34146							BRD-A57300602	2.55728e-05	0.00150787	2.07459
					WZ-3105	7.12669e-07	4.40581e-06	0.714625							panobinostat	2.61558e-05	0.000113271	1.30746
					BRD-K41797142	7.46516e-07	9.38116e-06	0.59942							BRD-K78843060	2.66115e-05	0.00244053	1.92894
					BRD-K55502647	7.47195e-07	8.08559e-05	0.605582							estradiol	2.67755e-05	0.0232888	2.73254
					BG-FA-0953	7.67089e-07	6.54465e-05	0.611038							fostamatinib	2.84677e-05	0.000399486	1.43408
					AG-879	7.74325e-07	2.6706e-05	0.668505							ISOX	2.94854e-05	0.000246464	1.52524
					BRD-K05326558	8.09626e-07	1.25374e-05	0.593549							PP-110	2.97434e-05	0.000159558	0.929102
					lestaurtinib	8.10751e-07	9.71679e-06	0.893233							blebbistatin	3.06401e-05	0.000667606	1.50502
					BRD-A72069525	8.11496e-07	0.00258149	0.60239							PP-30	3.30214e-05	0.0023719	1.25808
					narciclasine	8.17168e-07	8.83335e-05	0.885775							PTB1	3.39657e-05	0.0094311	1.48187
					alvocidib	8.19634e-07	6.16557e-06	0.550601							BMS-345541	3.57119e-05	0.00182023	1.88808
					BRD-K93623754	8.40574e-07	0.000336162	0.584058							radicicol	3.60149e-05	0.000112102	0.969572
					BRD-K74980345	8.79496e-07	0.000222552	1.05522							vorinostat	3.61333e-05	0.00018574	1.04383
					auranofin	9.2184e-07	3.40989e-06	0.631289							CI-976	3.65898e-05	0.0025622	1.57628
					BRD-K13665914	9.38358e-07	5.30339e-05	0.609591							vorinostat	3.66015e-05	0.000277792	2.07112
					cycloheximide	9.62683e-07	3.49707e-05	1.11705							wortmannin	3.70331e-05	0.000737302	1.46014
					cercosporin	9.8594e-07	1.4463e-05	0.798165							idarubicin	3.74608e-05	0.000327514	1.12411
					enzastaurin	1.01887e-06	6.6146e-05	0.850679							BMS-754807	3.78874e-05	0.00106634	0.918392
					doxorubicin	1.03218e-06	2.66111e-05	0.778182							MLN-4924	3.98242e-05	0.0056469	2.54305
					alitretinoin	1.03297e-06	0.00115069	0.418574							verrucarin-a	4.02189e-05	0.000257725	1.4977
					ivermectin	1.10463e-06	6.30654e-05	0.589359							PF-562271	4.02294e-05	0.000167476	1.46078
					PHA-793887	1.10935e-06	1.68452e-05	0.728713							BRD-K76236182	4.05449e-05	0.00153026	2.1152
					MW-STK33-23	1.15877e-06	1.4976e-05	0.666903							vorinostat	4.05971e-05	0.000731777	1.89468
					BRD-K21170640	1.17314e-06	6.45026e-05	0.612377							WT-171	4.20459e-05	0.000665443	2.03829
					BRD-K05402890	1.19303e-06	0.00030189	0.583664							selumetinib	4.2615e-05	0.0012324	1.36785
					phloretin	1.19568e-06	3.80364e-05	0.544489							PIK-75	4.31859e-05	0.000219158	1.44099
					strophanthidin	1.20906e-06	9.36464e-06	0.663638							NVP-TAE684	4.56844e-05	0.000185842	1.39752
					WZ-3105	1.2695e-06	9.18724e-06	0.793931							canertinib	4.77043e-05	0.00066434	2.10618
					AM-580	1.38593e-06	0.000223636	0.616229							BRD-K99636700	4.84404e-05	0.000314206	1.17845
					curcumin	1.50859e-06	2.05212e-05	0.818662							vorinostat	5.05326e-05	0.000565741	1.63831
					AKT-inhibitor-IV	1.52501e-06	6.50553e-05	0.587682							etoposide	5.22661e-05	0.00432384	1.91977
					narciclasine	1.64665e-06	9.96665e-05	0.848234							BRD-K35832492	5.30628e-05	0.0004663	2.40065
					doxorubicin	1.72328e-06	1.15376e-05	0.798614							BRD-K86899078	5.3123e-05	0.000494748	2.00814
					BRD-K42867405	1.76337e-06	0.000446212	0.580674							WZ-3105	5.38895e-05	0.000245803	1.447
					triptolide	1.79706e-06	8.40694e-05	0.832215							PIK-75	5.39167e-05	0.000243978	1.42282
					AT-7519	1.81058e-06	1.61725e-05	0.778851							BRD-K76772814	5.54313e-05	0.00971925	2.22415
					BVT-948	1.88068e-06	2.98495e-05	0.720723							alvespimycin	5.60191e-05	0.00170182	3.09323
					emetine	1.95057e-06	0.000851672	0.845876							SA-1458610	5.64281e-05	0.00113714	2.53696
					LY-320135	1.98571e-06	0.0110544	0.632369							BRD-K28112517	5.74544e-05	0.0190955	1.29484
					BRD-K56024573	2.01806e-06	0.00285024	0.999528							TL-AA09	5.82665e-05	0.00591563	1.6821
					daunorubicin	2.17682e-06	4.92116e-05	0.628324							tanespimycin	5.91963e-05	0.000415962	0.841354
					dactinomycin	2.21439e-06	1.43387e-05	0.634598							vorinostat	5.97121e-05	0.000713342	1.66146
					BRD-K22215695	2.34512e-06	0.000110987	0.600003							geldanamycin	6.07415e-05	0.000538425	0.807568
					CAY-10585	2.50144e-06	1.46623e-05	1.1579							BRD-K01621458	6.36029e-05	0.000448767	2.39654
					PHA-793887	2.57298e-06	2.14136e-05	0.672739							cytochalasin-b	6.71716e-05	0.000248617	1.4116
					CGP-60474	2.71949e-06	3.04769e-05	0.639006							wortmannin	6.78835e-05	0.00121539	1.71786
					mitoxantrone	2.78853e-06	9.59884e-06	0.570396							wortmannin	7.01352e-05	0.00055579	1.48371
					ZG-10	3.0765e-06	4.26042e-05	0.67115							tacedinaline	7.19446e-05	0.00240784	1.86777
					doxorubicin	3.07676e-06	4.86601e-05	0.7876							merck-ketone	7.21119e-05	0.000316103	1.70949
					alvocidib	3.11556e-06	3.16903e-05	0.822841							geldanamycin	7.69682e-05	0.00403732	2.40126
					CGP-60474	3.11731e-06	2.50781e-05	0.746414							roscovitine	7.73673e-05	0.00939892	1.72944
					emetine	3.33948e-06	6.46848e-05	0.566477							BRD-K00256256	7.94977e-05	0.0016267	2.25852
					trichostatin-a	3.34829e-06	0.000129669	0.994006							trichostatin-a	7.9599e-05	0.00045171	1.12488
					AT-7519	3.61607e-06	3.6568e-05	0.773539							reversine	8.20402e-05	0.0136334	1.74578
					BRD-K92458042	3.83535e-06	0.00045917	0.794453							trichostatin-a	8.21647e-05	0.000539241	1.55348
					tretinoin	3.86357e-06	6.22532e-05	0.590972							trichostatin-a	8.5703e-05	0.000495311	1.63503
					pirarubicin	4.10664e-06	2.82504e-05	1.17175							WZ-3105	8.73895e-05	0.000686416	1.40698
					darinaparsin	4.29984e-06	0.000803023	0.677747							tubastatin-a	8.79435e-05	0.000977208	2.31457
					COT-10b	4.31903e-06	6.82584e-05	0.556466							BL003-049-HDAC3	8.80868e-05	0.000655368	1.31765
					mitoxantrone	4.42927e-06	3.60029e-05	0.612686							trichostatin-a	8.95928e-05	0.000434222	1.33719
					daunorubicin	4.63948e-06	2.07537e-05	0.971401							BRD-K71726959	9.21298e-05	0.000538913	1.29512
					PF-562271	4.77399e-06	2.70502e-05	1.16829							BRD-K57457519	9.22396e-05	0.0138783	2.25447
					LDN-193189	5.00772e-06	0.000167435	0.45999							BRD-K60297835	9.43125e-05	0.00359048	1.64364
					PF-562271	5.07236e-06	2.77863e-05	0.73456							dasatinib	9.48242e-05	0.00048286	1.61225
					XL-147	5.12602e-06	0.00181185	0.784298							palbociclib	9.50895e-05	0.00124337	1.32553
					pirarubicin	5.17008e-06	7.05005e-05	0.781054							panobinostat	9.83392e-05	0.00037484	1.21092
					topotecan	5.40312e-06	1.97662e-05	0.441027							tretinoin	0.000100329	0.00470342	1.4844
					BRD-K85853281	5.61002e-06	3.63468e-05	0.589999							BRD-K67090983	0.000100874	0.00259984	1.62814
					bisindolylmaleimide	5.81359e-06	0.000373075	0.763573							roscovitine	0.00010225	0.0287774	1.48905
					sorafenib	6.02617e-06	0.000335477	0.685449							LDN-193189	0.000103547	0.000456771	0.998988
					PIK-75	6.02801e-06	3.64138e-05	0.635828							fulvestrant	0.000104037	0.00543828	2.07398
					AT-7519	6.15557e-06	0.000123489	1.08224							BRD-K49010888	0.00010454	0.000469051	1.74418
					PIK-75	6.21201e-06	1.57856e-05	0.857717							AG-14361	0.000105388	0.000696168	1.27054
					BRD-K95673125	6.49248e-06	0.0172497	0.568353							benzbromarone	0.000105809	0.00124204	2.2456
					piperlongumine	6.66315e-06	8.02027e-05	0.546656							BRD-K10436544	0.000106384	0.0033528	2.23187
					RS-504393	6.71671e-06	0.000376745	0.569221							vorinostat	0.000106629	0.00092642	1.62905
					CGP-60474	7.06969e-06	8.67849e-05	0.941198							BRD-K61894884	0.000109652	0.00106162	2.22574
					JNJ-7706621	7.13311e-06	4.22223e-05	0.756513							Merck60	0.00011038	0.000686194	1.16393
					BRD-K24632213	7.23975e-06	0.00260024	0.531296							BRD-A70879086	0.000111184	0.00963361	1.80629
					BRD-K98824517	7.26869e-06	0.000108777	0.799941							BRD-K92107474	0.000112838	0.00192446	1.31267
					AG-14361	7.36702e-06	4.73856e-05	0.494585							BX-795	0.00011317	0.00244137	1.17567
					MLN-4924	8.02394e-06	0.000627846	0.460997							BRD-K89190195	0.000113924	0.00658924	1.80403
					OSI-027	8.05495e-06	0.000686552	0.65972							MW-STK33-23	0.000114681	0.000450072	1.98818
					isoxsuprine	8.22106e-06	0.00610222	0.582163							cediranib	0.000122151	0.00201336	1.84293
					BRD-K89190195	8.33099e-06	0.000850984	0.533658							BRD-K19826688	0.000124575	0.00102894	2.20726
					dactinomycin	8.3509e-06	3.69163e-05	0.847045							PP-110	0.000125147	0.00248154	1.2261
					alvocidib	8.48977e-06	4.9155e-05	0.685878							BRD-K19826688	0.000125385	0.000965778	1.19579
					AG-14361	8.52695e-06	0.00166045	0.706265							AS-601245	0.000127126	0.000740477	1.3409
					RO-90-7501	8.61993e-06	0.00290831	0.657093							fludarabine	0.000129805	0.0157092	1.56502
					BRD-K45355657	8.68989e-06	0.0174724	0.535962							trichostatin-a	0.000135139	0.0013588	2.23403
					BRD-K63569039	8.72933e-06	0.000256444	0.594012							alvocidib	0.000135733	0.000374808	0.972667
					doxorubicin	8.83782e-06	2.8584e-05	0.761923							artemether	0.000138335	0.0123218	1.77673
					curcumin	9.04752e-06	0.000585601	0.920895							SA-792709	0.00013951	0.0160135	1.29239
					OSI-027	9.0642e-06	0.000862571	0.633026							entinostat	0.000141457	0.00110215	2.1941
					alvocidib	9.07297e-06	4.65308e-05	0.568586							trichostatin-a	0.000141931	0.000817726	1.46541
					BML-259	9.12878e-06	0.000582463	0.432143							idarubicin	0.000148602	0.0180824	1.74256
					BRD-K88198340	9.46412e-06	0.000517345	0.565162							nutlin-3	0.000149069	0.00051681	1.50463
					curcumin	9.74692e-06	7.46784e-05	0.495049							dorsomorphin	0.000149387	0.000938113	1.28048
					PHA-793887	9.76583e-06	6.53866e-05	0.755438							phloretin	0.000160082	0.0013518	1.32873
					THZ-2-98-01	9.83497e-06	0.000442434	0.777504							BRD-K19826688	0.000160332	0.00159592	2.25697
					XL-147	1.08359e-05	0.000271422	0.618898							WZ-3146	0.000160813	0.00487208	1.7896
					PHA-793887	1.12857e-05	8.45024e-05	0.716005							HDAC3-selective	0.000161412	0.00112498	1.21443
					motesanib	1.15196e-05	0.0383533	0.8535							AZD-1152HQPA	0.000162449	0.0156781	1.60013
					BRD-K61776140	1.18301e-05	0.000515525	0.589313							tanespimycin	0.00016687	0.00633102	1.14569
					enzastaurin	1.1961e-05	0.00129925	0.732135							BRD-K31856043	0.000167633	0.00397112	1.56584
					PX-12	1.24679e-05	8.68697e-05	0.594585							FL-HDAC-025	0.00017345	0.00107684	2.15909
					pirarubicin	1.26043e-05	0.000100384	0.556245							UNC-0321	0.000174575	0.0012382	1.48057
					CGP-60474	1.3003e-05	6.40294e-05	0.622729							trichostatin-a	0.000183966	0.000621916	0.800159
					BRD-K71726959	1.39243e-05	0.000112486	0.533205							BX-795	0.000185919	0.00116	1.23876
					nutlin-3	1.53537e-05	0.000314243	0.96564							cyproheptadine	0.000192325	0.00195289	2.16758
					CGP-60474	1.57023e-05	0.000179497	0.559965							fostamatinib	0.000193829	0.00130449	1.38106
					BRD-K13146765	1.60911e-05	0.000168461	0.52267							GDC-0879	0.000193879	0.000567387	1.15533
					avicin-d	1.64428e-05	7.12904e-05	1.03141							aripiprazole	0.000196078	0.0483401	1.69396
					BRD-K37984227	1.69333e-05	0.0163944	0.553042							TW-37	0.000199649	0.00475993	1.33288
					alvocidib	1.71678e-05	5.5574e-05	0.819915							tanespimycin	0.000203645	0.00166109	0.740825
					BRD-K10846167	1.73688e-05	0.000559723	0.945849							CHEMBL-1222381	0.000205543	0.00239886	1.2807
					PHA-793887	1.76877e-05	8.67402e-05	0.54432							apicidin	0.00020638	0.0005519	1.05428
					WZ-3105	1.80356e-05	6.54312e-05	0.633756							CHEMBL-1222381	0.000209224	0.00718981	1.31515
					BRD-A49848186	1.83229e-05	0.00542226	0.563182							BRD-K54343811	0.000210285	0.00110205	2.16143
					curcumin	1.85432e-05	0.00154074	0.830046							TL-HRAS-24	0.000216112	0.0056884	1.93141
					BML-259	1.99845e-05	0.00150852	0.838259							idarubicin	0.000220631	0.0277571	1.66755
					morphothebaine	2.0228e-05	0.00114324	0.928188							temsirolimus	0.000221769	0.00157563	0.857725
					BRD-K57037351	2.05133e-05	0.00317039	0.904634							acetyl-geranyl-cysteine	0.000222228	0.00969721	1.68902
					daunorubicin	2.10854e-05	0.000173643	0.636103							etoposide	0.000222233	0.00306032	1.38412
					QL-X-138	2.12352e-05	0.000429098	0.541727							isotretinoin	0.000222316	0.00311943	1.70233
					trichostatin-a	2.14321e-05	0.000198606	0.803879							Broad-Sai-071	0.000223243	0.00516217	1.33117
					PIK-75	2.18221e-05	0.000130207	0.580159							AT-7519	0.000226082	0.000702617	1.40385
					bisindolylmaleimide-ix	2.18276e-05	0.000104371	0.664158							aloisine	0.000235613	0.0238484	1.1508
					MD-II-008-P	2.21998e-05	0.000453726	0.479541							BRD-K54168141	0.000240893	0.0189548	2.14113
					ochratoxin-a	2.24691e-05	0.000134176	1.00718							BRD-K32636001	0.000245065	0.00162753	1.62639
					tozasertib	2.25376e-05	0.000125781	1.18611							chlorambucil	0.0002453	0.0330916	1.80674
					THM-I-94	2.42766e-05	0.000257916	0.752521							BRD-K55827386	0.000253982	0.0129429	1.52554
					SA-25547	2.43868e-05	0.000568039	0.480831							apicidin	0.000255755	0.00076837	1.18471
					chaetocin	2.44994e-05	8.701e-05	0.712169							BML-259	0.00026055	0.00731643	0.817195
					emetine	2.45326e-05	0.000955056	0.605775							alvespimycin	0.000267934	0.00102024	1.00026
					torin-2	2.53912e-05	0.000223837	0.594777							tubastatin-a	0.000269421	0.000954417	1.21349
					narciclasine	2.55967e-05	6.43473e-05	0.600407							BRD-K51320264	0.000280772	0.0329065	1.19397
					JW-7-24-1	2.58522e-05	0.00119068	0.56314							GSK-3-inhibitor-IX	0.000282183	0.0031832	1.26738
					triptolide	2.63225e-05	7.86566e-05	0.415209							SA-424827	0.000288759	0.0141303	2.23682
					ursolic-acid	2.63467e-05	0.000329415	0.51049							BRD-K52914903	0.000289386	0.00153539	1.65255
					urapidil	2.73716e-05	0.00179268	0.507922							AT-7519	0.00030184	0.00113212	1.77804
					COT-10b	2.74121e-05	0.00052083	0.827859							SA-1017940	0.000306352	0.0171835	1.39965
					ruxolitinib	2.9238e-05	0.000682465	0.701492							mitomycin-c	0.000307486	0.00560382	1.17545
					A-443644	2.99279e-05	0.000164714	0.659321							MK-1775	0.000312639	0.00387415	0.903146
					cephaeline	3.05742e-05	0.000480809	0.497127							neratinib	0.000321822	0.00511151	1.38361
					BRD-K70161581	3.06617e-05	0.000147447	1.007							trichostatin-a	0.000323972	0.00221839	1.62895
					QL-X-138	3.15684e-05	0.00025516	0.746656							emetine	0.000324591	0.00181654	1.72136
					BRD-K77547920	3.17836e-05	0.000508031	0.521907							KU-0063794	0.000332039	0.0163581	1.42728
					estriol	3.24847e-05	0.00391572	0.548972							entinostat	0.000335472	0.00640127	2.16962
					quizartinib	3.27263e-05	0.0010476	0.572802							idarubicin	0.000335581	0.0120833	1.65564
					apigenin	3.35228e-05	0.00724744	0.677426							trichostatin-a	0.000336652	0.00186947	1.43644
					JAK3-inhibitor-VI	3.41712e-05	0.000288229	0.545289							BRD-K54331210	0.000341929	0.00715558	1.42194
					ER-27319	3.43042e-05	0.000103256	0.696742							crizotinib	0.000346088	0.00418542	1.20917
					alvocidib	3.454e-05	0.000299773	0.723977							vorinostat	0.000349875	0.00163677	1.38435
					BRD-K10906552	3.71759e-05	0.000338859	1.22675							2-aminopurine	0.000352595	0.00255087	1.71845
					BRD-K75296800	3.92857e-05	0.0336467	0.555066							AG-14361	0.000358605	0.0263545	1.10721
					AR-A014418	4.01867e-05	0.00107817	0.603523							valproic-acid	0.000365474	0.0368253	1.21102
					lypressin	4.03437e-05	0.0212135	0.679715							HDAC3-selective	0.000370682	0.00418577	1.12985
					BRD-K92419424	4.07496e-05	0.000217605	0.500258							BRD-K84450674	0.000374719	0.00190813	1.44608
					BRD-K34952911	4.12321e-05	0.0183631	0.908301							wortmannin	0.00037926	0.00390627	1.95867
					BRD-K93975822	4.14335e-05	0.0236575	0.748201							salermide	0.000379742	0.00274549	1.12071
					OSI-027	4.29855e-05	0.000917738	0.564204							lacidipine	0.000382923	0.0458437	1.61838
					BRD-K80126354	4.41737e-05	0.018716	0.481886							alvespimycin	0.000384528	0.00228277	0.982593
					BMS-345541	4.44121e-05	0.000357674	0.638586							BRD-K07079548	0.00038814	0.0144292	1.08022
					belinostat	4.57295e-05	0.000994437	0.730663							droxinostat	0.000391695	0.011434	1.32691
					aloisine	4.75875e-05	0.00247588	0.538588							triptolide	0.000395865	0.00215845	1.11682
					BRD-A06641369	4.76014e-05	0.0018515	0.761591							ZM-336372	0.000397954	0.011863	1.20701
					ZG-10	4.76709e-05	0.000154181	0.960493							idarubicin	0.000398361	0.0030193	1.17687
					wortmannin	4.76916e-05	0.000603644	0.541984							WZ-3105	0.000398994	0.00229462	1.73866
					alvocidib	4.86703e-05	0.000190895	0.439493							radicicol	0.000400363	0.00101749	0.66135
					trichostatin-a	4.89144e-05	0.00201708	0.887305							WH-4025	0.000400812	0.00144914	1.1979
					trichostatin-a	5.02656e-05	0.000599847	0.924391							Merck60	0.000405398	0.00331038	1.05955
					PIK-75	5.04103e-05	0.000267143	0.957454							BML-ST330	0.000409988	0.00864099	1.63215
					QL-XII-47	5.07114e-05	0.000387789	0.602564							SN-38	0.000411089	0.00156107	0.796788
					KU-0060648	5.17666e-05	0.00108852	0.737201							PP-110	0.000434057	0.000979288	1.273
					BRD-K92458042	5.22615e-05	0.000400743	0.482523							BRD-K99605820	0.000439994	0.0448345	1.24503
					BRD-K99633092	5.23016e-05	0.000739931	0.519184							BRD-K68588778	0.000442424	0.00694774	0.967564
					triptolide	5.26127e-05	0.000134525	0.521644							BRD-K64024097	0.000443003	0.00241134	2.08079
					I-606061	5.2979e-05	0.00054846	0.566685							BRD-K19826688	0.00044822	0.00322761	2.01042
					RO-08-2750	5.42566e-05	0.00312193	0.531153							SA-1017940	0.000457383	0.002343	1.82231
					YM-155	5.62584e-05	0.00176694	0.496843							cytochalasin-d	0.000470145	0.0107973	1.74172
					DAC-013	5.62976e-05	0.0111932	0.526122							BRD-K41775742	0.000470694	0.0146184	1.33059
					CD-437	5.69755e-05	0.000307645	0.573625							AZD-8055	0.000488077	0.00286768	1.4435
					triptolide	5.71073e-05	0.000111962	0.569507							idarubicin	0.000491741	0.00897549	1.57904
					alvocidib	5.80658e-05	0.000250002	0.74658							WZ-3105	0.000499597	0.00155139	1.36956
					BRD-K79222491	5.82144e-05	0.000447469	0.671229							panobinostat	0.000499746	0.00160884	1.07321
					phloretin	5.82231e-05	0.00063742	0.868088							CGP-60474	0.000505186	0.00158176	1.30575
					AS-601245	5.85296e-05	0.000392217	0.614895							BRD-K92158425	0.000508957	0.00292779	1.49461
					AT-7519	5.96953e-05	0.000311602	0.522912							AS-605240	0.0005137	0.0439964	1.31413
					BRD-K43913647	5.9756e-05	0.0215178	0.693681							BRD-K19181733	0.0005177	0.00434041	1.28786
					YL-59	6.00099e-05	0.00804184	0.643708							vorinostat	0.000519312	0.00138807	0.592858
					QL-X-138	6.05441e-05	0.000364673	0.536012							vorinostat	0.000523418	0.00163192	0.657392
					bisindolylmaleimide	6.14963e-05	0.00134255	0.583342							BRD-K92158425	0.000526611	0.00200561	1.72964
					alvocidib	6.27021e-05	0.000706605	0.70411							ZM-336372	0.00052943	0.0163741	1.07289
					BRD-K40329609	6.47362e-05	0.000970738	0.874897							BRD-A57107094	0.00053102	0.00340869	1.57271
					ketoconazole	6.54351e-05	0.0120422	0.643801							entinostat	0.000537363	0.041986	1.56046
					digoxin	6.69372e-05	0.000691995	0.948286							blebbistatin	0.000537492	0.0306109	1.21669
					BRD-K95080525	6.7755e-05	0.00103981	0.477915							AZD-6482	0.000539172	0.0246536	1.653
					PI-103	6.80296e-05	0.000381198	0.557719							BJM-CSC-15	0.000568663	0.0484258	1.23796
					BAX-channel-blocker	6.84347e-05	0.0214927	0.696081							apicidin	0.000572244	0.00188085	1.04856
					BRD-K39345836	6.85526e-05	0.0285903	0.73895							palbociclib	0.00057357	0.0127062	1.2877
					GSK-3-inhibitor-IX	6.86254e-05	0.00242179	0.480617							vorinostat	0.000583572	0.0027696	1.98251
					AS-601245	7.10844e-05	0.000209103	0.964136							7b-cis	0.000590581	0.0145383	1.51701
					PIK-75	7.14295e-05	0.000443556	0.804609							BRD-K46373671	0.000598743	0.0033307	1.50736
					TWS-119	7.19455e-05	0.00181071	0.629379							CHEMBL-1222381	0.000601651	0.00589163	1.06622
					BRD-K43913647	7.29776e-05	0.0281718	0.50682							trichostatin-a	0.000619676	0.00438367	1.57154
					enzastaurin	7.34266e-05	0.0127376	0.673144							vorinostat	0.000620874	0.00693709	2.22917
					MD-II-051	7.55145e-05	0.000901639	0.339832							BRD-A04172077	0.000621438	0.0166324	0.926641
					GSK-1059615	7.5696e-05	0.00263787	0.568867							ST-4049616	0.000623956	0.00555104	1.48355
					salermide	7.69249e-05	0.000435999	0.401747							trichostatin-a	0.000630542	0.00325822	1.76008
					prostaglandin-a1	7.72941e-05	0.0122942	0.407822							TG-101348	0.0006638	0.00269588	0.853879
					BRD-K54674709	7.79138e-05	0.000951197	0.457643							trichostatin-a	0.000673081	0.0122153	1.60724
					MD-041	7.80384e-05	0.000357784	0.327267							BRD-K32307229	0.000688592	0.00312484	1.06675
					ruxolitinib	7.99154e-05	0.00409093	0.654691							DL-PDMP	0.000697085	0.00353592	1.29853
					alvespimycin	8.06953e-05	0.000825792	0.708088							apicidin	0.000732119	0.00186489	1.10242
					OSI-027	8.26545e-05	0.000928298	0.518781							geldanamycin	0.000734967	0.00666649	1.58231
					acitretin	8.38745e-05	0.0201545	0.46788							BRD-K99636700	0.000735909	0.0058841	1.09561
					idarubicin	8.79108e-05	0.000808968	0.715707							tacedinaline	0.000739863	0.00512609	1.04552
					daunorubicin	8.8316e-05	0.00195042	0.861248							HDACi1,2+3_mix	0.000740856	0.00319841	1.97781
					sorafenib	8.83449e-05	0.00391106	0.491285							vorinostat	0.000744918	0.00296423	1.19557
					linifanib	8.85355e-05	0.00313177	0.674712							tubastatin-a	0.000761007	0.00343076	1.90419
					trichostatin-a	8.9402e-05	0.00076101	0.68503							teniposide	0.000762712	0.012054	0.870566
					BRD-K35832492	8.97123e-05	0.00220636	0.602371							AZD-7762	0.000774232	0.00169474	1.129
					sarmentogenin	8.98921e-05	0.000437821	0.480061							selumetinib	0.000777665	0.00318679	1.49499
					ryuvidine	9.02671e-05	0.00349989	0.51381							AT-7519	0.000781867	0.00635192	1.77312
					forskolin	9.1087e-05	0.00993892	0.38434							BRD-K32307229	0.000784056	0.00426668	1.03747
					KUC111774N	9.56491e-05	0.00419274	0.784457							BRD-K54343811	0.000812341	0.00346337	1.93711
					HG-5-113-01	9.62299e-05	0.00404311	0.484959							deoxycholic-acid	0.000812637	0.0292536	1.48305
					daunorubicin	9.8077e-05	0.000608286	0.720665							GDC-0941	0.000816175	0.00413811	1.95079
					vorinostat	0.000100849	0.000987989	0.690875							BRD-U86222656	0.000841891	0.0107005	1.90521
					KM-00927	0.00010323	0.00049467	0.640798							topotecan	0.000844675	0.00312497	1.42827
					K784-3188	0.000106439	0.00250284	0.664552							COL-3	0.000849569	0.0155636	2.17522
					niclosamide	0.000107859	0.00127147	1.23007							PIK-75	0.000852088	0.0119561	1.11218
					CVF-SUMO-13	0.000108474	0.00915633	0.654592							PLX-4720	0.000864108	0.00278506	0.943411
					CD-1530	0.000109136	0.000369059	0.420313							FL-HDAC-025	0.000870576	0.00457109	1.94355
					BRD-K63770300	0.00010983	0.00306094	0.469174							MLN-4924	0.000871105	0.0110466	2.15953
					digitoxigenin	0.000112485	0.000887603	0.544441							idarubicin	0.000873763	0.0246443	1.09682
					AGK-2	0.000112572	0.000873735	0.721355							SA-424294	0.000876659	0.0139891	2.10182
					KUC111774N	0.000113314	0.00140104	0.870286							alvocidib	0.000908339	0.00263886	1.37853
					gossypol	0.000120232	0.000992704	0.423067							cyclopentene	0.000921369	0.00501394	1.88552
					QL-XII-47	0.000124434	0.00121265	0.943154							saracatinib	0.000927381	0.00668098	1.20006
					dinoprostone	0.000124927	0.0237766	0.495248							BRD-K99636700	0.000941373	0.00553971	0.989005
					BRD-A04172077	0.000125876	0.00209175	0.825411							pyroxamide	0.000955185	0.00656889	0.948369
					alvocidib	0.000126475	0.000761377	0.731788							apicidin	0.000962958	0.00437526	1.33335
					MD-049	0.00012691	0.000898865	0.93957							BRD-K88742110	0.000985268	0.00406446	1.91298
					formoterol	0.000128171	0.00920409	0.795847							AZD-7762	0.00099121	0.00666634	1.52834
					BRD-A47714657	0.000138064	0.0013116	0.452077							desmethylclozapine	0.000998355	0.0235163	2.01189
					AT-7519	0.000139386	0.0010597	0.799599							BRD-K57678861	0.000999248	0.0188251	1.38135
					BRD-K83670234	0.000140287	0.00101557	0.664369							razoxane	0.001028	0.0124303	1.52619
					HG-5-88-01	0.000142547	0.0164468	0.538027							BRD-K48204702	0.00104141	0.00875097	1.48698
					BRD-K54018158	0.000144439	0.0251579	0.634923							TPCA-1	0.00104306	0.010589	0.818714
					BRD-K01602319	0.000145906	0.00172545	0.444805							emetine	0.00107228	0.00669775	1.11845
					bisindolylmaleimide	0.000146366	0.00477202	0.672416							BRD-K99636700	0.00108168	0.00908256	0.966091
					emetine	0.000147015	0.000760977	0.415082							BIBR-1532	0.00108338	0.0134216	1.13462
					RJC-00245SC	0.00014792	0.00410198	0.409772							BRD-K93899689	0.00110177	0.0117164	1.49403
					quiflapon	0.000148195	0.00174603	0.531817							BRD-K49861754	0.00110439	0.00979001	1.13482
					BRD-K81751891	0.000149231	0.0289669	0.447834							BRD-K98834634	0.00113896	0.00673959	1.35449
					tretinoin	0.000150696	0.00750715	0.663824							trichostatin-a	0.00114872	0.0109549	1.70209
					AT-7519	0.000151425	0.00190397	0.780763							BML-259	0.00115095	0.00863813	1.03233
					PIK-75	0.000155407	0.000622076	0.490917							MST-312	0.0011601	0.0328331	1.13373
					methylene-blue	0.000156961	0.000784733	0.410174							geldanamycin	0.0011676	0.00363944	0.802413
					staurosporine	0.000163839	0.000370958	0.632323							ST-019366	0.00118354	0.0453615	0.94013
					BRD-K73261812	0.000165019	0.00220965	0.527259							TL-AA09	0.00118732	0.0161906	1.32588
					BRD-A89067742	0.000169729	0.0027811	0.639938							dasatinib	0.00119857	0.0146647	1.23542
					thapsigargin	0.000170058	0.00225676	0.447293							PP-30	0.00120965	0.0100135	1.12441
					CGP-60474	0.000172045	0.00100081	0.465931							HG-6-64-01	0.00122285	0.0108604	1.19247
					methylene-blue	0.000172959	0.00245941	0.541159							AT-7519	0.00123899	0.00360228	1.13783
					epirizole	0.000173004	0.0186822	0.777304							tubastatin-a	0.00124278	0.00924633	1.39719
					trichostatin-a	0.000176501	0.00143025	0.850672							CGP-60474	0.00125619	0.00390682	1.21546
					AZD-1152HQPA	0.000176836	0.000915552	0.992287							HG-6-64-01	0.0012613	0.00409427	1.0979
					WYE-125132	0.000178173	0.0042939	0.53701							CGP-60474	0.00126909	0.00369075	1.16652
					PIK-75	0.000183519	0.00157056	0.615761							ingenol	0.00127007	0.0109323	0.692711
					trichostatin-a	0.000190124	0.00442392	1.24643							perhexiline	0.00127255	0.00480616	1.05902
					dactinomycin	0.000196165	0.00139917	0.510936							entinostat	0.00129944	0.0100822	1.1566
					BRD-K24925364	0.000196814	0.0103609	0.460078							BRD-K29003210	0.00130525	0.0479754	2.45141
					BRD-K49814456	0.000198014	0.00423237	0.439581							amsacrine	0.00130637	0.0185762	1.04753
					torin-2	0.000203666	0.00183782	0.515989							BRD-K44540157	0.00131765	0.0290797	1.10801
					importazole	0.000204268	0.000485396	0.454377							menadione	0.00132273	0.045808	1.55851
					dihydrexidine	0.000211131	0.0329435	0.79708							BX-912	0.00133587	0.00687336	1.11412
					OSI-027	0.000218807	0.00835745	0.507281							midostaurin	0.0013383	0.0155134	1.01323
					PLX-4720	0.000219815	0.0409669	0.885642							BRD-K55071917	0.00134088	0.0159005	1.52544
					DAC-013	0.000221714	0.0119833	0.602422							lestaurtinib	0.00135581	0.0144179	1.43776
					dexamethasone	0.000224569	0.00785039	0.516108							fostamatinib	0.00137204	0.0149915	0.717027
					KU-0060648	0.000225695	0.00477282	0.653456							BRD-K35832492	0.00137345	0.00724568	1.80548
					ZM-336372	0.000226211	0.00439342	0.40122							AG-14361	0.00138036	0.0119649	1.4031
					dipivefrine	0.000228822	0.0202199	0.567945							trichostatin-a	0.00138615	0.0076745	1.45036
					BRD-K28916077	0.000229393	0.0113514	1.03816							tanespimycin	0.00138982	0.0217794	0.593445
					ochratoxin-a	0.000230212	0.00832202	0.507407							BRD-K54343811	0.00139101	0.00540745	1.86091
					azacitidine	0.000232707	0.00798446	0.497496							GR-127935	0.00140847	0.0173185	1.04417
					radicicol	0.000233245	0.00444302	0.360164							torin-1	0.00141861	0.00936935	1.36364
					BRD-K51973945	0.000233512	0.00196514	0.435306							LDN-193189	0.00142344	0.00437382	0.69113
					BRD-K05649647	0.000233772	0.00274849	0.454199							BRD-K08663380	0.00143125	0.0171691	1.89076
					daunorubicin	0.000233858	0.000787233	1.37179							BRD-K11533227	0.00150039	0.0134938	0.961913
					BRD-K44978960	0.000235745	0.0247622	0.474599							bisindolylmaleimide-ix	0.00150557	0.00508819	1.35108
					KU-0060648	0.000238389	0.00224458	0.64749							wortmannin	0.00152108	0.00840065	1.41862
					BRD-K73004613	0.000238661	0.019467	0.426863							BRD-A89907244	0.00154472	0.0229431	1.40414
					PIK-75	0.000239408	0.000677743	0.533345							BRD-K58247702	0.00154989	0.0137666	1.42804
					WZ-4002	0.000239995	0.0480258	0.651485							homosalate	0.00155331	0.0240718	1.18225
					MLN-8054	0.0002417	0.00554293	0.453995							triptolide	0.00160026	0.00337226	0.815991
					SCH-79797	0.000241825	0.00111698	0.724074							tacedinaline	0.00160729	0.00549029	0.926938
					lestaurtinib	0.000242636	0.00393989	0.515003							vorinostat	0.00164298	0.00471042	0.575617
					BRD-K64024097	0.000242848	0.0192518	0.420687							BRD-K86574132	0.00168094	0.0139825	1.08095
					EI-273	0.000244195	0.00974504	0.602421							tubastatin-a	0.00170076	0.00627547	1.00945
					HG-6-64-01	0.000245594	0.00792593	0.714799							apicidin	0.00171099	0.00403499	1.03696
					salbutamol	0.000249315	0.0252918	0.557676							AG-14361	0.00174333	0.0164843	1.60766
					mitoxantrone	0.000250363	0.0016647	0.635032							JAK3-inhibitor-VI	0.00176246	0.0069821	0.889522
					tretinoin	0.000257345	0.0218724	0.5311							idarubicin	0.00183834	0.0324707	1.39587
					radicicol	0.000263997	0.0133002	0.441711							Merck60	0.00186329	0.00917214	1.00001
					BRD-K63181962	0.000267328	0.00099646	0.440398							BRD-K76933066	0.00188103	0.0241878	1.41904
					torin-1	0.000270839	0.00335058	0.702717							cycloheximide	0.00188942	0.00912264	1.42871
					epigallocatechin	0.000273007	0.00362079	0.444943							tipifarnib	0.0018912	0.043686	0.773992
					scoulerine	0.000275397	0.00718344	0.619897							vorinostat	0.0019026	0.00507389	1.45206
					doxorubicin	0.000279959	0.00163626	0.448363							lovastatin	0.00191253	0.0124636	0.770585
					BRD-K54168141	0.000282926	0.0297179	0.466522							somatostatin	0.00192628	0.0196727	1.42572
					daunorubicin	0.000284455	0.00164569	0.869164							PP-2	0.00192733	0.0381492	1.52642
					A-443644	0.00028556	0.00105813	0.468451							BRD-K56024573	0.00194108	0.0463043	1.75553
					KU-0063794	0.000287119	0.00189644	0.504812							BRD-K49010888	0.00195667	0.00663789	1.37841
					trichostatin-a	0.00028995	0.011819	0.866229							clofarabine	0.00196335	0.0347279	1.48766
					ZSTK-474	0.000297698	0.00752456	0.497954							BRD-K86231656	0.00196842	0.0438253	1.14117
					cinobufagin	0.000298627	0.00134967	0.483919							vorinostat	0.0019848	0.00672001	1.75109
					latanoprost	0.00030344	0.0251064	0.550689							tretinoin	0.00198682	0.0239149	0.548331
					BRD-K22210218	0.000308074	0.0221296	0.427578							clofarabine	0.00199467	0.0244588	1.46439
					MRS-1845	0.000308362	0.00831691	0.482704							BRD-K84023371	0.00201503	0.0283812	1.79814
					CD-1530	0.000308658	0.0013498	0.715203							BRD-K68548958	0.00201953	0.00872673	0.67841
					LY-294002	0.000309013	0.00489757	0.368516							HDAC1-selective	0.00204915	0.03736	1.74799
					BRD-K33116223	0.000310696	0.00392432	0.603726							BRD-K71726959	0.00205713	0.0112942	1.00459
					SID-26681509	0.000311209	0.00635196	0.429154							L-750667	0.00206342	0.046902	1.04957
					CP466722	0.00031292	0.0275419	0.451736							pyrvinium-pamoate	0.00206468	0.00457157	0.798825
					BRD-K29140223	0.0003242	0.00327405	0.453859							PP-30	0.00206571	0.0411075	0.682165
					PHA-793887	0.000326536	0.00141053	0.423539							vorinostat	0.00206851	0.0084969	1.40707
					BRD-K37372998	0.00032829	0.00984706	0.420684							trichostatin-a	0.00208629	0.00711338	1.03735
					mitoxantrone	0.000333362	0.00468939	0.343045							GW-405833	0.00209572	0.0193401	1.0141
					sphingosine	0.000334564	0.00195437	1.05149							BRD-K35716340	0.00210444	0.0181353	0.765676
					curcumin	0.000335392	0.000903272	0.506998							lestaurtinib	0.00217412	0.0181664	1.4009
					digoxin	0.000336336	0.00362338	0.525745							tacrolimus	0.00217901	0.023311	1.02291
					PIK-75	0.000337352	0.00113425	0.703015							dasatinib	0.00219316	0.00596086	1.04833
					AT-7519	0.000338716	0.00293483	0.548741							AG-490	0.00223107	0.0264378	1.83755
					BRD-A48052484	0.00034183	0.0111611	0.418294							SN-38	0.0022361	0.0100756	0.801704
					salbutamol	0.000344666	0.0292221	0.408135							Broad-Sai-370	0.00224182	0.0182326	0.846862
					niclosamide	0.000345694	0.00537073	0.448246							tanespimycin	0.00230847	0.0317272	0.522532
					oxindole-I	0.000352517	0.00301453	0.457193							BRD-K43913647	0.00233259	0.0397015	1.72639
					L-690330	0.000354073	0.00956001	0.476272							KIN001-055	0.00233774	0.00748265	1.11405
					alvocidib	0.000358814	0.00250002	0.61683							BRD-K98519396	0.00241887	0.0286355	1.32096
					doxorubicin	0.000370166	0.00210707	0.517222							fulvestrant	0.0024747	0.0443557	1.52398
					PIK-75	0.000374169	0.00248272	0.337511							BRD-K88742110	0.00249777	0.0106227	1.68278
					OSI-027	0.000374414	0.00795558	0.499365							wortmannin	0.00255925	0.0237654	1.03776
					methylene-blue	0.000376177	0.00223379	0.562994							BRD-K53780220	0.00256303	0.0116643	1.52495
					nutlin-3	0.000380539	0.00580002	0.408038							tretinoin	0.00256304	0.0366328	0.559286
					cyclosporin-a	0.000382266	0.00255088	0.477191							tubastatin-a	0.00259452	0.0157984	1.83958
					BRD-K42644990	0.000383404	0.000844705	0.5774							calcifediol	0.00262654	0.0374423	1.74164
					BRD-K28366444	0.000386205	0.00441027	0.613123							apicidin	0.00262791	0.00685172	0.903242
					RO-28-1675	0.000386615	0.0153689	0.624271							dehydroisoandosterone	0.0026441	0.0377773	1.48076
					DG-041	0.000390915	0.00204869	0.381547							trichostatin-a	0.00265844	0.0131231	1.35085
					JNK-9L	0.000391607	0.00186172	0.473052							geldanamycin	0.00266531	0.00435733	0.517945
					BRD-A80536908	0.000395347	0.00322949	0.551239							BRD-A31946439	0.00275984	0.0100521	1.31437
					CGP-60474	0.000397052	0.00237932	0.44715							BX-912	0.00276054	0.0383479	1.08772
					vemurafenib	0.000403664	0.0299626	0.49868							BRD-K93215584	0.00277697	0.0428832	1.97642
					WYE-125132	0.000404457	0.0114209	0.601036							NVP-TAE684	0.00280521	0.0209338	1.0522
					BRD-K09661167	0.00040865	0.0039325	0.320405							tozasertib	0.00281036	0.0399724	1.21778
					BRD-A54632525	0.000409904	0.020017	0.458909							CHEMBL-1222381	0.00283235	0.0087283	0.758963
					BRD-K56024573	0.000410357	0.0364057	0.44449							BRD-K53331454	0.00284541	0.0285808	1.36489
					bortezomib	0.000415825	0.0013492	0.455477							TGX-221	0.00284667	0.0106715	1.47365
					sildenafil	0.00042254	0.0121251	0.65387							AT-7519	0.0028859	0.013776	2.34222
					BRD-K89329876	0.00042433	0.00431906	0.485977							gefitinib	0.00291365	0.0226462	1.43444
					clopidogrel	0.000433793	0.0314648	0.612818							sorafenib	0.00292118	0.0132753	0.972649
					AG-14361	0.000433988	0.0057627	0.551388							JAS07-001	0.00295378	0.0323695	1.37845
					WZ-4-145	0.000441449	0.00494974	0.628394							ZSTK-474	0.00298157	0.0288919	1.08825
					alvocidib	0.000445747	0.00114038	0.479985							H-9	0.00299665	0.0136349	1.35289
					SN-38	0.000449457	0.00160015	0.395178							simvastatin	0.00303129	0.0450375	1.05442
					chromomycin-a3	0.000463416	0.00255429	0.481624							palbociclib	0.00305004	0.0277671	0.913816
					BRD-K72864428	0.000465561	0.00492266	0.412616							trichostatin-a	0.00309379	0.0152856	1.33727
					2-aminotetralin	0.000469249	0.0184861	0.856708							trichostatin-a	0.00316906	0.025973	1.47183
					BRD-A84098870	0.000502096	0.00817301	0.464793							cytochalasin-d	0.00317251	0.0372098	1.95552
					BRD-K56411643	0.000505138	0.00372464	0.665162							panobinostat	0.00317337	0.00684203	1.05581
					YM-155	0.000508775	0.00289829	0.513506							teniposide	0.00317569	0.0273351	0.94389
					tyrphostin-AG-126	0.000512646	0.00248165	0.407957							KU-C104495	0.00318533	0.0116414	1.48147
					BRD-K56994829	0.000519579	0.031302	0.850911							panobinostat	0.00326143	0.0417432	1.75082
					QL-XII-47	0.000521923	0.00669866	0.426828							curcumin	0.00326667	0.0326279	0.994182
					SKF-83959	0.000523552	0.035222	0.884083							BRD-K56196992	0.00326895	0.0445217	2.18812
					BRD-K53423944	0.000525315	0.00221842	0.448292							BI-2536	0.00328831	0.0183854	1.00595
					BRD-U86222656	0.000531013	0.00597504	0.466097							etomoxir	0.00329802	0.0464025	0.73769
					BRD-K63770300	0.000531397	0.0205239	0.575305							crizotinib	0.00330797	0.0404958	1.37998
					gemcitabine	0.000531873	0.00197462	0.535624							trichostatin-a	0.00335144	0.00965708	0.926282
					narciclasine	0.000533718	0.0470764	0.597874							GSK-1070916	0.0033528	0.0496741	1.17875
					homoharringtonine	0.000535336	0.00202254	0.691766							amonafide	0.00335453	0.0250861	0.819263
					artesunate	0.000536266	0.00506213	0.629249							homoharringtonine	0.00338631	0.0142223	1.47989
					PP-30	0.000538858	0.00329379	0.670847							dacinostat	0.00342891	0.00931726	1.1409
					ruxolitinib	0.000543296	0.0107063	0.430312							sirolimus	0.00344813	0.0158872	0.775255
					BRD-K52099002	0.000544197	0.0099248	0.442747							BRD-K01621458	0.00345828	0.0113969	1.68669
					QL-XII-47	0.000545951	0.00718513	0.526223							NVP-AUY922	0.00346986	0.0163771	1.24081
					anagrelide	0.000556485	0.00959119	0.76566							wortmannin	0.0034804	0.0113207	0.893291
					ouabain	0.000566413	0.0041259	0.805495							BRD-K88742110	0.00349699	0.013918	1.67143
					pterostilbene	0.000579928	0.0320611	0.521093							HG-6-64-01	0.00352629	0.0250466	0.992317
					RU-24969	0.000582219	0.0475564	0.760814							cyclopamine	0.00353481	0.0101986	0.923887
					oleoylethanolamide	0.00059333	0.0243097	0.563605							doxorubicin	0.00357651	0.0274154	1.05651
					mitoxantrone	0.000600728	0.00655635	0.439563							aloisine	0.00361984	0.03494	1.55202
					lestaurtinib	0.000611797	0.00681856	0.818817							BRD-K99502566	0.00362219	0.0289812	1.18662
					crizotinib	0.00061323	0.0155884	0.600539							entinostat	0.00362432	0.0255967	0.881374
					manumycin-a	0.000614286	0.00159113	0.450138							BRD-K53592093	0.00365808	0.0414756	1.30543
					alvocidib	0.000619622	0.00342005	0.754469							wortmannin	0.00370123	0.0162723	0.932439
					salermide	0.000624938	0.00403483	0.682404							BRD-K49010888	0.0037354	0.0107301	1.2393
					phloretin	0.000633273	0.00643831	0.348677							torin-1	0.00375363	0.0214268	1.6226
					BRD-K93875449	0.000634681	0.00695888	0.412756							AKT-inhibitor-1-2	0.00378449	0.0147153	0.898537
					rottlerin	0.000636691	0.0119342	0.653569							crizotinib	0.00381473	0.0159434	1.00627
					RITA	0.000650629	0.00234399	0.50104							BRD-K61894884	0.00384359	0.0175002	0.935731
					BRD-K71726959	0.000651516	0.0031179	0.619013							trichostatin-a	0.00389545	0.0113006	1.35957
					triciribine	0.000652711	0.0280132	0.476848							YM-155	0.00389629	0.0458532	0.915249
					BRD-K79491139	0.000657953	0.0357349	0.42794							geldanamycin	0.00389673	0.0247709	1.516
					cercosporin	0.00066145	0.00502359	0.495654							ERK-inhibitor-11E	0.00398682	0.0200671	1.04138
					emetine	0.000662488	0.0283698	0.598094							ZSTK-474	0.0040662	0.0167523	0.990288
					bisindolylmaleimide	0.00066996	0.00550098	0.343497							entinostat	0.00412058	0.0364984	1.59247
					forskolin	0.000670574	0.0340145	0.424203							alvespimycin	0.00412805	0.0219295	0.532299
					panobinostat	0.000687377	0.00360408	0.59367							BRD-K99633092	0.00423035	0.017291	2.19203
					withaferin-a	0.000694698	0.00623018	0.430442							BRD-K28916077	0.00427887	0.0237729	1.73134
					auranofin	0.000696041	0.0182001	0.590673							vorinostat	0.00436397	0.0149044	1.40096
					auranofin	0.000702644	0.00559602	0.338046							geldanamycin	0.00440732	0.0132107	0.777675
					tibolone	0.00070616	0.00680137	0.443411							tubastatin-a	0.00442341	0.0293856	0.913372
					troglitazone	0.00071123	0.0430372	0.393418							BRD-K10436544	0.00442361	0.0368672	1.62524
					NVP-BEZ235	0.000714881	0.00319145	0.473349							CHEMBL-1222381	0.00443265	0.0236083	0.921354
					trichostatin-a	0.000727278	0.00401066	0.579606							vorinostat	0.0045491	0.0115244	0.754733
					manumycin-a	0.000729989	0.00396087	0.458143							tretinoin	0.00458982	0.0266718	0.994877
					terbutaline	0.000730634	0.0419775	0.529139							CD-437	0.0047564	0.0174519	0.698726
					AKT-inhibitor-IV	0.00073153	0.0101116	0.665621							cephaeline	0.00481427	0.0240638	1.21358
					4,5-dianilinophthalimide	0.000732918	0.00850033	0.53841							gossypol	0.0048886	0.0458455	0.878555
					cucurbitacin-i	0.00073302	0.00301049	0.509973							trichostatin-a	0.00497011	0.0230236	1.63134
					BRD-K66438357	0.000739663	0.00450391	0.392664							gemcitabine	0.00498439	0.0169127	0.720399
					MD-049	0.000741309	0.00878057	0.324348							trichostatin-a	0.00500116	0.0313618	1.68483
					GDC-0941	0.000743408	0.0153707	0.54951							BRD-K97936712	0.00505438	0.0161294	1.59249
					QL-XII-47	0.000760703	0.00792669	0.468928							mitoxantrone	0.00507616	0.032482	0.747985
					vemurafenib	0.000767227	0.00476824	0.349944							alvespimycin	0.00507962	0.0226907	0.47202
					PLX-4720	0.000767982	0.0490023	0.56695							BRD-K03122949	0.00511971	0.0483895	1.2665
					BRD-K71935468	0.000775978	0.00694792	0.431821							NNC-55-0396	0.00512057	0.0400368	1.26717
					BRD-K99582188	0.000785484	0.00909828	0.938305							Merck60	0.00514062	0.014343	0.875164
					tegaserod	0.00079391	0.0323787	0.376953							BRD-K06009608	0.00515457	0.0242412	1.43229
					BRD-K23841751	0.000794562	0.0213876	0.483971							BRD-K35638681	0.00522041	0.0389832	1.06932
					pidorubicine	0.000795935	0.00519984	0.556538							niguldipine	0.00526976	0.0362182	0.929086
					AZD-8055	0.000812132	0.0148433	0.473289							enzastaurin	0.00527479	0.0461091	0.853952
					QL-X-138	0.000812254	0.0213171	0.466417							RS-I-002-6	0.00528602	0.0458905	2.21059
					MW-A1-12	0.00081898	0.00283052	0.430618							AZD-7762	0.0053916	0.0177499	1.07216
					U-0126	0.000823708	0.00373191	0.798145							BRD-K26510616	0.00547532	0.0479939	1.32104
					ZM-336372	0.000841104	0.0216029	0.39812							VU-0420364-1	0.00560429	0.0163689	1.22752
					BRD-K29003210	0.000846977	0.00261286	0.271655							Merck60	0.00564292	0.0292886	0.811054
					auranofin	0.000863607	0.00588454	0.646787							vorinostat	0.00567339	0.0163986	1.22396
					BRD-K84421793	0.000865152	0.0467602	0.482657							daunorubicin	0.0057313	0.0216975	1.14005
					HG-5-113-01	0.00086651	0.00708128	0.603168							PP-30	0.00574247	0.0435535	1.37302
					SU-11652	0.000866886	0.00375488	0.846732							trichostatin-a	0.0057813	0.0178431	1.05337
					forskolin	0.000880852	0.0417346	0.49254							tanespimycin	0.00579441	0.0150789	0.748835
					ST-4062971	0.000891077	0.0308593	0.397412							GDC-0879	0.00587966	0.0179108	0.837855
					ingenol	0.000893404	0.00466784	0.353336							HDAC1-selective	0.00590316	0.026497	0.821686
					AG-14361	0.000909742	0.00477111	0.343309							MW-STK33-23	0.0059845	0.0273063	1.00739
					JAS07-005	0.000913482	0.00277056	0.553671							vorinostat	0.00601641	0.0146387	1.02414
					BRD-K18595892	0.000915515	0.0241838	0.390694							PIK-75	0.00605509	0.0227339	1.08445
					arachidonyl-trifluoro-methane	0.000932321	0.00950592	0.381712							tanespimycin	0.00625669	0.0371862	1.44431
					torin-1	0.000935487	0.00771977	0.597447							BRD-K61105081	0.00633317	0.0294974	1.63417
					BRD-K23980805	0.000936439	0.0197447	0.552246							SCH-79797	0.00641337	0.0176312	0.874067
					PHA-793887	0.000950165	0.00670655	0.654721							BRD-K11533227	0.00652732	0.0318611	0.746753
					curcumin	0.000951033	0.00991957	0.538965							vorinostat	0.00652956	0.0202677	1.09401
					CGP-60474	0.000967231	0.00567577	0.725137							AZ-628	0.00654232	0.0222182	1.12463
					PIK-75	0.000973276	0.00536928	0.433848							verrucarin-a	0.00656326	0.0239945	1.26391
					BRD-K84924563	0.000977418	0.0218542	0.471148							PU-H71	0.00657908	0.0351314	1.18771
					BRD-K70977695	0.00097784	0.0185315	0.416512							CGP-60474	0.00659445	0.0155788	0.927186
					RHO-kinase-inhibitor-III[rockout]	0.000995053	0.0200593	0.443161							geldanamycin	0.00667403	0.031209	1.16281
					vorinostat	0.00100115	0.00903197	0.54787							tacedinaline	0.00673288	0.0253771	0.874185
					MD-040	0.00102669	0.00924475	0.552673							CGP-60474	0.00674978	0.0394503	0.970364
					PIK-75	0.00102683	0.00624395	0.540576							tretinoin	0.00680013	0.0492373	0.454825
					ER-27319	0.00102756	0.00400557	0.617142							PP-110	0.0068356	0.0173228	0.738314
					thapsigargin	0.00104187	0.00582926	0.446745							BRD-K74486276	0.00690125	0.0379014	1.16485
					azacitidine	0.00104812	0.0163091	0.418861							tanespimycin	0.00690532	0.0168494	0.779652
					QL-X-138	0.00106055	0.0147547	0.49065							scriptaid	0.00690835	0.0430308	1.21237
					vorinostat	0.0010619	0.0130953	0.7053							BRD-K09191212	0.00691689	0.0431758	1.15178
					IKK-2-inhibitor-V	0.00108609	0.0110333	0.40273							BRD-K67808578	0.00701057	0.0413769	0.926126
					SB-590885	0.0011003	0.0345397	0.401346							torin-1	0.0070137	0.0389285	0.959252
					cycloheximide	0.00111449	0.00643271	0.55685							BRD-K84023371	0.0072544	0.0443794	1.59167
					PAC-1	0.0011149	0.00474513	0.432831							latrunculin-b	0.00727985	0.0359353	1.07988
					PJ-34	0.00113563	0.0252878	0.46042							vorinostat	0.00731261	0.0327134	1.54486
					narciclasine	0.00114832	0.0072336	0.573375							vorinostat	0.00731903	0.0179823	1.26645
					JW-7-24-1	0.00116459	0.0167852	0.444439							CG-930	0.00733772	0.0484856	0.977849
					CGP-37157	0.00116914	0.0282368	0.729688							tretinoin	0.0075076	0.0418576	0.940877
					TGX-115	0.00117032	0.00903143	0.302075							BRD-K99636700	0.00765982	0.0158139	0.872305
					fludarabine	0.00118165	0.00444325	0.522473							trichostatin-a	0.00766087	0.0274706	0.926713
					XL-147	0.00119374	0.029333	0.473599							gemcitabine	0.00768037	0.0391813	0.577482
					VX-702	0.00119473	0.00431467	0.748788							T-98475	0.00771776	0.0469103	1.37517
					RO-28-1675	0.00126172	0.0128468	0.386404							Broad-Sai-595	0.00774875	0.0222987	1.46674
					trichostatin-a	0.00130647	0.00382342	0.534795							TGX-115	0.00795122	0.0252183	1.01984
					WYE-125132	0.00130792	0.00753746	0.423124							BRD-K79222491	0.00797121	0.0436018	2.2984
					trichostatin-a	0.00133678	0.0141817	0.683419							wortmannin	0.00815362	0.038032	0.749051
					alvocidib	0.00134907	0.00806471	0.647081							linifanib	0.0081651	0.0225668	1.21098
					BRD-K92158425	0.001367	0.00735277	0.675011							BRD-K77681376	0.00825308	0.0268096	1.30247
					GW-405833	0.00137111	0.014254	0.60996							BRD-K42644990	0.00828878	0.0140297	0.909775
					indatraline	0.00138596	0.0497785	0.34917							5-iodotubercidin	0.00830537	0.0191157	1.17419
					sorafenib	0.00139221	0.0241823	0.393553							RITA	0.00832049	0.0207064	0.863216
					BRD-K54343811	0.00140368	0.047577	0.506504							merck-ketone	0.00839005	0.0328174	1.34141
					vorinostat	0.00141056	0.00362412	0.435564							apicidin	0.00839949	0.0143106	0.744989
					ingenol	0.00142492	0.0108553	0.314554							geldanamycin	0.00841734	0.0233596	0.778884
					ER-27319	0.00142857	0.0044158	0.59278							lovastatin	0.00848476	0.0171544	0.907488
					SCH-23390	0.00143949	0.0222139	0.523658							vorinostat	0.00858356	0.0304555	0.998218
					nutlin-3	0.00144069	0.00378273	0.463567							vorinostat	0.00868711	0.0150705	0.659641
					BRD-K98219271	0.00148928	0.0243668	0.373483							TUL_XIX002	0.00883245	0.0225422	1.16887
					WZ-3105	0.0015001	0.00553747	0.367444							vorinostat	0.00886221	0.0259083	0.840398
					cyclopamine	0.00150511	0.0049266	0.386385							irinotecan	0.00890279	0.0358494	0.941189
					PD-198306	0.00150695	0.0228099	0.866008							selumetinib	0.00895434	0.0234721	1.01543
					PSH-023	0.00151429	0.0156112	0.533363							HDAC1-selective	0.00900046	0.028165	0.79507
					alvespimycin	0.00153165	0.00466577	0.30031							emetine	0.00908026	0.0438693	1.08961
					verrucarin-a	0.00154153	0.00540452	0.782526							geldanamycin	0.00921503	0.0344446	1.18628
					topotecan	0.00155383	0.00522355	0.668138							MW-STK33-23	0.00926383	0.0373979	1.08905
					daunorubicin	0.00155501	0.00395969	0.785822							idarubicin	0.00960328	0.0299522	1.07157
					menadione	0.00157189	0.00573527	0.468867							BRD-K61894884	0.00966014	0.0337589	0.827378
					MW-STK33-23	0.0015761	0.00434795	0.506559							parthenolide	0.00980869	0.0427771	1.53923
					A-443644	0.00157615	0.0058106	0.398499							serdemetan	0.00987243	0.0401973	0.773346
					BAX-channel-blocker	0.00159062	0.00761066	0.603536							BRD-K72504866	0.00987451	0.040947	1.12178
					GSK-3-inhibitor-IX	0.00160064	0.0197798	0.44738							A-443644	0.0101157	0.0216384	0.926049
					vorinostat	0.00160222	0.0208279	0.517437							AZ-628	0.0101507	0.0368619	0.886541
					MLN-4924	0.00165572	0.00662287	0.305431							VU-0418939-2	0.0101725	0.0319763	1.42103
					floxuridine	0.00166299	0.0152427	0.519828							SA-792987	0.0102988	0.0394807	0.825091
					kinetin-riboside	0.00169342	0.0105332	0.416374							HG-5-113-01	0.0104023	0.0272356	1.10808
					KO-143	0.00172009	0.00915899	0.456529							scriptaid	0.0104263	0.0396267	0.905247
					terbutaline	0.00173196	0.0338967	0.431447							trichostatin-a	0.0105333	0.0322678	1.05215
					4-hydroxyretinoic-acid	0.00176685	0.0370658	0.411309							AG-14361	0.0106223	0.041902	0.679952
					importazole	0.00177204	0.00361819	0.477297							dorsomorphin	0.0106295	0.0305297	0.812967
					brefeldin-a	0.0018218	0.00641794	0.425667							vorinostat	0.0108256	0.026346	1.03223
					isotretinoin	0.00182448	0.0226337	0.446516							vorinostat	0.0108659	0.0343794	1.42421
					WZ-3105	0.0018852	0.010545	0.619767							trichostatin-a	0.0110638	0.0369589	1.31728
					arachidonyl-trifluoro-methane	0.0019028	0.00388053	0.423796							trichostatin-a	0.0114405	0.0454681	1.10679
					daunorubicin	0.00190818	0.00895622	0.489652							RO-28-1675	0.0116744	0.0409067	0.806669
					salsolinol	0.00190996	0.0151033	0.541067							tacedinaline	0.0117869	0.0445392	0.737238
					CP466722	0.00192359	0.0136459	0.386659							camptothecin	0.0117894	0.0364114	1.14959
					trichostatin-a	0.00194324	0.00336068	0.419543							belinostat	0.0118338	0.0453086	1.51561
					AZD-8055	0.00195382	0.0180043	0.369582							tanespimycin	0.0119188	0.0486807	0.57575
					NVP-BEZ235	0.00195453	0.018226	0.371064							HDAC3-selective	0.0120685	0.033123	0.755592
					cilastatin	0.00196071	0.0487834	0.428961							obatoclax	0.0121328	0.0352659	0.885957
					GW-843682X	0.00197422	0.00696372	0.402235							geldanamycin	0.0122079	0.0387851	0.55154
					tetramisole	0.00200153	0.0352061	0.589975							alvespimycin	0.0122259	0.0397846	1.63262
					BRD-K89224880	0.00200733	0.0301614	0.413067							cyclopentene	0.0122273	0.0369591	1.3765
					ZM-336372	0.00201048	0.0363388	0.424183							epoxycholesterol	0.0124619	0.0480108	1.15784
					homoharringtonine	0.00201162	0.00649669	0.522546							tubastatin-a	0.0125119	0.0440357	1.43517
					triptolide	0.00202379	0.00938676	0.674633							alvocidib	0.0126103	0.0343619	1.13959
					triciribine	0.00202982	0.00965241	0.735889							BRD-K19826688	0.0127285	0.0440542	0.770459
					parthenolide	0.0020719	0.0167824	0.569965							TW-37	0.0128287	0.0408158	0.779735
					mitoxantrone	0.00209121	0.012518	0.433102							MW-STK33-1C	0.0129719	0.0489837	0.913968
					alvespimycin	0.00212358	0.0103249	0.712133							alvocidib	0.0130082	0.0260515	0.728527
					kinetin-riboside	0.00213304	0.00770611	0.432894							NVP-BEZ235	0.0130712	0.0389756	0.864676
					tacrolimus	0.00214563	0.0230482	0.431569							PAC-1	0.0130902	0.0441455	0.724499
					BRD-K07668032	0.00219671	0.0420645	0.541933							AZD-8055	0.0132478	0.0412187	0.942456
					SA-1478088	0.00222215	0.00629311	0.350505							dacinostat	0.0133521	0.0426728	1.12619
					BRD-K01578344	0.00224455	0.0137162	0.384221							tacedinaline	0.0133699	0.0431793	0.743704
					avicin-g	0.00228252	0.0218988	1.03425							trichostatin-a	0.0133745	0.0423243	0.909883
					trichostatin-a	0.00232801	0.0280672	0.764952							ZG-10	0.0135542	0.0368572	1.18437
					CGS-15943	0.00232928	0.0202503	0.483164							PIK-90	0.0136195	0.0430917	0.920239
					BRD-K66884694	0.00236333	0.0180105	0.430704							BRD-K98676510	0.0149732	0.0432399	1.07155
					BRD-K07259155	0.00239587	0.0200644	0.416489							trichostatin-a	0.0155559	0.0494078	1.18777
					BRD-K36269259	0.00240457	0.0401313	0.791968							AS-601245	0.015565	0.034582	0.794919
					alvocidib	0.00240678	0.00866798	0.465137							geldanamycin	0.0156274	0.0433958	1.13341
					olaparib	0.00240878	0.0153684	0.398331							vorinostat	0.0157348	0.0409277	0.983853
					BRD-K54343811	0.00241349	0.0261398	0.47101							PIK-75	0.0160261	0.0467534	0.926478
					BRD-K84106030	0.00242077	0.010963	0.40781							tubastatin-a	0.0160664	0.0325864	0.654765
					BRD-K03371390	0.00243845	0.0483952	0.529187							PI-103	0.0169515	0.0432112	0.81819
					PF-04217903	0.00243861	0.030456	0.524549							ingenol	0.017432	0.0391939	0.625671
					MG-132	0.00248023	0.0432498	0.543749							neratinib	0.018271	0.0377384	0.833745
					MW-STK33-23	0.00252243	0.00574565	0.507083							daunorubicin	0.0182882	0.0339283	1.19538
					CD-437	0.00253235	0.0330818	0.350457							narciclasine	0.0186276	0.0403472	0.765393
					L-690488	0.00254963	0.0104443	0.315403							givinostat	0.0186632	0.039599	0.600298
					SB-216763	0.00255295	0.0260283	0.281708							belinostat	0.0187074	0.0452506	0.993253
					GW-405833	0.00257197	0.014347	0.352924							trichostatin-a	0.0193335	0.0488283	1.17607
					rucaparib	0.00259075	0.039708	0.549727							CGP-60474	0.0198366	0.0389438	0.678831
					TPCA-1	0.00261539	0.0136137	0.411422							alvocidib	0.0207423	0.0421778	0.830929
					brefeldin-a	0.00262984	0.0107568	0.390328							daunorubicin	0.0210432	0.0459718	0.614407
					GSK-1070916	0.0026838	0.0191978	0.458742							ochratoxin-a	0.0210811	0.042543	1.07622
					alvocidib	0.00269192	0.0106025	0.63194							PIK-75	0.0213936	0.0442621	0.813994
					BRD-K73261812	0.00270354	0.0299962	0.345003							trichostatin-a	0.0230393	0.0460083	0.578687
					naftopidil	0.00272604	0.0462217	0.545905							ZG-10	0.0231161	0.0495692	0.807663
					BRD-K99633092	0.00273112	0.0140163	0.469415							JNJ-7706621	0.0240903	0.0452362	0.754168
					salermide	0.00273255	0.0151063	0.682562
					irinotecan	0.00273326	0.0212886	0.547483
					BRD-K50659736	0.0027524	0.0172503	0.36919
					CGP-60474	0.00275816	0.0121453	0.595728
					KUC111774N	0.00280002	0.0289331	0.576592
					MD-040	0.00283594	0.0420444	0.428542
					KO-143	0.00285326	0.0153618	0.530787
					PSH-013	0.00285747	0.00985291	0.46187
					ouabain	0.00287235	0.0285326	0.425468
					KM-00799	0.00287381	0.0174285	0.255214
					cycloheximide	0.00288932	0.0178496	0.487868
					PIK-75	0.00290652	0.0278976	0.464104
					vorinostat	0.00292695	0.0110023	0.348143
					troglitazone	0.00293586	0.0304354	0.323113
					BRD-K71935468	0.00294307	0.0176285	0.543285
					phloretin	0.0029547	0.0339851	0.661604
					AZD-8055	0.0029845	0.0125584	0.430411
					belinostat	0.00299425	0.0288515	0.648986
					AZD-7762	0.00303749	0.0136314	0.518791
					IKK-inhibitor-X	0.00304887	0.0149021	0.342196
					H-9	0.00305184	0.0138143	0.730201
					pidorubicine	0.00305529	0.0159147	0.398774
					verteporfin	0.00306055	0.0244888	0.479918
					YM-155	0.00307952	0.0338702	0.476673
					mebendazole	0.00311001	0.0153863	0.4518
					doxorubicin	0.00311522	0.0344934	0.428894
					BRD-K52904470	0.00311612	0.0148088	0.406224
					BRD-A04172077	0.00318778	0.042703	0.266736
					DG-041	0.00320671	0.0149387	0.387738
					BRD-K71726959	0.00324552	0.0116661	0.564173
					tanespimycin	0.00325879	0.00880237	0.295323
					MBCQ	0.00329547	0.0466817	0.443852
					RO-28-1675	0.00333095	0.0153817	0.560805
					importazole	0.00333699	0.0252749	0.472784
					daunorubicin	0.00339031	0.0108129	0.59332
					mocetinostat	0.00342522	0.0143128	0.330519
					tanespimycin	0.0034288	0.00961134	0.277557
					BRD-K28366444	0.00345211	0.0193533	0.341141
					cymarin	0.0034881	0.017128	0.366274
					BRD-K62459624	0.00349044	0.0241083	0.496371
					vorinostat	0.00349628	0.0402144	0.873535
					WYE-125132	0.00350107	0.0426949	0.401307
					vorinostat	0.00351344	0.0199949	0.634759
					MW-A1-12	0.00351677	0.0323601	0.33384
					BRD-K25373946	0.00351942	0.028457	0.485111
					BRD-K27484191	0.00353598	0.0217392	0.359354
					narciclasine	0.00355246	0.011606	0.700118
					BRD-K70771662	0.00358043	0.0203963	0.248659
					homoharringtonine	0.00358104	0.016435	0.368724
					BRD-K23673040	0.00363791	0.025758	0.504665
					LY-2183240	0.00365102	0.01227	0.427013
					ruxolitinib	0.00366447	0.042456	0.371624
					daunorubicin	0.0036645	0.0105712	0.341621
					KO-143	0.0036879	0.0258897	0.315581
					MD-041	0.00372803	0.0438309	0.589883
					cephaeline	0.00374353	0.0109455	0.533203
					BRD-K83670234	0.00378354	0.0423357	0.429108
					BRD-K06217810	0.00381203	0.0469764	0.826517
					5-iodotubercidin	0.00381312	0.00689602	0.67696
					curcumin	0.00386822	0.0135634	0.901236
					EI-346-erlotinib-analog	0.0039055	0.0258987	0.592989
					BRD-K01896723	0.0039428	0.0219923	0.525519
					JNK-9L	0.00399726	0.00758178	0.68858
					BRD-K85853281	0.00400892	0.0228782	0.561301
					niclosamide	0.00419336	0.0310431	0.567103
					methylene-blue	0.00420709	0.0121509	0.395044
					AZ-628	0.0042159	0.0180226	0.405227
					STK-249718	0.00422931	0.0237225	0.413801
					AS-601245	0.00423168	0.0172235	0.416928
					RITA	0.00423758	0.0231054	0.34878
					daunorubicin	0.00424429	0.008019	0.452642
					BRD-K04534322	0.00426729	0.0421206	0.357611
					COL-3	0.0042903	0.0441685	0.652274
					BRD-K53423944	0.00429575	0.0473319	0.790781
					ochratoxin-a	0.00430555	0.0154365	0.566935
					menadione	0.00431485	0.0110086	0.378137
					apicidin	0.0043726	0.0195874	0.631594
					rhodomyrtoxin-b	0.00440567	0.0238005	0.425449
					PP-110	0.00440999	0.0106153	0.391598
					BRD-K88198340	0.0044204	0.0223155	0.493118
					BRD-K72787121	0.00442991	0.0317493	0.481239
					BRD-K57954781	0.00449176	0.0461998	0.424416
					BRD-K92317137	0.00449518	0.0113208	0.360761
					YM-155	0.00451329	0.00790793	0.384539
					nobiletin	0.00452351	0.0444918	0.579353
					PHA-793887	0.00453023	0.0297977	0.345599
					BRD-K76933066	0.00453174	0.0402615	0.490626
					cytochalasin-b	0.0045446	0.0356126	0.380225
					BRD-K63175663	0.0045761	0.0207664	0.389808
					levocetirizine	0.00461726	0.0449769	0.437568
					BRD-K22210218	0.00468613	0.0257402	0.479271
					BRD-K44366801	0.00475157	0.0214447	0.589072
					OSI-027	0.00479825	0.0327902	0.502203
					BRD-K82685933	0.00482669	0.0391124	0.466947
					chromomycin-a3	0.00488961	0.0136222	0.328756
					CP466722	0.00490268	0.0303426	0.349021
					BRD-K68548958	0.00490873	0.0358021	0.546789
					alvocidib	0.00491445	0.016025	0.573935
					SA-792541	0.00496048	0.0332911	0.418248
					SID-26681509	0.00503995	0.0392274	0.527828
					chromomycin-a3	0.00507147	0.0174331	0.791086
					BRD-A98248982	0.00509218	0.0192093	0.357718
					MD-II-051	0.0051213	0.0415148	0.509613
					dactinomycin	0.00517119	0.0212301	0.562931
					menadione	0.00519073	0.0262519	0.315344
					actinomycin-d	0.00521706	0.0147447	0.32913
					alvespimycin	0.00526733	0.0280864	0.238951
					ABT-751	0.0053178	0.0202942	0.36292
					HG-5-113-01	0.00532549	0.0156966	0.312669
					A-443644	0.00537482	0.0281222	0.387666
					BRD-K46170844	0.00543628	0.022018	0.435678
					ellipticine	0.00546565	0.043282	0.372384
					kinetin-riboside	0.00548359	0.0196646	0.352131
					IKK-2-inhibitor-V	0.00551295	0.0341085	0.320368
					KM-00927	0.00551463	0.0213565	0.552082
					trichostatin-a	0.00555701	0.0297603	0.598606
					emetine	0.00558399	0.0397139	0.43831
					geldanamycin	0.00561038	0.0457335	0.335312
					BRD-K03829970	0.00566548	0.0474094	0.548122
					JAK3-inhibitor-I	0.0056731	0.0491315	0.481829
					LDN-193189	0.005696	0.0196679	0.473297
					BRD-K01614657	0.0057325	0.0174482	0.269459
					F-1566-0341	0.00573569	0.0404825	0.524939
					K784-3187	0.00583923	0.0216471	0.317846
					BRD-K86574132	0.00605047	0.0169773	0.286533
					daunorubicin	0.00610324	0.0173713	0.495935
					tanespimycin	0.00612299	0.0267242	0.278821
					tyrphostin-AG-1478	0.00615594	0.0358849	0.466175
					salermide	0.00640723	0.0273425	0.432623
					pifithrin-alpha	0.00641573	0.0419692	0.340617
					BRD-K29140223	0.00641937	0.0362225	0.46225
					BMS-345541	0.00645913	0.0238211	0.342294
					BRD-K12707296	0.00666853	0.0272068	0.44895
					BRD-A83802330	0.00677601	0.0287461	0.410345
					MW-STK33-23	0.00678842	0.0300168	0.390785
					EBPC	0.00691686	0.0411061	0.47959
					nizatidine	0.00691887	0.0346301	0.413017
					penfluridol	0.00694887	0.033048	0.258165
					phloretin	0.00694895	0.017178	0.344506
					PSH-027	0.00695845	0.0401531	0.406539
					BRD-K23980805	0.00696307	0.0353431	0.452779
					troglitazone	0.00705996	0.036809	0.2503
					BRD-K12168891	0.00706931	0.0391858	0.36208
					trichostatin-a	0.00708317	0.014024	0.269814
					BRD-K71726959	0.0070888	0.0426285	0.295732
					brefeldin-a	0.00711147	0.0221604	0.473805
					salermide	0.00714128	0.026862	0.485563
					arachidonamide	0.00717606	0.0208748	0.384623
					BRD-K83620635	0.00719313	0.0375408	0.575064
					JNJ-7706621	0.00738025	0.0142724	0.448935
					oxetane	0.00739052	0.0274791	0.355124
					lestaurtinib	0.00740455	0.0205208	0.302684
					10H-phenothiazin-10-yl)(p-tolyl)methanone	0.00741576	0.0413974	0.36034
					JNK-9L	0.00749886	0.0194984	0.317635
					bufalin	0.00752135	0.0242838	0.493225
					AT-7519	0.00758619	0.013176	0.47328
					OSI-027	0.0076467	0.0265278	0.474467
					pazufloxacin	0.00767128	0.0342264	0.490861
					RO-28-1675	0.00771575	0.023319	0.288875
					KU-0063794	0.00774336	0.0450207	0.302035
					BRD-K86574132	0.00774863	0.0312075	0.341543
					BRD-K21640605	0.00775814	0.0494415	0.321804
					BMS-345541	0.00789886	0.0195435	0.308829
					BRD-K72615639	0.00790649	0.0335662	0.219684
					irinotecan	0.00807337	0.0446016	0.314131
					BRD-K08448573	0.00832689	0.0242764	0.378475
					trichostatin-a	0.00856112	0.019083	0.41387
					BRD-A24021119	0.00862809	0.028409	0.304881
					tyrphostin-AG-1478	0.00874894	0.0225305	0.351455
					doxorubicin	0.0088103	0.0212578	0.306996
					7-nitroindazole	0.00889238	0.0492868	0.869073
					A-443644	0.009016	0.0191294	0.32127
					aristolochic-acid	0.00916089	0.0323083	0.331404
					camptothecin	0.00922253	0.0300201	0.323623
					AS-601245	0.00932574	0.0296962	0.375437
					QL-XII-47	0.00938574	0.033892	0.309994
					AZD-8055	0.00940429	0.0454639	0.351302
					ASN-05257430	0.00996555	0.0385065	0.298859
					MW-STK33-23	0.00998149	0.0255275	0.299388
					BRD-K63569039	0.0100737	0.0440019	0.377542
					BIBR-1532	0.0103138	0.0322444	0.3387
					BRD-K85275009	0.0103349	0.022822	0.389301
					BRD-K15640888	0.0105041	0.0234234	0.328622
					daunorubicin	0.0108131	0.0385136	0.417026
					strophanthidin	0.0109395	0.0388056	0.327075
					BRD-K30381304	0.0111084	0.0419186	0.19927
					thapsigargin	0.0111579	0.0234733	0.290528
					BRD-K05153001	0.0112783	0.0348089	0.425196
					anisomycin	0.0114053	0.0342604	0.285761
					dactinomycin	0.0118741	0.0258216	0.594153
					torin-1	0.0118992	0.0397438	0.533069
					piceatannol	0.0121459	0.0330439	0.418093
					tunicamycin	0.0122384	0.0384326	0.204714
					ellipticine	0.0127228	0.0481087	0.356174
					piperlongumine	0.0127743	0.0203127	0.339618
					avicin-g	0.0128881	0.027804	0.761031
					MW-STK33-23	0.0133514	0.0253373	0.356876
					MLN-4924	0.0133531	0.0240085	0.332312
					STK-397047	0.0133542	0.0389026	0.564473
					trichostatin-a	0.0135036	0.0466197	0.475486
					SN-38	0.0136698	0.0313039	0.210874
					WZ-3105	0.0139388	0.0447764	0.361006
					MD-II-008-P	0.0142059	0.0497228	0.364376
					NaCl	0.0142139	0.042685	0.393592
					mocetinostat	0.0143142	0.0398585	0.391937
					piperlongumine	0.0144534	0.0370196	0.339027
					CGP-60474	0.0145383	0.0215324	0.3651
					verrucarin-a	0.0145751	0.0361344	0.337979
					KU-0060648	0.0147323	0.0470606	0.432286
					BRD-K58214070	0.0149822	0.0427121	0.364513
					topotecan	0.0154679	0.0399535	0.428569
					cymarin	0.0159752	0.0405954	0.303645
					valproic-acid	0.0160357	0.0454247	0.439482
					sirolimus	0.0160513	0.047392	0.244775
					alvocidib	0.016232	0.0486086	0.355197
					alvocidib	0.0163979	0.0457122	0.469501
					BRD-K40329609	0.0168381	0.0436345	0.282882
					AZD-8055	0.0172939	0.0376958	0.309502
					tributyltin	0.0174656	0.0496647	0.341241
					TGX-115	0.0182436	0.0463966	0.315776
					LDN-193189	0.0186111	0.0394847	0.206199
					CD-1530	0.0198641	0.0340939	0.273467
					trichostatin-a	0.0199852	0.0484731	0.604078
					K784-3131	0.020371	0.0428511	0.266541
					F-1566-0341	0.0207195	0.0448553	0.540867
					WZ-3105	0.0214166	0.035363	0.568666
					staurosporine	0.0226782	0.0395177	0.648845
					BRD-A84102390	0.0244641	0.0374719	0.350635
					WZ-3105	0.0261174	0.0417294	0.285244

## Sheet: For overexpressed DEGs
CSGALNACT2					CSNK2A2					HIPK1					MBNL2					PHF21A					RAP1A
Drug Name	p-value	q-value	Fold Change		Drug Name	p-value	q-value	Fold Change		Drug Name	p-value	q-value	Fold Change		Drug Name	p-value	q-value	Fold Change		Drug Name	p-value	q-value	Fold Change		Drug Name	p-value	q-value	Fold Change
AS-605240	1.43323e-14	4.64559e-13	-1.25057		moxisylyte	2.07254e-12	2.19768e-09	-0.899734		staurosporine	4.73868e-15	1.08672e-13	-1.8829		SB-216763	1.56808e-32	3.49181e-28	-1.88104		triptolide	1.52689e-21	5.12059e-20	-1.21271		chaetocin	8.58898e-23	2.77188e-20	-1.66615
PP-110	6.2916e-14	8.01954e-13	-1.26261		BX-795	2.22541e-12	5.34363e-10	-0.765187		daunorubicin	7.3863e-12	1.26909e-10	-1.70622		mepacrine	4.04709e-30	3.10761e-27	-3.19862		CGP-60474	1.50371e-17	1.9244e-16	-1.30496		chaetocin	1.10443e-16	7.36331e-15	-1.72358
radicicol	2.39137e-13	7.33485e-12	-1.0082		BX-795	5.74444e-12	9.13694e-09	-1.02507		fludarabine	4.64944e-11	1.58182e-09	-1.82769		SN-38	3.10066e-29	6.90456e-25	-1.67029		curcumin	6.59466e-17	8.4445e-16	-0.918401		BRD-K92317137	2.4575e-12	2.15821e-10	-0.977499
radicicol	1.27942e-12	3.76356e-11	-0.90021		BRD-K53423944	6.59302e-12	1.26563e-09	-1.81477		alvocidib	2.34956e-10	3.79405e-09	-1.74129		bisindolylmaleimide	5.10485e-29	2.2735e-25	-2.18106		importazole	9.8215e-15	1.33357e-13	-0.865333		BRD-A57107094	5.55954e-12	7.28235e-09	-1.88561
BMS-536924	2.09434e-12	3.03033e-11	-1.0022		vemurafenib	3.72407e-11	1.48085e-08	-0.950321		withaferin-a	2.54486e-10	1.21088e-08	-0.764635		trichostatin-a	7.43507e-28	4.1391e-25	-1.44613		PIK-75	2.99104e-14	3.70231e-13	-1.55326		SEW-05685	6.62063e-12	6.88917e-10	-1.9089
trichostatin-a	8.10723e-12	6.01171e-11	-1.10721		sulindac	9.41476e-11	1.10341e-07	-0.697752		CGP-60474	4.60693e-10	7.74827e-09	-1.16316		PF-562271	7.66514e-23	7.05319e-21	-1.50544		staurosporine	1.74196e-13	2.61741e-12	-1.17863		chaetocin	7.99708e-12	3.20286e-10	-1.09752
selumetinib	2.62747e-11	4.02397e-10	-0.976506		BIBR-1532	2.87482e-10	2.37098e-07	-0.953042		AT-7519	6.79587e-10	5.38159e-09	-1.46498		chaetocin	1.79254e-22	2.66108e-19	-1.04403		AG-14361	4.77749e-13	2.63983e-11	-1.11918		vorinostat	2.29584e-11	1.01517e-10	-0.603727
phenoxybenzamine	5.23506e-11	1.10244e-08	-1.41355		brefeldin-a	1.40272e-09	4.17033e-08	-0.455341		triamterene	8.89651e-10	6.2744e-08	-1.1321		PKCbeta-inhibitor	9.52101e-22	2.12014e-17	-1.10006		chromomycin-a3	8.20689e-12	2.75227e-10	-0.995165		importazole	4.38419e-11	9.38722e-10	-1.15675
L-690488	2.08402e-09	5.59793e-08	-0.76355		7b-cis	2.1472e-09	3.84356e-08	-0.455406		ER-27319	9.90728e-10	8.09597e-09	-1.80929		idarubicin	9.66834e-21	1.07647e-16	-0.943964		PIK-75	1.62194e-11	4.98962e-10	-0.888672		parthenolide	5.38484e-11	8.88219e-09	-1.68396
geldanamycin	5.02451e-09	4.8646e-06	-1.77143		atorvastatin	7.78897e-09	2.40228e-07	-0.434532		chaetocin	1.16498e-09	2.46361e-08	-1.06669		PJ-34	3.10439e-20	1.65061e-16	-0.946676		PF-562271	2.49704e-11	1.92003e-10	-0.856787		BRD-A30083233	5.42743e-11	6.2298e-09	-1.8988
BRD-A94297859	1.51132e-08	2.60648e-06	-1.41558		metformin	9.94182e-09	1.22991e-05	-0.55456		curcumin	1.53054e-09	6.18548e-09	-1.14643		curcumin	2.07467e-19	4.15867e-18	-2.18687		alvocidib	3.64277e-11	4.87484e-10	-1.14993		afatinib	9.90429e-11	2.12066e-08	-1.69762
dihydrexidine	5.27945e-08	2.36545e-06	-1.38975		PLX-4720	1.15414e-08	5.9382e-07	-0.622255		BRD-K48576794	2.68669e-09	9.348e-07	-1.40104		WZ-3105	4.5595e-18	2.98621e-16	-1.16345		auranofin	4.70333e-11	3.95371e-10	-0.882745		CD-1530	1.79479e-10	2.01749e-09	-0.725399
geldanamycin	8.43802e-08	1.04446e-06	-0.688471		BRD-K19516543	1.98854e-08	3.48668e-06	-1.82216		dabrafenib	3.43926e-09	1.4728e-06	-1.29287		vorinostat	5.55404e-18	4.54696e-16	-0.808638		trichostatin-a	6.11052e-11	3.41196e-10	-0.988216		NVP-BEZ235	2.7941e-10	1.12309e-08	-1.03841
withaferin-a	8.89274e-08	1.27101e-06	-0.616879		GDC-0879	2.03642e-08	3.82453e-06	-0.631465		BI-2536	3.71335e-09	1.00351e-07	-1.13281		importazole	7.27603e-18	1.67034e-16	-1.96394		PHA-793887	7.9938e-11	7.0026e-10	-1.35596		torin-1	4.90095e-10	5.00616e-08	-1.4022
geldanamycin	8.96625e-08	3.7951e-07	-0.567962		PLX-4720	2.08536e-08	2.02781e-06	-0.723199		WZ-3105	4.71586e-09	5.32789e-08	-1.48349		BRD-K32636001	1.66301e-17	1.76343e-14	-3.35427		trichostatin-a	9.2238e-11	3.60343e-09	-1.32514		tyrphostin-AG-1478	6.89364e-10	8.49987e-09	-1.12175
selumetinib	9.76336e-08	1.32164e-06	-1.05451		digoxin	4.41979e-08	1.3862e-05	-1.01404		AT-7519	6.51978e-09	7.51073e-08	-1.00825		TG-101348	2.04013e-17	1.08166e-15	-0.793818		dorsomorphin	1.6942e-10	5.77739e-09	-0.902794		BRD-K52914903	7.39084e-10	3.35876e-07	-1.52088
NVP-AUY922	1.06172e-07	1.10067e-06	-0.750589		ouabain	4.64344e-08	5.52942e-06	-0.886431		alvocidib	9.05257e-09	8.46986e-08	-1.63035		GSK-3-inhibitor-IX	3.86966e-17	3.9168e-14	-1.13615		PIK-75	1.73956e-10	3.30516e-09	-0.906963		cytochalasin-b	8.6962e-10	1.09215e-08	-1.05771
geldanamycin	1.11011e-07	1.85307e-06	-1.02597		geldanamycin	5.27732e-08	5.17689e-06	-0.566905		alvocidib	9.95216e-09	9.8277e-08	-1.02421		GSK-3-inhibitor-IX	4.37918e-17	1.62526e-13	-1.32613		trichostatin-a	2.37032e-10	2.51105e-09	-1.17703		torin-2	9.58859e-10	6.39277e-08	-1.3412
dactinomycin	1.15726e-07	8.10373e-07	-1.49223		dyphylline	5.32537e-08	1.09129e-05	-0.689696		BRD-K92317137	1.57245e-08	4.27755e-07	-1.30235		VU-0420364-1	5.49586e-17	7.64887e-14	-2.89507		MLN-2238	2.4988e-10	2.27487e-09	-0.62463		tosedostat	1.16859e-09	2.1139e-08	-1.07005
tanespimycin	1.18056e-07	1.40506e-06	-0.847496		menadione	6.35881e-08	4.29085e-06	-0.487429		BRD-K43069600	1.69502e-08	1.86472e-05	-1.4887		PHA-793887	8.06336e-17	4.04403e-15	-1.08396		PF-562271	2.8816e-10	4.5795e-09	-0.892965		niclosamide	1.48776e-09	2.98194e-08	-1.01512
nafadotride	1.47912e-07	1.4197e-05	-1.44705		BMS-345541	7.96969e-08	2.9431e-06	-1.02676		BRD-K31851742	2.17523e-08	2.30001e-07	-1.30138		BRD-K95858622	1.09396e-16	8.97976e-14	-2.81873		curcumin	4.24959e-10	3.68066e-09	-0.934722		parthenolide	1.53854e-09	1.34407e-08	-1.07992
vemurafenib	1.6408e-07	9.17563e-07	-0.767239		geldanamycin	9.23612e-08	1.64536e-05	-1.30566		phorbol-myristate-acetate	2.38124e-08	3.68745e-07	-1.12148		SN-38	5.78639e-16	8.5901e-13	-1.74199		alvocidib	4.38109e-10	6.4584e-09	-0.872576		BRD-K16180117	2.23084e-09	2.14123e-07	-1.48368
alvespimycin	1.6682e-07	6.0778e-07	-0.474309		dabrafenib	9.91943e-08	3.40348e-06	-0.560276		SC-I-004	2.50311e-08	7.10055e-07	-1.25743		AT-7519	1.34178e-15	1.05579e-13	-1.82654		trichostatin-a	4.63654e-10	1.07283e-08	-1.50731		BRD-A93015352	2.60702e-09	1.65866e-06	-1.45357
saracatinib	1.672e-07	3.19315e-06	-1.0801		BRD-K84203638	1.06052e-07	1.48432e-06	-0.850935		BRD-K42644990	4.77947e-08	2.41336e-07	-1.60985		BMS-345541	4.15284e-15	1.46786e-12	-1.9476		BRD-A84102390	6.85757e-10	5.32628e-09	-1.20434		torin-2	3.29532e-09	1.22097e-07	-1.31498
rolitetracycline	1.68496e-07	2.11828e-05	-1.02973		thiostrepton	1.51438e-07	2.86025e-06	-0.754053		trichostatin-a	7.06006e-08	1.85175e-06	-1.10908		SN-38	6.1534e-15	3.12364e-13	-2.15454		GSK-3-inhibitor-IX	1.60559e-09	1.49595e-07	-0.750751		ST-4066738	3.46723e-09	1.0159e-06	-1.38478
NVP-AUY922	1.74395e-07	2.2565e-06	-1.09109		BRD-K86354270	1.62872e-07	3.48734e-05	-1.70417		INCA-6	7.30787e-08	1.29563e-06	-1.14275		ingenol	8.58624e-15	1.41628e-12	-1.96583		trichostatin-a	1.73528e-09	8.03687e-09	-0.945445		BRD-A68274214	3.66782e-09	5.83479e-07	-1.6144
geldanamycin	2.04468e-07	6.47666e-06	-1.20018		dabrafenib	2.23186e-07	8.02893e-06	-0.718592		BRD-K81814927	8.71761e-08	5.34482e-07	-1.23877		BRD-K54687541	1.14661e-14	3.64755e-11	-2.25634		triptolide	3.05409e-09	1.00798e-08	-0.904067		TG100-115	4.06783e-09	1.21402e-06	-1.39157
radicicol	2.21251e-07	3.00784e-06	-0.643781		BRD-K46574442	3.19094e-07	7.53386e-05	-1.59869		WZ-3105	9.34763e-08	1.3464e-06	-1.07527		curcumin	1.5606e-14	4.16185e-13	-2.24901		RITA	4.13717e-09	8.26988e-08	-0.77197		manumycin-a	5.84663e-09	5.61176e-07	-0.707591
radicicol	2.21701e-07	6.56494e-06	-1.07481		GDC-0879	3.38951e-07	1.33539e-05	-0.560927		AT-7519	1.0018e-07	9.56612e-07	-1.06984		CHEMBL-1222381	2.13026e-14	4.51778e-12	-0.627979		trichostatin-a	6.09508e-09	1.84912e-07	-1.24331		amsacrine	8.32764e-09	4.39431e-07	-1.94072
BRD-A97035593	2.22046e-07	1.13696e-05	-0.970933		MW-STK33-1C	4.64908e-07	3.28549e-06	-0.822613		JNK-9L	1.19796e-07	1.16286e-06	-1.05868		A-443644	2.16629e-14	1.04188e-12	-1.225		trichostatin-a	1.44976e-08	3.6811e-07	-0.810611		torin-2	1.26836e-08	4.14739e-07	-0.87857
tamoxifen	2.27797e-07	3.93559e-05	-0.693433		dabrafenib	5.38132e-07	2.71726e-05	-0.543426		alvocidib	1.21023e-07	1.15514e-06	-0.891378		KU-C104135	3.38216e-14	1.25523e-11	-2.38401		vorinostat	1.58792e-08	1.52676e-07	-0.435558		auranofin	1.29646e-08	6.75788e-08	-1.10315
BRD-K90999434	2.33062e-07	1.51749e-05	-0.711178		BMS-345541	5.50723e-07	0.00153294	-0.996846		geldanamycin	1.37912e-07	1.52788e-05	-1.6043		vorinostat	5.98473e-14	1.92862e-12	-0.708709		BRD-A47832959	1.61014e-08	9.95959e-06	-0.800093		penfluridol	1.37539e-08	4.47764e-07	-0.71623
trichostatin-a	2.44999e-07	8.08841e-07	-0.809462		BL003-049-HDAC3	6.12486e-07	4.73735e-06	-0.589735		AT-7519	1.41963e-07	1.23679e-06	-1.0739		gemcitabine	6.84932e-14	1.36722e-11	-0.648654		arachidonyl-trifluoro-methane	2.29428e-08	1.07127e-07	-0.611614		arachidonyl-trifluoro-methane	1.72302e-08	8.22293e-08	-1.0426
idarubicin	2.47191e-07	5.20269e-06	-1.05445		FU-JMBII227B	7.34495e-07	0.000327115	-0.798331		chaetocin	1.71389e-07	2.06075e-06	-1.20915		teniposide	1.44586e-13	2.92694e-10	-0.633758		BRD-K71726959	3.21978e-08	1.88993e-06	-0.748877		AKT-inhibitor-IV	2.02212e-08	2.40794e-07	-0.978792
AS-605240	2.62513e-07	1.2255e-05	-1.03719		KU-C104493	7.58356e-07	0.00043509	-0.760433		tenofovir	1.76936e-07	9.381e-06	-1.78784		salermide	2.04991e-13	2.80907e-12	-2.42035		ursolic-acid	3.81085e-08	5.17755e-07	-0.536568		irsogladine	2.04479e-08	3.54699e-05	-0.877703
vemurafenib	2.80408e-07	1.17836e-06	-0.671059		dorsomorphin	8.26322e-07	1.78127e-05	-0.728974		vorinostat	1.8166e-07	6.74201e-05	-1.30772		tivozanib	2.24362e-13	1.46944e-10	-0.886666		SN-38	3.99322e-08	4.98157e-07	-0.747326		BRD-K88542532	2.27535e-08	8.74362e-06	-1.47541
parthenolide	2.96462e-07	2.43782e-06	-0.765819		PLX-4720	8.42201e-07	1.56154e-05	-0.531147		SN-38	1.8178e-07	1.68661e-05	-0.786339		importazole	2.67839e-13	4.23898e-12	-2.29093		trichostatin-a	4.59749e-08	6.06139e-07	-1.24726		importazole	2.2864e-08	7.2942e-07	-0.869605
NVP-AUY922	3.07412e-07	2.78723e-06	-0.633791		radicicol	8.69662e-07	1.40917e-05	-0.884321		importazole	1.84002e-07	7.45653e-07	-1.0174		THZ-2-98-01	3.01492e-13	6.71362e-10	-1.23972		daunorubicin	4.70106e-08	2.85085e-07	-0.929379		BRD-A95820578	2.70745e-08	8.55719e-06	-1.43931
dasatinib	3.40902e-07	3.90015e-06	-1.01809		BRD-K34382714	9.19114e-07	0.000118305	-1.74961		BRD-K11795542	1.89052e-07	1.46785e-06	-0.992055		LY-2183240	3.52027e-13	6.75771e-11	-1.97558		SA-25547	6.16664e-08	8.26723e-07	-0.704871		RO-28-1675	2.91252e-08	2.5041e-07	-0.943922
KUC111774N	3.66789e-07	6.09527e-05	-1.17558		BRD-K64366758	1.01155e-06	0.000155346	-0.798802		YC-1	1.89513e-07	1.14614e-06	-1.06358		BRD-K05979026	4.42441e-13	2.59271e-10	-2.05341		trichostatin-a	6.53358e-08	1.35465e-06	-1.05272		SA-1478088	3.07594e-08	9.81304e-07	-0.86284
oxindole-I	4.36893e-07	8.54898e-06	-1.1775		geldanamycin	1.12084e-06	0.000130874	-0.599418		brucine	2.36014e-07	9.22028e-05	-1.34853		fludarabine	5.43498e-13	3.87532e-12	-1.92814		fludarabine	6.83137e-08	6.82462e-07	-0.853507		RO-28-1675	3.63706e-08	7.95581e-07	-0.879766
geldanamycin	4.62632e-07	1.47597e-06	-0.575158		alvespimycin	1.19172e-06	7.11837e-06	-0.614493		BRD-A72837804	2.53708e-07	2.50758e-06	-1.49324		trichostatin-a	5.71915e-13	5.20663e-12	-1.64101		panobinostat	7.57799e-08	5.43118e-07	-0.683003		BRD-K92317137	4.04656e-08	1.14497e-06	-1.45478
geldanamycin	5.11629e-07	9.47046e-06	-0.992585		BRD-K63308290	1.28042e-06	0.00013513	-1.17268		trichostatin-a	2.6481e-07	1.95064e-06	-1.07139		GSK-3-inhibitor-IX	7.10915e-13	3.68068e-09	-1.46311		curcumin	7.6292e-08	4.69951e-07	-0.85358		CD-1530	4.35078e-08	2.74457e-06	-0.671133
dabrafenib	5.43896e-07	2.68488e-06	-0.79604		HDAC3-selective	1.3939e-06	6.56225e-05	-0.585304		phorbol-myristate-acetate	2.89871e-07	2.97185e-06	-1.00369		BRD-K58853583	8.28434e-13	1.84476e-09	-1.87179		triptolide	7.95358e-08	3.39552e-07	-0.915599		chaetocin	4.70143e-08	1.0345e-06	-0.808418
selumetinib	5.7154e-07	1.41569e-05	-1.0212		necrostatin-1	1.47326e-06	0.000762941	-0.333376		PIK-75	3.79121e-07	3.34082e-06	-0.914143		bisindolylmaleimide	9.35439e-13	5.2521e-10	-1.33485		CGP-60474	9.6238e-08	3.13354e-07	-0.87001		DL-PDMP	4.92306e-08	2.63525e-06	-0.885353
cetraxate	5.74472e-07	0.000216819	-0.778409		BRD-K90805324	1.50287e-06	7.12042e-05	-1.49079		PIK-75	5.50264e-07	4.25609e-06	-1.01411		thiazolopyrimidine	1.27331e-12	3.72099e-11	-2.11476		trichostatin-a	9.74524e-08	2.00006e-06	-1.06145		axitinib	5.06319e-08	1.58799e-05	-1.26942
BRD-K12450081	5.82546e-07	0.00022935	-1.09066		BRD-K14355517	1.6154e-06	7.90588e-05	-1.18965		GDC-0879	5.72349e-07	8.44876e-06	-0.998241		BRD-A31946439	2.31051e-12	3.62327e-10	-1.82211		PF-562271	9.8625e-08	8.62939e-07	-0.911236		BRD-A36275421	5.26966e-08	8.39977e-07	-1.09308
geldanamycin	6.1227e-07	0.000121051	-1.84405		BG-STK33-55	1.64929e-06	3.60063e-05	-1.15283		phorbol-myristate-acetate	5.94605e-07	5.83032e-06	-1.01317		aristolochic-acid	2.38432e-12	4.99828e-09	-1.82834		trichostatin-a	1.04643e-07	4.50454e-07	-0.663535		BRD-K73261812	5.83041e-08	3.79624e-06	-0.85303
AZ-628	6.50729e-07	1.04098e-05	-0.99409		nifedipine	1.7823e-06	0.00146994	-0.671122		vemurafenib	6.22837e-07	3.03022e-06	-0.950953		MK-1775	2.47069e-12	1.34516e-10	-1.88564		bisindolylmaleimide	1.12675e-07	5.44299e-06	-0.60819		chaetocin	6.93311e-08	2.17318e-05	-0.67768
PLX-4720	6.73023e-07	5.90929e-06	-0.772837		BRD-K05549170	1.88109e-06	5.12207e-05	-1.20314		BRD-K21064560	6.28668e-07	8.33284e-05	-1.14243		AS-601245	2.87894e-12	1.92517e-10	-1.38419		vorinostat	1.13057e-07	1.80083e-06	-0.987808		thiazolopyrimidine	7.41102e-08	6.07169e-07	-0.883669
staurosporine	6.82342e-07	2.99869e-06	-1.1138		WZ-4-145	1.90067e-06	4.95598e-05	-0.721893		topotecan	7.06242e-07	7.74328e-06	-1.09944		QL-XII-47	4.94876e-12	1.62057e-09	-0.974591		BRD-K11795542	1.22813e-07	1.00766e-06	-0.808906		BRD-K18163752	8.35142e-08	6.93916e-06	-1.22601
selumetinib	7.29618e-07	3.03118e-05	-0.810251		cephaeline	1.90608e-06	9.68613e-05	-0.841497		importazole	8.19485e-07	3.6967e-05	-0.839301		K784-3131	1.03243e-11	5.9067e-10	-0.917898		CGP-60474	1.31092e-07	3.00633e-06	-0.846855		CD-1530	8.55172e-08	5.75255e-07	-0.726238
AZ-628	7.44879e-07	5.71594e-05	-0.977009		geldanamycin	2.02512e-06	0.000433608	-0.767818		phorbol-12-myristate-13-acetate	9.09757e-07	8.24185e-06	-0.818953		15-delta-prostaglandin-j2	1.31035e-11	6.9673e-09	-0.532668		forskolin	1.35978e-07	3.5623e-05	-0.471335		TGX-115	9.24898e-08	1.88432e-06	-0.830884
daunorubicin	7.51923e-07	3.38601e-06	-1.1085		BRD-K19362120	2.34488e-06	4.47435e-05	-1.47		BRD-A41997916	9.42174e-07	0.000101354	-1.46993		ERK-inhibitor-11E	1.76392e-11	4.84927e-09	-0.542432		AG-14361	1.45982e-07	3.85614e-06	-0.677238		BG-FA-0953	9.55894e-08	8.26894e-06	-1.2577
geldanamycin	7.52461e-07	3.03547e-05	-1.10887		entinostat	2.40935e-06	7.54591e-05	-0.821171		BI-2536	9.64129e-07	6.25196e-06	-0.844287		PNU-74654	2.24883e-11	5.62338e-09	-2.17969		SB-225002	1.47389e-07	3.5002e-06	-0.724309		BRD-A18411371	1.02155e-07	6.6592e-06	-1.06139
trichostatin-a	7.57268e-07	0.000159084	-1.02077		BRD-K58853583	2.45592e-06	0.0021034	-1.02906		BRD-K75234292	1.04484e-06	0.000137853	-1.29652		K784-3187	2.47146e-11	1.6599e-09	-0.902195		phorbol-12-myristate-13-acetate	1.5253e-07	3.55286e-06	-0.708341		OSI-027	1.27168e-07	4.71177e-06	-1.16396
WZ-4-145	9.19817e-07	4.5618e-05	-0.996238		H-9	2.68714e-06	0.00420208	-0.798401		BRD-K58972465	1.06738e-06	0.000289858	-1.08852		BRD-K85853281	2.53379e-11	7.43378e-10	-1.5231		bisindolylmaleimide	2.02742e-07	9.48378e-06	-0.653089		HDAC1-selective	1.36417e-07	6.28931e-06	-0.765507
ST-209453	1.00536e-06	0.000157658	-1.39277		strophanthidin	2.88476e-06	6.43989e-05	-0.577494		OSI-027	1.186e-06	0.000314404	-1.14868		methylene-blue	2.67242e-11	1.62924e-08	-0.966675		scriptaid	2.25018e-07	3.88581e-06	-1.01959		SA-1478088	1.44057e-07	1.35068e-06	-0.815296
wortmannin	1.01573e-06	0.000452364	-1.40469		resveratrol	3.24451e-06	0.000186745	-0.978975		NVP-BEZ235	1.2272e-06	1.48923e-05	-0.767895		fludarabine	2.70977e-11	7.7737e-10	-2.21826		AG-14361	2.40209e-07	4.45377e-06	-0.666349		CD-1530	1.45936e-07	8.5406e-07	-0.897916
PLX-4720	1.0342e-06	5.42509e-06	-0.748234		KIN001-242	3.98676e-06	0.000964666	-0.922844		parthenolide	1.25786e-06	1.75062e-05	-1.02809		SB-225002	2.86006e-11	2.76903e-09	-1.74858		curcumin	2.6514e-07	1.23981e-06	-0.667764		BRD-K79554012	1.57442e-07	0.00014608	-1.39816
geldanamycin	1.09527e-06	1.30966e-05	-0.99764		mocetinostat	4.09471e-06	7.643e-05	-0.742813		JNJ-7706621	1.26311e-06	8.08016e-06	-0.793781		quiflapon	3.28573e-11	4.11049e-09	-1.8349		phorbol-12-myristate-13-acetate	3.71637e-07	3.69942e-06	-0.44834		torin-1	1.67015e-07	5.61795e-06	-1.13454
radicicol	1.10864e-06	0.000137918	-1.83075		BRD-K27005217	4.20052e-06	0.000522555	-1.4568		bortezomib	1.28521e-06	7.96746e-06	-0.939182		staurosporine	3.30337e-11	5.20223e-10	-2.70076		BRD-K42644990	3.84707e-07	1.57244e-06	-0.972004		cucurbitacin-i	2.01576e-07	7.37478e-06	-0.921257
alvespimycin	1.25507e-06	1.56923e-05	-0.599911		lovastatin	4.39364e-06	2.06116e-05	-0.361536		PLX-4720	1.31665e-06	7.86309e-05	-0.976841		AT-7519	3.82087e-11	7.13186e-10	-0.760221		alvocidib	4.14273e-07	1.81953e-05	-0.773789		AZD-8055	2.10273e-07	2.28297e-06	-0.625336
KM-00799	1.47795e-06	0.000866079	-0.69856		dabrafenib	4.47791e-06	0.000173115	-0.611812		alvocidib	1.37755e-06	1.57565e-05	-1.3128		BRD-K32636001	4.3503e-11	7.62776e-09	-3.03543		PIK-75	4.47516e-07	3.86401e-06	-0.694081		tyrphostin-AG-1478	2.2364e-07	1.52855e-06	-0.901159
geldanamycin	1.50766e-06	3.42228e-05	-0.817915		vorinostat	4.49769e-06	1.03873e-05	-0.388519		topotecan	1.4676e-06	1.71461e-05	-0.920281		importazole	4.38046e-11	3.41063e-09	-1.55747		nocodazole	4.75618e-07	1.99328e-05	-0.754061		importazole	2.41912e-07	3.41808e-06	-0.934359
geldanamycin	1.69031e-06	1.13475e-05	-0.716686		Merck60	4.53443e-06	2.14379e-05	-0.550276		NSC-632839	1.62652e-06	6.45393e-06	-0.978185		trichostatin-a	4.60959e-11	2.55561e-10	-1.43649		vorinostat	4.86516e-07	5.57291e-06	-1.08481		BRD-K00954209	2.51768e-07	2.427e-05	-1.14945
latrunculin-b	1.82637e-06	0.00054959	-0.744689		BRD-K35716340	5.87742e-06	0.000446684	-0.378941		AZD-8055	1.64622e-06	1.34226e-05	-1.14741		piperlongumine	4.65211e-11	3.3667e-10	-1.81401		trichostatin-a	4.94461e-07	3.34061e-06	-0.39493		COT-10b	3.01603e-07	1.34321e-06	-0.715852
BRD-K92981876	2.0457e-06	0.00350413	-0.988932		BRD-K88278225	5.93622e-06	8.67374e-05	-2.06116		arachidonyl-trifluoro-methane	1.67443e-06	5.61962e-06	-1.04014		enzastaurin	4.70464e-11	1.49661e-07	-1.12469		bisindolylmaleimide	6.28302e-07	4.91866e-05	-0.641845		flumazenil	3.08359e-07	1.97693e-05	-0.777243
SN-38	2.17005e-06	1.13834e-05	-0.69076		BRD-K52785744	6.61571e-06	0.000241903	-1.38525		BRD-K72787121	1.734e-06	0.000221912	-1.17568		UNC-0321	5.1662e-11	3.59503e-08	-0.518386		BML-259	6.44951e-07	3.00455e-05	-0.643907		BRD-K86574132	3.25218e-07	3.22008e-06	-0.87473
trichostatin-a	2.52075e-06	0.000192893	-1.9168		Merck60	6.8818e-06	6.78971e-05	-0.529205		alvocidib	1.77705e-06	7.28487e-06	-1.4579		CD-437	5.29423e-11	1.85074e-09	-2.067		topotecan	7.74067e-07	8.36744e-06	-0.999251		torin-1	3.60635e-07	2.07509e-05	-1.13655
10-DEBC	2.75742e-06	0.000154666	-0.557385		cymarin	7.12245e-06	0.000134637	-0.619316		trichostatin-a	1.83559e-06	1.88712e-05	-0.907354		AT-7519	6.33443e-11	1.85599e-08	-0.891771		fludarabine	7.91808e-07	2.19713e-06	-0.742982		chaetocin	4.33166e-07	2.31313e-06	-0.940497
geldanamycin	2.86687e-06	2.63582e-05	-0.55456		AT-7519	7.13601e-06	0.00118706	-0.800647		BRD-K64366758	1.91217e-06	0.000239215	-1.14117		BMS-345541	8.2213e-11	3.93703e-09	-2.15473		BRD-K30443205	8.12675e-07	0.000441382	-0.759485		SCH-79797	4.78685e-07	1.53372e-05	-0.596101
JNJ-7706621	2.94652e-06	2.03767e-05	-0.818394		VER-155008	8.41769e-06	0.00781021	-0.623983		BRD-K74840245	1.97494e-06	7.71543e-05	-1.08647		BRD-A31946439	1.04061e-10	1.63185e-08	-2.87779		curcumin	8.66905e-07	4.89955e-05	-0.627235		HG-6-64-01	5.23265e-07	3.26389e-05	-0.997963
UNC-0321	3.04374e-06	4.3061e-05	-0.588743		BRD-K59733592	8.49965e-06	0.000500715	-1.05388		KU-0060648	2.00648e-06	5.27512e-05	-1.31756		salermide	1.04494e-10	1.00037e-09	-1.25501		givinostat	8.74847e-07	7.77487e-06	-0.599614		tubacin	5.23929e-07	1.81162e-05	-1.1054
tanespimycin	3.73342e-06	4.20515e-05	-0.545875		BRD-K08663380	9.70202e-06	0.000677256	-1.09982		WT-171	2.01031e-06	1.6314e-05	-0.975619		vorinostat	1.39871e-10	1.15059e-09	-1.29266		9-methyl-5H-6-thia-4,5-diaza-chrysene-6,6-dioxide	8.94532e-07	9.81254e-05	-0.666806		ST-4029573	5.24791e-07	2.14832e-05	-0.645761
BRD-K95760042	3.8063e-06	0.000188772	-0.681954		BRD-K51895259	9.83932e-06	0.000219982	-1.38685		phorbol-myristate-acetate	2.12655e-06	1.78965e-05	-0.915022		BO2-inhibits-RAD51	1.65974e-10	3.21384e-08	-0.482706		AS-601245	9.21932e-07	9.22263e-06	-0.582971		cucurbitacin-i	6.27354e-07	2.79175e-06	-0.942472
curcumin	3.82628e-06	3.38244e-05	-0.696385		BRD-K74486276	1.01347e-05	0.00162224	-0.660742		BX-795	2.13184e-06	8.04606e-05	-0.8809		WZ-3105	2.10774e-10	3.41595e-09	-1.17404		YM-155	9.68148e-07	5.62744e-06	-0.515077		BRD-K41925105	7.53807e-07	0.000349992	-1.88907
BRD-K29003210	3.96304e-06	2.49714e-05	-0.742195		BX-795	1.142e-05	0.000235682	-0.718964		CGP-60474	2.17897e-06	1.40887e-05	-0.932182		daunorubicin	2.12973e-10	1.45636e-08	-1.57435		ZG-10	1.02005e-06	8.84451e-06	-0.653401		QL-X-138	7.59661e-07	0.000105726	-1.07217
BRD-K61894884	4.06998e-06	0.000144777	-0.745945		parthenolide	1.2083e-05	8.81023e-05	-0.3721		pifithrin-mu	2.26489e-06	7.28525e-05	-1.07834		CGP-60474	2.19693e-10	8.74064e-10	-1.85087		topotecan	1.13503e-06	4.78327e-06	-0.738387		parthenolide	7.89613e-07	8.30447e-06	-0.546821
PP-2	4.15092e-06	0.000221661	-0.793675		azathioprine	1.26764e-05	0.0403255	-1.50939		BRD-K33116223	2.42751e-06	0.00015578	-2.10211		AG-14361	2.49384e-10	1.17344e-07	-0.837702		bisindolylmaleimide	1.13685e-06	4.92516e-05	-0.579759		ST-4049616	8.22231e-07	8.52476e-05	-1.26909
tanespimycin	4.26578e-06	0.000427884	-1.43113		chaetocin	1.30057e-05	0.000550706	-0.580114		BRD-K14027855	2.45102e-06	3.75101e-05	-1.33198		BRD-K68548958	2.59494e-10	3.37327e-09	-1.59268		PHA-793887	1.16024e-06	6.39512e-05	-0.692066		manumycin-a	9.50956e-07	3.87837e-05	-0.942988
BRD-K26048285	4.38811e-06	0.000481352	-1.12402		BRD-K72451865	1.40205e-05	0.00049794	-0.733124		PIK-75	2.60072e-06	1.56398e-05	-0.997789		SN-38	2.8839e-10	4.62005e-08	-1.65193		trichostatin-a	1.17592e-06	3.59691e-05	-1.46542		A-443644	9.79686e-07	3.91663e-06	-0.725215
BRD-K90999434	4.40812e-06	0.000362214	-0.746162		TGX-115	1.50198e-05	0.000482627	-0.652705		vorinostat	2.76323e-06	8.76855e-05	-0.956984		BRD-A58924247	3.10926e-10	1.27744e-08	-0.885757		importazole	1.19421e-06	2.03932e-05	-0.6523		importazole	1.00806e-06	6.8375e-06	-0.5349
FR-139317	4.41906e-06	0.000401647	-1.00069		SA-247615	1.53959e-05	0.00841993	-0.680843		COL-3	2.83041e-06	0.00217336	-0.950727		AS-601245	3.50484e-10	4.78222e-09	-1.77876		GSK-3-inhibitor-IX	1.22013e-06	0.000147662	-0.574883		ispinesib	1.03142e-06	8.38232e-05	-0.871925
auranofin	4.49042e-06	9.94952e-05	-0.899647		RO-28-1675	1.75528e-05	0.000221329	-0.672759		BRD-K89784888	2.85159e-06	5.35858e-05	-1.35916		BRD-K23412959	4.33151e-10	1.47225e-07	-1.57192		BMS-345541	1.40707e-06	1.11227e-05	-0.629545		CHEMBL-399379	1.04535e-06	7.87183e-06	-0.790901
BRD-K68548958	4.61848e-06	4.86032e-05	-0.658379		profenamine	1.80726e-05	0.0107819	-0.510266		KM-00927	2.85707e-06	1.98692e-05	-0.866681		BRD-K92158425	4.38948e-10	1.30153e-08	-2.8495		BRD-K28916077	1.45671e-06	5.01131e-05	-0.731588		IKK-2-inhibitor-V	1.06885e-06	8.09838e-06	-0.81842
geldanamycin	4.67257e-06	5.86521e-05	-1.09942		neratinib	1.83884e-05	0.000419113	-0.423989		SN-38	2.89679e-06	5.24011e-05	-1.39987		tretinoin	4.42241e-10	1.0942e-06	-0.48324		trichostatin-a	1.54619e-06	9.65526e-06	-0.38318		arachidonyl-trifluoro-methane	1.078e-06	2.84083e-05	-0.60596
mepireserpate	4.69071e-06	0.00164626	-0.998369		SB-239063	1.85169e-05	6.90213e-05	-1.31623		BRD-K55896799	3.36666e-06	0.000574375	-0.79782		vemurafenib	4.76158e-10	5.87429e-09	-0.509079		dorsomorphin	1.71226e-06	3.15061e-05	-0.720154		torin-2	1.14444e-06	1.32593e-05	-1.08242
NTNCB	5.2998e-06	0.000847356	-0.760617		picotamide	1.94464e-05	0.0433032	-1.00187		BRD-K81441552	3.39109e-06	0.000519202	-1.08524		menadione	5.33715e-10	1.10351e-08	-1.53568		BRD-K07259155	1.74546e-06	0.000112988	-0.601039		BRD-K56411643	1.19847e-06	1.66071e-05	-0.619693
oxetane	5.89904e-06	4.00976e-05	-2.08669		anisomycin	2.20457e-05	0.000425991	-0.76267		chaetocin	3.4182e-06	1.73862e-05	-0.81951		YC-1	6.06134e-10	7.15283e-09	-1.67551		ingenol	1.82232e-06	1.46574e-05	-0.462549		cerulenin	1.19893e-06	1.99536e-05	-0.697948
tanespimycin	6.09105e-06	0.000410051	-1.32098		H-9	2.35306e-05	0.00845128	-0.696388		BRD-K64985742	3.62089e-06	0.00898591	-1.29565		lonidamine	6.49124e-10	1.44547e-06	-0.457908		AT-7519	1.82848e-06	1.15279e-05	-0.874626		SA-103006	1.30944e-06	0.000116658	-1.08443
EBPC	6.21982e-06	0.000603175	-0.911348		quinoclamine	2.38691e-05	0.000310945	-0.393202		vemurafenib	3.68887e-06	1.53368e-05	-0.846757		AT-7519	7.42734e-10	1.99749e-08	-0.896339		BRD-K04779531	1.86674e-06	4.31209e-05	-0.610579		cilomilast	1.36067e-06	7.67076e-05	-1.04666
BRD-K44366801	6.34455e-06	4.33509e-05	-1.50427		BRD-K08463963	2.41019e-05	0.00772088	-0.692513		SA-247384	3.78856e-06	3.20904e-05	-1.00573		BRD-K77547509	7.96087e-10	2.4968e-07	-1.44096		AS-601245	2.03389e-06	2.92387e-05	-0.869534		GSK-429286A	1.38605e-06	7.03066e-05	-1.08258
BRD-K90446118	6.44083e-06	0.000903788	-0.654676		fostamatinib	2.53571e-05	0.000248417	-0.363658		geldanamycin	3.91236e-06	0.000328757	-0.805505		KU-C104495	8.1978e-10	5.21567e-08	-1.43618		troglitazone	2.06263e-06	0.000115403	-0.423238		BRD-K80786583	1.62561e-06	0.000218066	-0.614481
trichostatin-a	6.61802e-06	0.000158347	-1.10651		SA-247714	2.88305e-05	0.00427998	-0.698641		torin-2	4.36786e-06	5.30914e-05	-0.846994		parthenolide	9.48881e-10	8.62084e-09	-1.68148		BML-259	2.13575e-06	0.000156928	-0.566646		BRD-K79779816	1.67341e-06	0.000104967	-1.0426
ERK-inhibitor-11E	6.77138e-06	0.00012319	-0.610404		BRD-K89451433	3.03161e-05	0.0107155	-0.647379		vorinostat	4.60185e-06	7.61105e-05	-0.937777		RHO-kinase-inhibitor-III[rockout]	1.03471e-09	7.43257e-07	-1.63663		trichostatin-a	2.30289e-06	2.05864e-05	-1.1544		torin-2	1.79543e-06	4.28728e-05	-0.71337
7b-cis	7.23729e-06	0.000125612	-0.66576		H-9	3.1227e-05	0.00316074	-0.73669		apicidin	4.70771e-06	1.42163e-05	-0.765739		methylene-blue	1.19541e-09	5.41047e-08	-1.86808		BRD-K93541117	2.36519e-06	0.000358856	-0.864534		cucurbitacin-i	1.85788e-06	2.01027e-05	-0.710396
WZ-4002	7.44362e-06	0.000192519	-0.848816		ruxolitinib	3.14825e-05	0.001774	-0.923397		ursolic-acid	4.72097e-06	3.19339e-05	-0.916438		GSK-3-inhibitor-IX	1.22467e-09	7.17658e-07	-1.26037		ABT-751	2.38369e-06	4.69693e-05	-0.672023		triclabendazole	1.94837e-06	0.000344336	-0.710141
trichostatin-a	7.52511e-06	2.93312e-05	-1.10786		BRD-K37612077	3.18773e-05	0.00190431	-1.36826		MK-2206	4.80443e-06	5.12135e-05	-0.88341		PHA-793887	1.23762e-09	5.01078e-07	-0.808516		BML-259	2.66138e-06	0.000149278	-0.633981		bisindolylmaleimide	2.1021e-06	7.73713e-05	-0.800144
KM-04501	7.96952e-06	0.00049456	-1.09257		10-DEBC	3.32365e-05	0.00103802	-0.282882		BRD-K73709114	4.85002e-06	9.89416e-05	-1.06931		trichostatin-a	1.2899e-09	5.86554e-09	-1.70313		BRD-K85853281	2.69597e-06	1.93159e-05	-0.653926		tosedostat	2.48703e-06	2.02047e-05	-0.789411
STK-249718	8.29758e-06	0.00027785	-0.909859		BRD-K35801592	3.45187e-05	0.00799481	-1.28728		alvocidib	5.26329e-06	1.81317e-05	-1.33297		rucaparib	1.32784e-09	3.69603e-06	-0.438884		vincristine	2.76827e-06	4.59686e-05	-0.508407		bortezomib	2.70047e-06	7.60227e-05	-0.531577
phorbol-12-myristate-13-acetate	8.40679e-06	0.000110314	-0.784729		PF-562271	3.50031e-05	0.0172063	-0.714563		BRD-K50659736	5.2938e-06	0.000214722	-1.158		IKK-2-inhibitor-V	1.44567e-09	3.64992e-08	-0.738028		cyclopamine	2.89206e-06	2.30826e-05	-0.703968		rottlerin	2.95725e-06	5.99966e-05	-0.712219
radicicol	8.46941e-06	7.15737e-05	-0.880962		cytochalasin-b	3.66214e-05	0.00107726	-0.361239		GDC-0879	5.43259e-06	1.99461e-05	-0.786929		GSK-3-inhibitor-IX	1.73331e-09	1.16962e-06	-0.657036		trichostatin-a	2.95644e-06	4.19592e-05	-0.831219		TL-HRAS-24	3.2279e-06	0.000293038	-0.924559
geldanamycin	8.98728e-06	7.42318e-05	-0.51985		fenbufen	3.7324e-05	0.0206632	-1.48691		BRD-K35961280	5.48844e-06	0.00043034	-1.15378		MW-A1-12	1.73891e-09	2.96721e-08	-1.57974		alvocidib	3.01248e-06	1.08829e-05	-0.80377		BRD-K12450081	3.32984e-06	0.00570376	-0.77631
selegiline	9.87234e-06	0.000303643	-0.6678		BRD-K69664985	3.78509e-05	0.00105068	-1.3545		BRD-K73418978	5.61787e-06	0.00153168	-1.03177		trichostatin-a	1.81215e-09	8.35636e-09	-1.7605		BRD-K84203638	3.09157e-06	2.61066e-05	-0.718118		BRD-K58761147	3.43567e-06	0.00016926	-2.08961
dabrafenib	1.03433e-05	3.91708e-05	-0.667224		blebbistatin	3.94456e-05	0.000818616	-0.287603		curcumin	5.6583e-06	4.72083e-05	-0.940027		PIK-75	1.81481e-09	8.14596e-09	-1.66207		CYT-997	3.09495e-06	4.75628e-05	-0.634241		danusertib	3.43645e-06	5.97834e-05	-1.16484
radicicol	1.10059e-05	8.41331e-05	-0.559055		BRD-K76856691	4.0831e-05	0.000889899	-1.2225		alvocidib	6.07929e-06	2.50321e-05	-0.905786		SB-216763	2.35492e-09	1.49827e-06	-1.07039		WZ-3105	3.36321e-06	1.22153e-05	-0.692322		BAX-channel-blocker	3.48724e-06	0.000162796	-0.527801
saracatinib	1.12345e-05	0.0051055	-1.14219		resveratrol	4.08361e-05	0.00291455	-0.90212		TGX-115	6.11934e-06	6.57334e-05	-0.695491		importazole	2.49056e-09	6.29508e-08	-1.55226		bisindolylmaleimide	3.43116e-06	0.00020706	-0.745638		BRD-K54168141	3.67444e-06	0.000215322	-0.775244
ERK-inhibitor-11E	1.1298e-05	0.000281338	-0.81943		BRD-K82685933	4.13874e-05	0.00278434	-0.667338		BRD-K00925050	6.14591e-06	0.000196634	-1.0087		XMD-1150	2.64846e-09	6.08e-07	-0.650227		BRD-K92317137	3.43688e-06	3.35227e-05	-0.609812		sirolimus	3.7507e-06	0.00214156	-0.671365
NSC-663284	1.13321e-05	0.00252342	-0.620793		cephaeline	4.1752e-05	0.000535252	-0.699345		BRD-K74486276	6.26862e-06	0.00126494	-0.753331		actinomycin-d	3.02291e-09	2.57416e-08	-2.32885		bisindolylmaleimide	3.77691e-06	0.000169387	-0.640594		gossypol	3.87349e-06	1.48485e-05	-0.793395
alvespimycin	1.15033e-05	0.000677662	-1.26096		digoxin	4.51993e-05	0.000649773	-0.624149		triptolide	7.38256e-06	0.000105652	-0.765914		phorbol-12-myristate-13-acetate	3.19378e-09	1.29707e-07	-1.54964		dorsomorphin	3.81036e-06	4.48225e-05	-0.742815		BRD-A74699940	4.08088e-06	0.0151455	-0.993301
daunorubicin	1.15486e-05	5.69931e-05	-0.725055		BRD-K71670746	4.55568e-05	0.0156071	-0.653664		staurosporine	7.38976e-06	2.51806e-05	-0.832264		COT-10b	3.46827e-09	2.60917e-07	-1.03303		trichostatin-a	3.94664e-06	2.5955e-05	-0.925173		BRD-K92801790	4.10809e-06	0.00215642	-0.765353
AZD-8055	1.15978e-05	7.25041e-05	-0.938068		cerulenin	4.85197e-05	0.000313806	-0.366063		cucurbitacin-i	7.53605e-06	3.16927e-05	-0.776062		BI-2536	3.5495e-09	5.21374e-08	-0.472868		AT-7519	3.96585e-06	2.14975e-05	-0.740569		BRD-K34952911	4.27081e-06	0.00763522	-0.777079
WZ-4-145	1.22317e-05	0.000258564	-0.822052		MLN-8054	4.85714e-05	0.000500735	-1.02932		TGX-115	7.56813e-06	6.82573e-05	-0.754828		importazole	4.07878e-09	2.12708e-07	-1.78787		BRD-K84203638	4.12279e-06	4.31218e-05	-0.553724		ALW-II-49-7	4.29666e-06	0.000665766	-1.04042
propafenone	1.35258e-05	0.000464992	-0.664634		BRD-K52904470	4.93988e-05	0.0166517	-1.0253		bisindolylmaleimide	7.63622e-06	0.000197732	-0.840077		BRD-K84203638	4.08684e-09	1.33049e-07	-0.81268		trichostatin-a	4.53187e-06	4.56241e-05	-0.578257		BRD-A35769934	4.34618e-06	0.00199818	-0.817394
PD-184352	1.65285e-05	0.000411696	-0.816598		sparfosic-acid	5.05538e-05	0.00539232	-0.321257		SA-103123	7.93051e-06	0.000621819	-1.19544		GSK-3-inhibitor-IX	4.5739e-09	8.48763e-06	-0.945828		vinblastine	4.67458e-06	4.78151e-05	-0.514548		A-443644	4.54199e-06	0.000336016	-0.693614
geldanamycin	1.77557e-05	0.000323555	-0.726802		BRD-K99636700	5.41598e-05	0.00111981	-0.44274		AZ-628	8.19535e-06	0.000182129	-1.40515		trichostatin-a	5.11669e-09	3.71014e-08	-1.51707		pirarubicin	4.69552e-06	4.3585e-05	-0.60543		irinotecan	4.54548e-06	9.42182e-05	-0.713596
carpindolol	1.84335e-05	0.00687754	-0.82237		PF-750	5.47265e-05	0.00151385	-0.318396		BRD-K52099002	8.59468e-06	0.00101801	-0.932288		THZ-2-98-01	5.20539e-09	5.63621e-06	-1.12836		aristolochic-acid	5.09831e-06	0.000380971	-0.589796		BRD-K87063901	4.95633e-06	0.0102813	-0.797874
curcumin	1.94402e-05	5.53999e-05	-0.721236		homoharringtonine	5.49081e-05	0.000569224	-0.693867		BRD-K52321331	8.59853e-06	0.000326744	-0.90541		5-iodotubercidin	5.25009e-09	1.27213e-07	-2.80655		BRD-K92158425	5.16516e-06	3.88383e-05	-0.935871		TGX-115	5.23502e-06	5.54056e-05	-0.737267
BRD-K45232279	2.05169e-05	0.00121819	-0.890662		BRD-K46267071	5.80092e-05	0.000570812	-1.26226		COT-10b	9.04817e-06	3.05941e-05	-0.817743		triptolide	5.34447e-09	2.47887e-08	-1.38956		mebendazole	5.27831e-06	0.000127481	-0.699979		BRD-K19134488	5.36063e-06	0.00149213	-1.12822
trichostatin-a	2.10236e-05	0.00011663	-1.37551		NVP-AUY922	6.17234e-05	0.00483964	-0.561387		parthenolide	9.10914e-06	3.55739e-05	-0.73524		XMD-885	6.08235e-09	1.55063e-06	-1.82631		trichostatin-a	5.62708e-06	2.2614e-05	-0.975866		CHEMBL-1222381	5.40827e-06	5.95017e-05	-0.752525
idarubicin	2.1193e-05	0.00125847	-0.551173		BRD-K54687541	6.38622e-05	0.00179231	-1.23539		BRD-K28366633	9.52474e-06	0.000110656	-1.25885		JNJ-7706621	6.44162e-09	2.22046e-07	-3.16901		dexamethasone	5.62947e-06	0.000426385	-0.964632		importazole	5.65288e-06	2.87262e-05	-0.75882
trichostatin-a	2.13963e-05	0.000168895	-1.67726		SN-38	6.4645e-05	0.000519118	-0.732529		EMF-sumo1-11	9.82842e-06	0.00012065	-0.834017		temsirolimus	7.41466e-09	1.46115e-06	-1.50604		BRD-K71726959	5.75544e-06	5.34901e-05	-0.580218		NVP-BEZ235	5.71656e-06	4.14241e-05	-0.474409
gossypol	2.17318e-05	0.000688147	-0.598043		BRD-K46284961	6.59111e-05	0.0117018	-1.17509		BRD-K37340241	1.02892e-05	0.000722778	-1.2729		ABT-751	7.62987e-09	3.96042e-07	-1.58107		VU-0420364-1	5.85854e-06	0.000228251	-0.892171		narciclasine	5.74537e-06	8.69734e-05	-0.858684
brucine	2.27619e-05	0.00156704	-1.08568		NSC-23766	6.62453e-05	0.0182117	-0.602852		SPB02137	1.03751e-05	0.00700096	-1.21804		salermide	8.40415e-09	1.88653e-07	-0.563952		PHA-793887	5.98915e-06	4.27182e-05	-0.709072		salermide	6.30447e-06	5.14053e-05	-0.689641
PD-184352	2.28353e-05	0.00123422	-0.674735		WZ-3105	6.82336e-05	0.00868243	-0.788398		lithocholic-acid	1.04327e-05	0.00026103	-1.35168		T-5345967	8.5136e-09	2.10645e-06	-1.52779		zardaverine	6.28879e-06	0.00202301	-0.99505		TL-HRAS-24	6.52919e-06	0.000346997	-0.817792
trichostatin-a	2.31228e-05	6.1783e-05	-0.690119		radicicol	6.88379e-05	0.00125031	-0.670393		BRD-K85275009	1.04546e-05	0.000357975	-1.71183		PHA-793887	8.66035e-09	2.67845e-06	-1.03045		triptolide	6.2949e-06	9.30775e-05	-0.548818		importazole	6.69071e-06	0.000276931	-0.766822
BRD-K88198340	2.37183e-05	0.00105058	-0.903974		SB-218795	6.94365e-05	0.0466398	-0.746868		PX-12	1.04757e-05	0.000263584	-0.745885		WZ-3105	1.08195e-08	8.73565e-08	-1.42272		AS-601245	6.46764e-06	4.25847e-05	-0.599552		BRD-A70879086	6.96437e-06	0.00246163	-0.947359
BRD-K74767048	2.51275e-05	0.00122706	-0.829804		BRD-K08448573	6.9682e-05	0.00902138	-0.663465		daunorubicin	1.12411e-05	0.000165444	-1.11975		AT-7519	1.12481e-08	1.61387e-07	-0.988361		avicin-d	6.51875e-06	4.90072e-05	-1.43675		ispinesib	7.22753e-06	0.000762762	-1.02028
belinostat	2.55723e-05	0.00122904	-1.06259		BRD-K23282736	7.45659e-05	0.00826087	-0.706623		BRD-K43131268	1.12995e-05	0.000579762	-1.13966		BMS-345541	1.23555e-08	6.38356e-07	-2.2512		GSK-3-inhibitor-IX	6.5994e-06	0.000195941	-0.905558		IWR-1-ENDO	7.24176e-06	0.00169747	-0.901611
BRD-K39187410	2.58101e-05	0.0085782	-0.886561		verrucarin-a	7.88831e-05	0.000502307	-0.639322		AZD-8055	1.17731e-05	0.000136543	-0.841093		THZ-2-98-01	1.27721e-08	9.48033e-05	-1.14299		BRD-K66782112	6.8449e-06	0.000261894	-0.553301		BRD-K19166598	7.25393e-06	0.000841305	-0.597375
BRD-K61776140	2.63953e-05	0.00226939	-0.566033		H-9	7.89617e-05	0.000613082	-0.962562		torin-1	1.18301e-05	0.000222681	-1.25429		teniposide	1.43943e-08	2.00333e-05	-1.15473		apicidin	7.56034e-06	4.22539e-05	-0.541986		MK-212	7.4005e-06	0.00174488	-0.882205
INCA-6	2.6955e-05	0.000150096	-1.07123		saracatinib	9.48571e-05	0.0117057	-0.829102		SB-590885	1.20161e-05	0.00222236	-0.752815		prostaglandin-a1	1.60948e-08	0.000179199	-0.818528		curcumin	8.19316e-06	0.000178693	-0.582759		7b-cis	7.65768e-06	0.000442953	-0.676874
exemestane	2.85849e-05	0.0310055	-0.893847		PP-1	9.5411e-05	0.0116873	-0.647248		BRD-K37852224	1.23929e-05	0.00135523	-0.938251		urapidil	1.62899e-08	3.54446e-05	-0.731212		gemcitabine	8.49041e-06	0.00130389	-0.603209		chaetocin	7.69704e-06	7.62784e-05	-0.7436
auranofin	2.89869e-05	0.000769218	-0.704956		vemurafenib	9.56389e-05	0.00123032	-0.399873		zardaverine	1.25229e-05	0.00059411	-1.02143		phloretin	2.03064e-08	4.63777e-07	-1.30437		ER-27319	9.78279e-06	3.29466e-05	-0.658076		capecitabine	8.02424e-06	0.000485554	-1.15707
vorinostat	2.93752e-05	0.000669527	-1.06029		BO2-inhibits-RAD51	9.87464e-05	0.0031666	-0.422654		trichostatin-a	1.30408e-05	0.00013921	-0.97724		chaetocin	2.04629e-08	1.80177e-07	-1.53583		WZ-3105	9.96305e-06	4.90748e-05	-0.597086		BRD-K50777342	8.06921e-06	0.000898425	-0.677826
huperzine-a	3.1616e-05	0.00977813	-0.625668		WZ-3105	0.000101984	0.00664031	-0.806873		PLX-4720	1.32242e-05	7.59678e-05	-0.85925		BRD-K05549170	2.0793e-08	1.61895e-06	-1.60071		MD-041	1.09222e-05	0.000155112	-0.52672		tozasertib	8.21521e-06	0.000762235	-0.946969
BIIB021	3.27433e-05	0.000349869	-0.917277		AICA-ribonucleotide	0.000105249	0.0143906	-0.545041		ZM-336372	1.32653e-05	0.00052843	-0.734422		A-443644	2.12542e-08	2.88766e-07	-1.60853		nafadotride	1.11334e-05	0.00443577	-1.01319		BRD-K50777342	8.2261e-06	0.00805996	-0.822302
arachidonamide	3.41184e-05	0.000334397	-0.910917		capsaicin	0.000105397	0.00942562	-0.411428		trichostatin-a	1.35691e-05	7.14149e-05	-1.00917		YM-155	2.27876e-08	2.10031e-07	-1.09642		PIK-75	1.11425e-05	0.000151754	-0.516072		dasatinib	8.39817e-06	5.91244e-05	-0.581207
syrosingopine	3.41645e-05	0.000928908	-0.975835		SA-247714	0.000108412	0.00506106	-0.561143		BRD-A43155244	1.47724e-05	8.86904e-05	-1.82643		YM-155	2.28268e-08	9.76402e-08	-1.74229		PHA-793887	1.20447e-05	6.16297e-05	-0.714158		sorafenib	9.16974e-06	0.000314033	-1.09642
testosterone	3.43995e-05	0.00167617	-0.937685		alvespimycin	0.000109262	0.00104423	-1.32477		mocetinostat	1.53063e-05	0.000124287	-0.832272		MW-STK33-4C	2.28903e-08	4.92485e-07	-0.754368		trichostatin-a	1.22e-05	0.000103282	-0.841276		phenformin	9.26412e-06	0.029752	-0.726281
parthenolide	3.56546e-05	0.000273307	-0.580128		CHEMBL-1222381	0.000111328	0.000721704	-0.437755		trichostatin-a	1.5444e-05	6.32181e-05	-1.09536		mitomycin-c	2.30747e-08	6.76088e-06	-1.32116		SA-792541	1.30853e-05	0.000506753	-0.545189		BRD-A84102390	9.27809e-06	0.00188389	-1.07867
KUC111774N	3.62504e-05	0.00242409	-0.708665		fulvestrant	0.000113863	0.0043119	-0.945468		alvocidib	1.59031e-05	0.000158447	-0.896633		roscovitine	2.53662e-08	4.34503e-05	-0.702875		BMS-345541	1.4131e-05	0.000139295	-0.495421		pyrvinium-pamoate	9.66666e-06	3.57867e-05	-0.455285
fludarabine	3.68543e-05	0.00012807	-1.1812		PLX-4720	0.000115277	0.00457573	-0.509438		BMS-345541	1.61216e-05	0.000100927	-0.847528		YM-155	2.9353e-08	2.63455e-07	-1.29025		PIK-75	1.45913e-05	0.000124921	-0.803076		LDN-193189	9.7307e-06	5.86232e-05	-0.588799
PIK-90	3.73571e-05	0.00148548	-0.589567		digoxin	0.000116396	0.00691032	-1.03096		BRD-K69569876	1.62977e-05	0.00208065	-0.937477		XMD-892	3.06144e-08	8.74001e-06	-1.63729		BRD-K68548958	1.48559e-05	0.000340341	-0.564644		BRD-K86693415	9.85231e-06	0.000607732	-1.07306
BRD-K28366444	3.7886e-05	0.00086451	-0.737527		AG-494	0.000119399	0.00290868	-0.853276		elesclomol	1.68736e-05	0.000379154	-0.811499		topotecan	3.11065e-08	7.07539e-07	-2.15629		PX-12	1.50178e-05	0.000195909	-0.379928		BRD-K19166598	1.01181e-05	0.000107424	-0.932483
AS-605240	3.86096e-05	0.003908	-0.992651		inhibitor-BEC	0.00012229	0.0363087	-0.37753		emetine	1.74048e-05	0.000122765	-0.760662		triptolide	3.15533e-08	9.19792e-08	-1.75177		paclitaxel	1.57301e-05	0.000110254	-0.444956		zeranol	1.01959e-05	0.000315554	-0.67068
BRD-K88278225	3.91235e-05	0.000760211	-0.842481		EMF-sumo1-1	0.000124952	0.0140374	-0.8171		givinostat	1.75558e-05	9.98294e-05	-0.857895		trichostatin-a	3.23415e-08	2.3474e-07	-1.2832		ABT-751	1.63225e-05	0.00390828	-0.548496		BRD-K15923759	1.04076e-05	0.0242357	-0.600815
vorinostat	4.02994e-05	0.00218875	-1.64028		cytochalasin-b	0.000126217	0.0256614	-0.605404		BRD-K00256256	1.80178e-05	0.000564306	-0.878779		BRD-K54674709	3.35656e-08	4.42272e-06	-0.732351		ABT-751	1.74166e-05	0.000239384	-0.409277		BRD-K48204702	1.04093e-05	0.000871408	-1.05165
BRD-K40758391	4.16664e-05	0.000220366	-1.02614		GDC-0879	0.000126974	0.00212788	-0.422275		BRD-K25731886	1.81531e-05	0.00187772	-0.893471		importazole	3.46968e-08	3.42933e-07	-1.29985		podophyllotoxin	1.90476e-05	0.000302534	-0.732307		geldanamycin	1.06674e-05	0.00014131	-0.464121
BRD-K15640888	4.19376e-05	0.000209246	-0.690362		etomoxir	0.000131115	0.0313942	-0.600717		alvespimycin	1.82304e-05	0.000258692	-1.10333		BRD-K64058329	3.74956e-08	4.7061e-06	-1.73226		BRD-K92202821	1.94924e-05	0.0021503	-0.853494		BRD-K86574132	1.06992e-05	0.000150505	-0.717368
geldanamycin	4.33486e-05	0.000992072	-0.812587		NSC-23766	0.00013126	0.010514	-0.283504		THZ-2-98-01	1.86191e-05	0.000149409	-1.25432		topotecan	4.01511e-08	2.29252e-07	-1.38099		WZ-3105	1.9633e-05	5.87223e-05	-0.51104		WYE-125132	1.1072e-05	0.00025763	-0.930265
KU-C103670	4.38171e-05	0.00337619	-0.945868		BRD-K74656908	0.000132935	0.00440064	-1.21007		sirolimus	1.86487e-05	0.000290804	-0.831413		valdecoxib	4.07268e-08	7.25523e-06	-1.48283		PIK-75	2.02354e-05	0.000104742	-0.596998		AZD-8055	1.10863e-05	0.000138376	-0.920758
medroxyprogesterone	4.45941e-05	0.000875679	-0.807063		BX-795	0.000132997	0.00102646	-0.306442		EMF-sumo1-11	1.91749e-05	0.00688687	-0.891314		idarubicin	4.66185e-08	1.27531e-06	-1.47231		CYT-997	2.23197e-05	0.000198251	-0.367945		BRD-K24598397	1.14362e-05	0.00306627	-0.881709
RO-3306	4.73585e-05	0.00742662	-0.821159		BRD-K79619196	0.00013873	0.0103319	-0.396511		cyclopamine	1.92331e-05	0.000117319	-0.770141		camptothecin	4.76673e-08	1.80213e-06	-2.08818		trichostatin-a	2.35375e-05	9.57672e-05	-0.655131		DL-PDMP	1.21158e-05	7.54036e-05	-0.701666
geldanamycin	4.73797e-05	0.00101587	-0.871505		BRD-K68548958	0.000144794	0.00102164	-0.310205		BRD-K79131428	1.94739e-05	0.0013652	-1.52967		BRD-K53423944	5.02209e-08	1.89225e-06	-2.07935		mebendazole	2.37194e-05	0.00996572	-0.550785		BRD-K71240454	1.21744e-05	0.00377547	-0.755136
tamoxifen	4.76729e-05	0.00509347	-0.69374		quizartinib	0.000146152	0.00286488	-0.846475		BRD-K36287933	1.99472e-05	0.000555924	-0.944666		alvocidib	5.24429e-08	4.32215e-06	-1.84653		PF-562271	2.39485e-05	7.9869e-05	-0.829903		BRD-K09997269	1.24532e-05	0.000587519	-0.957026
doxorubicin	4.93486e-05	0.000415776	-0.935533		BW-B70C	0.000147493	0.0164219	-0.44198		JNJ-7706621	2.01976e-05	8.90965e-05	-0.73107		ER-27319	5.45964e-08	2.96525e-07	-1.44613		trichostatin-a	2.43208e-05	0.000106129	-0.741257		BRD-K19624190	1.25083e-05	0.00373407	-0.761268
BRD-K92317137	4.96267e-05	0.000275858	-0.695806		HDAC3-selective	0.000149986	0.000909802	-0.461892		MD-049	2.07782e-05	0.00171366	-0.855241		IWR-1-ENDO	5.78213e-08	0.000166939	-0.387456		15-delta-prostaglandin-j2	2.57567e-05	0.000582876	-0.51541		QL-XII-47	1.32194e-05	0.000294959	-0.653756
BRD-K12707296	5.08521e-05	0.000798572	-0.7237		BRD-K53932786	0.000152246	0.00229224	-0.605928		GDC-0879	2.08506e-05	9.62083e-05	-0.722363		vorinostat	6.22155e-08	2.51209e-07	-0.920435		trichostatin-a	2.62697e-05	0.000331242	-0.675293		BRD-K18163752	1.33887e-05	0.000980216	-1.07732
selumetinib	5.38887e-05	0.00612241	-1.01825		geldanamycin	0.000164579	0.0126811	-1.19107		BRD-K85123403	2.09527e-05	0.000169417	-0.868507		BRD-K88198340	6.67261e-08	1.72774e-05	-0.726948		JNJ-7706621	2.65449e-05	0.000113805	-0.599261		methyl-fasudil	1.43407e-05	0.000304712	-0.723172
CG-930	5.4216e-05	0.00894284	-0.815605		BRD-K96396151	0.000171371	0.0179159	-0.906676		RO-28-1675	2.10182e-05	0.000145307	-0.858818		XMD-1185H	6.76612e-08	3.35704e-05	-1.07866		BRD-K71935468	2.86374e-05	0.000559596	-0.472404		BRD-K96167523	1.50603e-05	0.000710842	-1.05105
fluphenazine	5.53705e-05	0.00501215	-0.399988		mometasone	0.000174066	0.0440285	-0.868195		BRD-K84106030	2.14611e-05	0.000284631	-1.81049		GSK-3-inhibitor-IX	6.8022e-08	5.82582e-06	-2.2604		MW-STK33-23	2.8655e-05	0.000136344	-0.851674		fenoterol	1.52841e-05	0.00125589	-1.10367
MMPX	5.55586e-05	0.00658074	-0.801035		SB-366791	0.00017931	0.0248134	-0.640764		THZ-2-98-01	2.15755e-05	0.000666356	-1.27354		BRD-K14355517	7.10163e-08	7.15562e-06	-1.39783		BRD-K90912239	2.94286e-05	0.014246	-0.89799		GSK-429286A	1.55101e-05	0.000267943	-1.26731
apicidin	5.83643e-05	0.000702137	-0.936133		vemurafenib	0.000186469	0.00156987	-0.407583		phorbol-12-myristate-13-acetate	2.15795e-05	0.000185677	-0.727083		SB-203580	7.49024e-08	6.46216e-05	-1.19459		phorbol-12-myristate-13-acetate	3.04081e-05	0.000245692	-0.501678		BRD-A77704559	1.56768e-05	0.00272728	-1.55839
BRD-K26367064	5.94353e-05	0.00415209	-0.851542		sorafenib	0.000191058	0.0025115	-0.39159		curcumin	2.17667e-05	7.65719e-05	-0.839273		orteronel	7.74887e-08	0.000246503	-0.382274		prochlorperazine	3.07202e-05	0.00241447	-0.511846		BRD-K74931283	1.59064e-05	0.00432986	-0.960477
STK-661558	6.07974e-05	0.00181967	-0.674847		LY-165163	0.000191322	0.0133088	-0.526365		BRD-K13842623	2.17675e-05	0.00022864	-0.939825		AT-7519	8.05945e-08	3.32348e-06	-2.86862		PRL-3-inhibitor-I	3.12589e-05	0.00624117	-0.586435		BRD-K20510412	1.59382e-05	0.0253509	-0.68976
HSP90-inhibitor	6.1145e-05	0.0025765	-0.675773		phenamil	0.000194632	0.0380181	-0.504258		BRD-K92202821	2.2057e-05	0.00226059	-1.12687		importazole	8.49135e-08	2.45885e-06	-0.850399		piperlongumine	3.42581e-05	0.000240498	-0.558275		BRD-A95820578	1.68275e-05	0.000894306	-0.735159
BRD-K35961280	6.23629e-05	0.0017368	-0.870568		AS-601245	0.000195215	0.0044417	-0.683411		BRD-A84102390	2.25209e-05	6.43934e-05	-1.2034		SB-590885	8.79554e-08	5.76056e-05	-1.93445		phenethyl-isothiocyanate	3.43478e-05	0.00123364	-0.533627		paclitaxel	1.69957e-05	0.00155745	-0.854547
remoxipride	6.33614e-05	0.00138191	-1.18919		selumetinib	0.000201569	0.0404906	-0.277823		curcumin	2.35795e-05	0.000209608	-1.1537		SN-38	9.89357e-08	2.3045e-06	-1.7761		HU-211	3.73571e-05	0.000734866	-0.482417		BRD-K03111155	1.72748e-05	0.00674537	-0.692904
linsitinib	6.33947e-05	0.00420141	-0.595643		BRD-K26214610	0.00020994	0.00581679	-0.851144		SKF-96365	2.37206e-05	0.00342994	-1.64441		BRD-K66884694	9.91767e-08	7.32784e-06	-1.19012		apicidin	3.79371e-05	0.000159333	-0.502085		thapsigargin	1.81195e-05	8.14464e-05	-0.699739
sirolimus	6.54468e-05	0.0141492	-0.585981		radicicol	0.000213437	0.00416183	-1.11919		RO-3306	2.41002e-05	0.00516057	-1.06843		MLN-8054	1.02421e-07	6.70797e-05	-1.7355		podophyllotoxin	3.82893e-05	0.000326301	-0.427653		BRD-K62970326	1.82405e-05	0.00163793	-0.797076
AS-605240	6.56761e-05	0.0130834	-0.942062		BRD-K08663380	0.000214358	0.00604984	-0.905791		AG-14361	2.42455e-05	0.00013165	-0.952413		tosedostat	1.12259e-07	3.02638e-06	-1.18899		panobinostat	3.91472e-05	0.00016832	-0.496462		phenamil	1.86468e-05	0.0180533	-0.755592
AZ-628	6.68294e-05	0.000707972	-1.11971		BRD-K89692698	0.000215936	0.0042666	-0.312796		phorbol-12-myristate-13-acetate	2.5359e-05	0.000400209	-1.25507		BRD-K68313733	1.127e-07	2.88793e-06	-0.705808		avicin-d	4.1166e-05	0.000170673	-0.655892		ON-01910	1.91737e-05	0.000346748	-1.00308
JAK3-Inhibitor-II	6.89895e-05	0.000759771	-0.664709		KU-0063794	0.000225092	0.00417695	-0.532721		resveratrol	2.70972e-05	0.000985949	-0.88978		XMD-1150	1.13932e-07	7.16679e-06	-1.55667		manumycin-a	4.2874e-05	0.00090238	-0.558642		WYE-125132	1.94718e-05	0.000374865	-0.894479
NCH-51	7.10654e-05	0.00040997	-0.886777		BRD-K38622866	0.00022993	0.00266684	-1.15326		sorafenib	2.87423e-05	0.000273987	-0.838527		pyrvinium-pamoate	1.15479e-07	6.44647e-07	-0.94544		BRD-K95080525	4.49354e-05	0.000784802	-0.476487		CAM-9-027-3	1.98474e-05	0.00114795	-0.628796
rimcazole	7.47103e-05	0.00724573	-0.843494		proscillaridin	0.00023018	0.00573339	-1.01375		OSI-027	3.08976e-05	0.00254825	-1.24518		BO2-inhibits-RAD51	1.18108e-07	6.95776e-06	-1.30266		JNJ-7706621	4.64167e-05	0.00019212	-0.614148		torin-2	1.99467e-05	0.000126401	-0.591821
PP-110	7.54444e-05	0.0038979	-0.985651		BIBR-1532	0.000231004	0.00467637	-0.589613		tacedinaline	3.10369e-05	0.000178586	-0.6559		linifanib	1.39358e-07	3.13063e-06	-1.46336		bortezomib	4.72035e-05	0.000170638	-0.680234		BRD-A93942655	2.02485e-05	0.00180358	-0.855609
PP-110	7.62187e-05	0.000578403	-0.653262		geldanamycin	0.000236056	0.0174056	-0.562537		BRD-K32307229	3.15207e-05	0.00033234	-0.702403		wortmannin	1.49133e-07	2.08337e-06	-0.66074		trichostatin-a	4.77868e-05	0.0010727	-0.610076		niclosamide	2.06821e-05	0.000179832	-0.778316
diazoxide	7.70959e-05	0.00619773	-0.930913		BRD-K80346834	0.000236716	0.0132775	-0.538551		BRD-K65050353	3.34385e-05	0.000528466	-1.73068		dactinomycin	1.57641e-07	1.06342e-06	-2.87		BRD-K68548958	4.8669e-05	0.000122279	-0.536311		YM-155	2.13976e-05	5.63781e-05	-0.734582
wortmannin	7.73243e-05	0.0017642	-0.835777		withaferin-a	0.00024999	0.00275993	-0.632931		daunorubicin	3.3538e-05	0.000194333	-0.726448		linifanib	1.65287e-07	2.68461e-06	-2.22069		BRD-K08640787	4.8872e-05	0.010196	-0.860867		BRD-K21064560	2.18159e-05	0.000591714	-0.817837
PP-110	8.30136e-05	0.000387211	-0.569639		BRD-K02952507	0.000258393	0.0200858	-1.10302		trichostatin-a	3.46119e-05	0.000304159	-0.907203		PHA-793887	1.70298e-07	1.7316e-05	-0.885751		bisindolylmaleimide	5.06115e-05	0.000873457	-0.494589		BRD-K32896438	2.20884e-05	0.000283496	-0.605587
geldanamycin	8.46757e-05	0.00100136	-0.871797		ephedrine	0.000260494	0.0359179	-1.20123		BRD-K71726959	3.54644e-05	0.00115356	-0.713289		AS-601245	1.73792e-07	4.64028e-06	-1.43912		trichostatin-a	5.06586e-05	0.000114734	-0.635211		AZD-8055	2.2316e-05	0.000279332	-0.601599
vemurafenib	8.75098e-05	0.00025759	-0.532902		BRD-K07023879	0.000267044	0.0403526	-0.925098		cilomilast	3.55385e-05	0.0439651	-0.772427		THZ-2-98-01	1.7532e-07	4.64766e-05	-0.661891		PHA-793887	5.15176e-05	0.00181853	-0.562591		ZK-93426	2.33004e-05	0.0239124	-0.776546
AT-7519	9.09225e-05	0.000235284	-0.846692		BRD-K23412959	0.000274083	0.0109969	-0.776963		BRD-K85565420	3.67902e-05	0.000794611	-0.982063		A-443644	1.80879e-07	1.58451e-06	-0.750225		lestaurtinib	5.23269e-05	0.000314923	-0.770972		atorvastatin	2.33843e-05	0.000224256	-0.686737
DC-45-A2	9.21555e-05	0.0120713	-0.462666		sirolimus	0.00027426	0.00638162	-0.630065		COL-3	3.68839e-05	0.00143089	-1.14119		dorsomorphin	1.85169e-07	2.65166e-06	-1.237		panobinostat	5.23654e-05	0.000209952	-0.490326		7b-cis	2.35376e-05	0.000315744	-0.511387
PP-110	9.23376e-05	0.000722732	-0.93372		veliparib	0.000274808	0.0145056	-0.947642		ISOX	3.70816e-05	0.000130119	-0.66011		BX-795	1.96076e-07	6.49735e-06	-1.02249		calcipotriol	5.37611e-05	0.00123418	-0.639868		quiflapon	2.38831e-05	0.000413874	-0.683785
UK-356618	9.26533e-05	0.0027255	-0.670356		dipyridamole	0.000275503	0.0466679	-1.20663		BRD-K90700939	3.72323e-05	0.00327703	-0.847916		NU-7441	2.01957e-07	0.000159341	-1.29169		5-iodotubercidin	5.63718e-05	0.000276739	-0.603524		BRD-K11795542	2.38907e-05	0.002577	-1.55199
tozasertib	9.41125e-05	0.00173629	-0.891135		quinine	0.00027701	0.0462983	-0.424803		BRD-K66426634	3.77615e-05	0.000777147	-0.855947		trichostatin-a	2.12418e-07	8.05814e-07	-1.36781		PIK-75	5.68363e-05	0.000187445	-0.439214		BRD-K30511626	2.39378e-05	0.00455595	-1.52501
trichostatin-a	9.44161e-05	0.0013694	-1.07106		BRD-K65904652	0.000277597	0.00351823	-1.00552		benactyzine	3.8055e-05	0.00584419	-0.583816		KU-C104495	2.15417e-07	4.77036e-06	-2.36623		GW-843682X	5.73534e-05	0.000377742	-0.570525		gossypol	2.40915e-05	0.00146177	-0.768121
BJM-HSC2-10	9.46512e-05	0.0193366	-0.869297		valyltryptophan	0.000280275	0.00865137	-0.822795		KM-04501	3.83531e-05	0.00122181	-0.990748		BRD-K77681376	2.31198e-07	4.83409e-06	-1.13421		HO-013	5.89422e-05	0.0211697	-0.639342		KU-0063794	2.41273e-05	0.000248619	-0.638738
trichostatin-a	9.56602e-05	0.000536738	-0.742541		SA-103123	0.000283652	0.00530787	-1.01122		BRD-K88278225	3.97643e-05	0.000764186	-1.7642		CGP-60474	2.41139e-07	2.1926e-06	-2.47759		vorinostat	5.89877e-05	0.000247092	-0.448422		fenretinide	2.4508e-05	0.000897303	-0.735605
NVP-AUY922	0.00010012	0.00110479	-0.656502		HDAC3-selective	0.000284091	0.00177501	-0.582316		oxetane	3.97655e-05	0.00685313	-1.15964		alvocidib	2.60766e-07	1.28297e-06	-1.3177		aristolochic-acid	6.04172e-05	0.000662935	-0.494998		tacrolimus	2.45777e-05	0.00804847	-0.487925
BRD-K84203638	0.00010335	0.00104325	-0.708844		narciclasine	0.000284155	0.00388636	-0.949162		kanamycin	4.112e-05	0.00323555	-1.26457		AS-601245	2.62867e-07	0.000231782	-0.875342		apicidin	6.06011e-05	0.000269893	-0.478842		BRD-K57019930	2.50264e-05	0.000844376	-0.88973
neratinib	0.000104215	0.0153686	-0.919606		vorinostat	0.000284412	0.00259561	-0.393954		BRD-K85266146	4.11935e-05	0.00580568	-0.764342		cerulenin	2.75572e-07	3.74859e-06	-1.41239		trichostatin-a	6.16941e-05	0.000863484	-0.984027		BRD-K55071917	2.51184e-05	0.00156677	-0.908041
medroxyprogesterone	0.000105115	0.00072715	-0.611796		brefeldin-a	0.000286095	0.00275195	-0.436628		doxorubicin	4.13557e-05	0.000661313	-0.906873		enzastaurin	2.96722e-07	0.000110124	-1.48299		mitoxantrone	6.28588e-05	0.000914863	-0.549998		cucurbitacin-i	2.59892e-05	0.00032901	-0.50184
HG-5-88-01	0.000105153	0.00436262	-0.8304		BRD-K21005091	0.000287772	0.0188529	-1.15655		BRD-K50777342	4.18762e-05	0.00219622	-1.06823		auranofin	3.08737e-07	2.9443e-06	-1.02954		curcumin	6.36279e-05	0.00102895	-0.468969		SN-38	2.64201e-05	0.000140916	-0.483539
BRD-K26257340	0.000108384	0.0108045	-0.575626		SB-225002	0.00029139	0.031058	-0.529113		KO-143	4.24809e-05	0.00323961	-0.880059		ASN-05257430	3.14614e-07	3.52505e-05	-0.678923		bortezomib	6.37598e-05	0.00115002	-0.487372		torin-2	2.64687e-05	0.00036182	-0.591806
BRD-K58214070	0.00010869	0.00834589	-0.698023		BRD-K84203638	0.000298813	0.00534885	-0.709215		HTMT	4.39569e-05	0.000821857	-1.05243		THZ-2-98-01	3.60178e-07	4.86088e-05	-2.12833		PK-11195	6.62676e-05	0.000298956	-0.598188		BRD-K96740880	2.64773e-05	0.00170403	-0.874579
geldanamycin	0.000110454	0.0058842	-0.714762		BRD-K25144184	0.000305121	0.0071747	-0.920081		BRD-K75081836	4.40657e-05	0.000255336	-0.74961		losartan	3.90492e-07	0.000136633	-0.609378		JAK3-inhibitor-VI	6.88033e-05	0.00049841	-0.454563		BRD-K53331454	2.68524e-05	0.00237741	-0.877108
BRD-K69496360	0.000110582	0.0171003	-0.560842		mitoxantrone	0.00030523	0.011739	-0.833826		pazufloxacin	4.55307e-05	0.000956488	-0.974102		cucurbitacin-i	4.18066e-07	2.30947e-06	-0.949534		dorsomorphin	7.03276e-05	0.000568104	-0.629464		BRD-K50314382	2.73476e-05	0.000693595	-1.83461
tanespimycin	0.000113091	0.0013667	-0.831216		BMS-345541	0.000310633	0.00117101	-0.601316		BRD-K34394296	4.64248e-05	0.000448888	-0.781542		serdemetan	4.27117e-07	1.54727e-05	-1.42747		salsolinol	7.24933e-05	0.00192405	-0.804678		torin-2	2.81576e-05	0.000476453	-0.631787
KIN001-055	0.000117548	0.000581854	-0.791754		BRD-K62818989	0.000314377	0.0182782	-0.520506		BRD-K61894884	5.03403e-05	0.000849135	-0.663747		piperlongumine	4.33983e-07	5.90296e-06	-1.32581		panobinostat	7.2701e-05	0.000168513	-0.457805		kitasamycin	2.84042e-05	0.000533309	-0.643189
exemestane	0.000124546	0.00825414	-0.793765		QL-XII-47	0.000321123	0.00284099	-0.619957		AG-957	5.03547e-05	0.000557305	-0.745945		methylene-blue	4.4722e-07	3.42341e-06	-0.696373		PIK-75	7.46735e-05	0.000303824	-0.578838		phenformin	3.00583e-05	0.0269213	-0.6418
SA-103123	0.000128012	0.0032707	-0.712083		BRD-K00816165	0.000326121	0.0360425	-1.04861		trichostatin-a	5.23402e-05	0.000459767	-0.85728		PF-562271	4.57444e-07	3.35298e-06	-1.63916		YM-155	7.56818e-05	0.00221748	-0.536477		BRD-K71935468	3.05008e-05	0.000587028	-1.03025
tanespimycin	0.000129147	0.00596378	-0.374508		BL003-049-HDAC3	0.000328759	0.00461298	-0.394791		VAMA-37	5.26385e-05	0.0099335	-1.2006		trichostatin-a	4.84059e-07	4.56545e-06	-0.564532		ABT-751	7.78953e-05	0.000658782	-0.502834		CP-724714	3.0727e-05	0.00111802	-0.919116
selumetinib	0.000130205	0.000701473	-0.705045		TH02453-036-P1	0.000335871	0.0349128	-0.404809		fludarabine	5.29374e-05	0.000330754	-0.969217		tivozanib	4.88016e-07	0.000153058	-1.21907		BRD-K09661167	7.86905e-05	0.00484239	-0.431774		AG-957	3.07321e-05	0.000380613	-0.97789
BRD-K54343811	0.00013095	0.00247327	-0.788449		eriodictyol	0.000337857	0.0227293	-1.07607		JW-7-24-1	5.36739e-05	0.000835227	-0.631684		PHA-793887	5.26855e-07	0.00106655	-0.622528		piperlongumine	8.99387e-05	0.00067913	-0.503804		Ala-Ala-Phe-CMK	3.08342e-05	0.00346776	-0.913225
SA-103006	0.000132117	0.0407707	-0.603038		tyrphostin-AG-1295	0.00034073	0.0374782	-0.982554		vorinostat	5.38449e-05	0.000659526	-0.738503		SN-38	5.30221e-07	4.75896e-06	-1.14331		enzastaurin	8.99616e-05	0.00493904	-0.62964		perhexiline	3.09425e-05	0.000210712	-0.623281
HSP90-inhibitor	0.000132605	0.00170991	-0.798402		BRD-K55827386	0.000341766	0.0289934	-0.755704		FU-JMBII113B	5.8599e-05	0.00262025	-1.01079		SID-26681509	5.37936e-07	3.19348e-06	-0.854653		trichostatin-a	9.02102e-05	0.000365902	-0.424889		MW-STK33-97	3.13397e-05	0.000310442	-0.712128
tozasertib	0.000134257	0.00990021	-0.776937		PF-750	0.000344242	0.00192651	-0.328912		panobinostat	5.95354e-05	0.000153922	-0.630282		BRD-K63308290	5.60151e-07	7.55966e-05	-1.0753		BRD-K74980345	9.18975e-05	0.00596611	-0.558366		AZD-8055	3.2001e-05	0.000506106	-0.889253
masitinib	0.000135884	0.00204589	-0.689094		BRD-K55290744	0.00035282	0.0140799	-0.797112		vemurafenib	5.96524e-05	0.00359011	-0.906933		SB-216763	5.85126e-07	0.000925891	-0.568399		trichostatin-a	9.45405e-05	0.000360731	-0.578004		BRD-A16581344	3.22466e-05	0.00103023	-1.02825
Y-27632	0.0001407	0.00167945	-1.07079		treprostinil	0.000357986	0.00709907	-1.02917		BRD-K14749055	6.04062e-05	0.00397176	-1.02077		PF-562271	6.18195e-07	7.65488e-06	-0.86908		alvocidib	9.45746e-05	0.000367281	-0.597939		BRD-K58900438	3.2355e-05	0.00209442	-0.911496
AZ-628	0.000143715	0.0224206	-0.713596		ZK-93423	0.000359575	0.0486361	-0.467063		nafadotride	6.10771e-05	0.000857061	-1.02887		CD-437	6.48232e-07	3.09362e-06	-1.36656		SN-38	9.79071e-05	0.000326181	-0.549626		torin-1	3.26754e-05	0.000310949	-0.923212
cyclopentene	0.000144333	0.0014859	-0.805333		GDC-0879	0.000365679	0.00404718	-0.633275		alvocidib	6.15919e-05	0.000262896	-0.820063		BRD-K53780220	7.09888e-07	1.89998e-05	-1.08656		BRD-K71726959	9.83458e-05	0.000686294	-0.542897		TUL-XXI039	3.29623e-05	0.000207522	-0.692647
geldanamycin	0.000145086	0.000874366	-0.73506		BRD-K53867540	0.0003665	0.00349967	-1.10875		CAY-10585	6.19261e-05	0.000234081	-1.0726		alvocidib	7.3669e-07	3.80529e-06	-1.60811		parthenolide	0.000100574	0.000295537	-0.527409		cucurbitacin-i	3.34157e-05	0.000164188	-0.672416
BRD-K58347372	0.000145188	0.00348015	-0.850114		geldanamycin	0.000385184	0.00713584	-0.547075		BRD-K72615639	6.28897e-05	0.00522149	-1.23018		erythrosine	7.42192e-07	0.000317829	-0.96287		trichostatin-a	0.000101471	0.00109421	-1.1254		pyrvinium-pamoate	3.50225e-05	0.000793369	-0.454411
BRD-K42687792	0.00015186	0.00357087	-0.836151		M-3M3FBS	0.000388032	0.0245865	-0.801015		BRD-K58547240	6.40311e-05	0.00581978	-0.760879		NVP-BEZ235	7.77759e-07	1.00576e-05	-0.797683		WZ-3105	0.000103816	0.000787577	-0.603228		HG-6-64-01	3.54565e-05	0.000565625	-0.76399
MD-049	0.00015323	0.00598619	-0.858639		simvastatin	0.000399217	0.0117901	-0.241664		BRD-K04695623	6.56407e-05	0.000583275	-0.995925		JW-7-24-1	7.97534e-07	1.19351e-05	-2.04363		alvocidib	0.000105426	0.000428791	-0.579803		BRD-A20488704	3.59559e-05	0.0120169	-0.703503
geldanamycin	0.000155925	0.0024872	-0.983776		EI-273	0.000411173	0.0160604	-0.68886		trichostatin-a	6.85801e-05	0.000600055	-0.718095		GSK-3-inhibitor-IX	8.19929e-07	0.000405738	-0.856923		megestrol	0.000109846	0.014139	-0.756533		menadione	3.66478e-05	0.000175537	-0.662125
BRD-K89329876	0.000157306	0.00465191	-0.530649		crizotinib	0.00041718	0.00530238	-0.609122		BRD-K12707296	6.86934e-05	0.000984651	-0.891558		lovastatin	8.30711e-07	1.05886e-05	-1.19019		D-64406	0.000110342	0.00249198	-0.456599		BRD-K64525051	3.74788e-05	0.00104409	-0.888812
BRD-K35046132	0.000157493	0.0102017	-0.599437		MLN-8054	0.000418111	0.0217617	-1.10012		5-iodotubercidin	7.01303e-05	0.000320407	-0.779614		JNK-9L	8.34049e-07	1.5112e-05	-2.20936		PF-562271	0.000110714	0.00213412	-0.438587		BRD-K76079827	3.77569e-05	0.00413246	-0.793999
neratinib	0.000159597	0.0226363	-0.761801		BRD-K55844427	0.000427492	0.02323	-0.562066		levonorgestrel	7.06917e-05	0.0425449	-1.17553		ER-27319	8.4975e-07	2.28254e-05	-1.06481		BRD-K63954456	0.000115569	0.0046876	-0.529028		BRD-K87063901	3.84522e-05	0.0119445	-2.38865
SB-431542	0.000162867	0.0174362	-0.775141		PU-H71	0.000444564	0.017437	-0.53419		SB-216641	7.23665e-05	0.0212034	-0.879298		WZ-3105	8.59317e-07	2.31662e-05	-0.612996		QS-11	0.000115818	0.0224264	-0.483674		afatinib	3.85365e-05	0.00253136	-1.05698
SB-590885	0.000165498	0.0318481	-0.717821		BRD-K46381939	0.000446247	0.0165067	-1.03422		MD-040	7.23818e-05	0.0059476	-1.15922		SN-38	8.68839e-07	5.40493e-05	-1.23827		phorbol-12-myristate-13-acetate	0.000120461	0.00127371	-0.713757		BRD-A57300602	3.86053e-05	0.00182132	-0.884883
BRD-K59980915	0.000165762	0.00241412	-0.836089		MBCQ	0.000447018	0.0403004	-0.428031		phorbol-myristate-acetate	7.40682e-05	0.000328556	-1.11511		BRD-K77681376	8.89728e-07	1.73794e-05	-2.11158		YC-1	0.000121065	0.000361621	-0.543919		dihydrexidine	3.87708e-05	0.0110686	-0.830807
trichostatin-a	0.000170358	0.00139622	-0.920352		U-0126	0.000458587	0.00503042	-0.692306		BRD-K35716340	7.57787e-05	0.00288945	-1.30468		BRD-A30083233	9.00636e-07	9.86976e-06	-1.44217		XMD-16144	0.000127984	0.00105177	-0.60606		BRD-A16581344	3.99295e-05	0.035566	-0.998227
methoprene-acid	0.000170827	0.0214163	-0.789245		BRD-K66732164	0.000461602	0.0105642	-0.804775		AS-601245	7.64843e-05	0.000361589	-0.699657		cytochalasin-b	9.27286e-07	5.46265e-06	-1.28022		AT-7519	0.000129447	0.000601906	-0.557204		BAX-channel-blocker	4.03133e-05	0.00205296	-0.773021
L-803087	0.000172961	0.00225946	-1.39255		BRD-K58288048	0.000484397	0.0475178	-0.584684		vorinostat	7.65041e-05	0.000404736	-0.840547		TW-37	9.5934e-07	3.62569e-06	-1.22724		dorsomorphin	0.000133099	0.000724303	-0.49868		BRD-K03111155	4.10592e-05	0.0244201	-0.766823
benzatropine	0.000173285	0.0065071	-0.592119		cyclosporin-a	0.000514975	0.0121865	-0.628128		vorinostat	7.72342e-05	0.000350775	-0.861687		CGP-60474	1.00666e-06	1.58419e-05	-1.39795		AZD-7762	0.000135137	0.00557264	-0.4324		UGISS-451	4.13219e-05	0.00177646	-0.9178
UB-165	0.000174356	0.0430872	-0.592473		U-74389F	0.000517374	0.0307305	-0.73865		BRD-K23282736	7.73566e-05	0.00075376	-1.5207		TW-37	1.02226e-06	4.02184e-05	-1.27363		trichostatin-a	0.000135332	0.00175719	-1.14005		BRD-K86574132	4.13274e-05	0.000945363	-0.744011
gemcitabine	0.000177877	0.00104291	-0.510543		milrinone	0.000526401	0.00764288	-0.737406		BRD-K37043259	7.80763e-05	0.0131668	-0.639763		bortezomib	1.02849e-06	3.9136e-06	-0.954333		RITA	0.000135835	0.00191421	-0.541786		BRD-K95037415	4.1771e-05	0.00200465	-1.13479
BAS-00535043	0.000177983	0.00642355	-0.541033		KU-C104486	0.000544151	0.0149673	-0.559662		BRD-K89224880	7.86597e-05	0.00104714	-1.28968		BRD-K53423944	1.06858e-06	4.95012e-06	-1.06078		BRD-K75329208	0.000148917	0.00769392	-0.506619		rifapentine	4.29387e-05	0.0068863	-0.593031
BRD-K74271701	0.00018308	0.00984913	-0.772298		ranolazine	0.000553454	0.00652131	-0.616359		KM-00799	8.09094e-05	0.00253402	-1.70595		GSK-3-inhibitor-IX	1.07053e-06	5.0937e-05	-1.38916		BG-STK33-55	0.00015149	0.0019365	-0.552631		BRD-K53867540	4.35543e-05	0.000768397	-1.75264
parachlorophenol	0.000185404	0.00957906	-1.11969		BRD-K85818861	0.000577804	0.0287842	-0.574511		bongkrek-acid	8.11463e-05	0.00147399	-0.875818		GMX-1778	1.09202e-06	0.000937811	-1.16747		BRD-K57309821	0.000164832	0.0449461	-0.504232		BRD-K79779816	4.3704e-05	0.00323707	-1.52107
alvocidib	0.000188788	0.000472671	-0.771643		verrucarin-a	0.000578988	0.00361855	-0.570304		AZD-7762	8.18734e-05	0.00714964	-1.12441		CHEMBL-1222381	1.13297e-06	5.03574e-05	-0.631345		MD-II-008-P	0.000166797	0.000828332	-0.671135		medroxyprogesterone	4.40909e-05	0.00189742	-0.69119
carvedilol	0.00019134	0.0137444	-0.534484		BRD-K51556300	0.00058545	0.00248462	-0.777133		BRD-K59980915	8.2365e-05	0.00154102	-0.845133		GW-5074	1.19477e-06	0.000122605	-1.24462		topotecan	0.000167633	0.00104008	-0.586716		15-delta-prostaglandin-j2	4.53473e-05	0.0133843	-0.489976
GDC-0879	0.000192611	0.00108628	-0.517152		BRD-K03651937	0.000587094	0.0165958	-0.907034		cefalexin	8.33336e-05	0.00217038	-1.25683		crotamiton	1.26828e-06	0.00136011	-0.928615		BRD-K95858622	0.000169029	0.00284286	-0.715784		BRD-K32896438	4.57964e-05	0.000467153	-0.959176
BRD-A60386802	0.00019357	0.00822598	-0.639979		BRD-K99636700	0.000594979	0.00265831	-0.526389		CAM-9-027-3	8.50891e-05	0.00327247	-0.589606		alvocidib	1.27083e-06	9.94687e-06	-0.598064		HC-toxin	0.000169536	0.000722257	-0.577071		ACDPP	4.77099e-05	0.0163706	-0.647741
BRD-K01834163	0.000196221	0.00650216	-0.941832		WZ-3105	0.000606912	0.00597996	-0.605765		manumycin-a	8.72385e-05	0.000247942	-1.05021		BRD-K10361096	1.31704e-06	0.00040175	-1.06811		PX-12	0.000171361	0.000795268	-0.496257		AZD-8055	4.77486e-05	0.000231195	-0.418319
calcitriol	0.000198612	0.0079496	-0.673381		BRD-K11533227	0.0006264	0.00280281	-0.38957		MLN-2238	8.85119e-05	0.000272423	-0.685851		pyrvinium-pamoate	1.368e-06	8.18669e-06	-1.20337		BRD-K08463963	0.000172765	0.0253056	-0.740813		BRD-K50777342	4.87152e-05	0.00556302	-0.629819
BRD-K28472299	0.000199858	0.0043041	-1.17435		ouabain	0.000636698	0.00459281	-0.462537		BIBR-1532	8.93119e-05	0.000731175	-0.657275		PSH-003	1.40221e-06	7.31253e-05	-0.615248		fludarabine	0.000173545	0.000981748	-0.491277		diltiazem	5.08344e-05	0.00775329	-0.6378
estradiol	0.000200539	0.00152202	-0.393848		PP-1	0.000653448	0.0181887	-0.528669		BRD-K23978082	8.97406e-05	0.0011525	-0.81642		BRD-K10846167	1.44998e-06	2.73165e-05	-1.02485		BRD-K05402890	0.000175518	0.00139985	-0.367055		niclosamide	5.18979e-05	0.000229937	-0.640609
selumetinib	0.000206133	0.0012985	-0.734057		ACDPP	0.000655243	0.039223	-0.965091		vorinostat	9.09908e-05	0.000310146	-0.644464		BRD-K05402890	1.46487e-06	0.000133142	-1.19474		tetracycline	0.000183024	0.038815	-0.308196		BRD-K52904470	5.24975e-05	0.0167167	-0.618322
CAY-10594	0.000206506	0.00462158	-0.507877		valproic-acid	0.000669571	0.0104048	-0.398845		GW-843682X	9.43885e-05	0.0328413	-0.874719		MW-STK33-1C	1.49356e-06	0.000235877	-1.21911		BRD-K59036917	0.000183631	0.000927233	-0.441966		RO-28-1675	5.36969e-05	0.000863338	-0.591041
alvespimycin	0.000207978	0.00275506	-0.348856		ZM-336372	0.000674244	0.0181983	-0.521662		BRD-K21165668	9.52919e-05	0.00191168	-0.871889		CGP-60474	1.53242e-06	1.15635e-05	-0.811869		ER-27319	0.000186218	0.000973177	-0.660227		MD-049	5.51822e-05	0.000881489	-0.866943
piperlongumine	0.000208584	0.00549297	-0.680607		RO-28-1675	0.000678693	0.00470961	-0.479112		BRD-K62818989	9.63784e-05	0.00690082	-1.03288		BRD-K92458042	1.55793e-06	2.47446e-05	-0.633711		geldanamycin	0.0001881	0.0046261	-0.483531		COT-10b	5.75487e-05	0.000295003	-0.575193
PHA-793887	0.000209391	0.0035757	-0.680024		BRD-K60539617	0.000694579	0.0104718	-0.990295		BRD-K83816656	9.71006e-05	0.00103904	-0.768969		vincristine	1.56196e-06	2.95762e-05	-1.18833		NSC-632839	0.00019635	0.00158131	-0.452536		AZD-8055	5.80603e-05	0.000590359	-0.575191
KIN001-055	0.000220576	0.0195689	-0.671578		WZ-3105	0.000701804	0.0263094	-0.580325		vemurafenib	9.93087e-05	0.000288281	-0.706787		modafinil	1.64444e-06	0.000355519	-0.576585		fludarabine	0.000196716	0.00100079	-0.782098		YM-155	5.80963e-05	0.000210664	-0.594655
AS-605240	0.000232717	0.00246884	-0.529403		F-1566-0341	0.0007084	0.0104885	-1.13974		BRD-K89696951	0.000101049	0.00189408	-1.56686		fostamatinib	1.6576e-06	0.000125958	-0.489639		estradiol	0.000203405	0.00576262	-0.236763		gemcitabine	5.84017e-05	0.00108919	-0.403073
BRD-A41997916	0.000233273	0.00304664	-0.868009		TUL_XXI035	0.000718492	0.00267503	-0.532475		BRD-K55896799	0.000102517	0.00315393	-0.807526		LY-2183240	1.70874e-06	3.37324e-05	-0.91468		BRD-K48576794	0.00020807	0.0119415	-0.572073		BRD-K68548958	5.8883e-05	0.0020049	-0.45844
ropivacaine	0.000236589	0.00226694	-0.8428		MK-1775	0.00072323	0.020727	-0.58183		MD-041	0.000105872	0.000465278	-0.858249		methylene-blue	1.80596e-06	6.95761e-05	-0.677176		BRD-K92317137	0.000216904	0.00202093	-0.540331		afatinib	5.90594e-05	0.000900777	-0.768176
geldanamycin	0.000243985	0.00267112	-0.767417		BRD-K62865272	0.000724231	0.0173784	-0.762586		ziprasidone	0.000106649	0.0210684	-1.78183		teniposide	1.91034e-06	1.4352e-05	-0.732388		panobinostat	0.000222874	0.000947552	-0.419099		BRD-K49861754	5.90721e-05	0.00382389	-0.812816
BRD-K42687792	0.00024569	0.00255417	-0.723792		BRD-K23582869	0.000726428	0.00330867	-0.753923		alvocidib	0.000109674	0.00109911	-1.03419		irinotecan	1.91804e-06	0.00284739	-0.696885		thiazolopyrimidine	0.000224674	0.000725708	-0.477661		chaetocin	6.03008e-05	0.000322861	-0.767795
SA-424577	0.000250961	0.00542874	-0.652082		BRD-K95858622	0.000733688	0.00794638	-0.710301		BRD-K46373671	0.000112548	0.000857121	-1.53933		teniposide	1.99753e-06	8.30798e-06	-1.20084		BRD-K97149069	0.000227918	0.00222503	-0.400791		BRD-K74659851	6.05287e-05	0.0329968	-0.745104
manumycin-a	0.000252737	0.00648707	-0.581722		BRD-K62368279	0.000739192	0.0197366	-0.76485		XMD-1185H	0.000116682	0.00171842	-0.67913		BRD-K10846167	2.00883e-06	3.21124e-05	-1.93759		KU-C104495	0.000229779	0.0013961	-0.690904		geldanamycin	6.17727e-05	0.0023898	-0.536772
SYK-inhibitor	0.00025619	0.0117545	-0.738206		irinotecan	0.00073947	0.0122519	-0.523918		promazine	0.000120098	0.0236668	-1.5429		prostratin	2.11268e-06	0.000280585	-1.55951		SN-38	0.000236689	0.00170514	-0.404209		GSK-1059615	6.21077e-05	0.00242207	-0.893182
cercosporin	0.000257	0.0112924	-0.895615		dexamethasone	0.000745797	0.0340025	-0.226932		oxibendazole	0.000124885	0.00125381	-1.3639		avicin-d	2.15394e-06	7.63755e-05	-1.26676		triptolide	0.000238612	0.00179628	-0.491012		BRD-A18411371	6.36542e-05	0.00315691	-1.22148
trifluridine	0.000260533	0.00801318	-0.822585		BRD-K37393297	0.00074597	0.041117	-0.898557		cadmium-chloride	0.000125204	0.00338353	-0.82929		JAK3-inhibitor-VI	2.17194e-06	7.7014e-05	-1.01401		manumycin-a	0.000244194	0.000627765	-0.496573		BRD-K67118123	6.36757e-05	0.00200505	-0.795951
KIN001-244	0.000261703	0.00285247	-0.951668		BRD-K38044934	0.000752081	0.0272624	-0.755004		vorinostat	0.000130327	0.000405324	-0.704242		inhibitor-BEC	2.32337e-06	0.00112471	-0.604641		BRD-K87726525	0.00024795	0.0203107	-0.438282		BRD-K69569876	6.46719e-05	0.00136247	-0.844096
AKT-inhibitor-1-2	0.00026431	0.00387725	-0.598532		BRD-K60070073	0.000799105	0.00906493	-0.936894		trichostatin-a	0.000133403	0.000814762	-0.800407		BRD-K05402890	2.35391e-06	0.000415668	-0.626561		trichostatin-a	0.000248967	0.000767123	-0.237885		SA-1478088	6.48936e-05	0.000998653	-0.773769
WZ-4-145	0.000269598	0.0123273	-0.793166		PF-750	0.00081171	0.0263486	-0.393666		trichostatin-a	0.000133406	0.000461788	-0.715295		BRD-K16180117	2.40414e-06	3.32312e-05	-1.31773		VU-0365114-2	0.00025415	0.00984975	-0.465717		tacrolimus	6.61159e-05	0.0019578	-0.602237
WH-4023	0.000269693	0.00929649	-0.782708		sarmentogenin	0.000823289	0.00664239	-0.443726		BRD-K10846167	0.000134895	0.000991546	-0.947136		CGP-60474	2.67084e-06	2.63521e-05	-0.600736		SB-205607	0.000267669	0.0170299	-0.599573		isoliquiritigenin	6.6477e-05	0.00865679	-0.454973
OBAA	0.000270374	0.00258955	-0.758626		PHA-793887	0.000826182	0.0201065	-0.687775		AKT-inhibitor-1-2	0.000137902	0.000958295	-0.695847		auranofin	2.89629e-06	9.82252e-06	-1.30821		CGP-60474	0.000268177	0.00104713	-0.64218		BRD-K85565420	6.68751e-05	0.00117074	-0.5455
AZ-628	0.000270417	0.00785843	-0.794442		BRD-K82524003	0.000827426	0.0171556	-0.835289		5-iodotubercidin	0.000138695	0.000600633	-1.38051		triptolide	3.04262e-06	5.48165e-05	-1.06871		troglitazone	0.000268315	0.0314465	-0.469288		MW-STK33-97	6.73157e-05	0.00058281	-0.930448
BRD-K66805710	0.000270832	0.0042174	-0.729565		MW-STK33-2B	0.000830229	0.0104097	-0.5468		phenoxybenzamine	0.000139305	0.00229702	-1.12802		AT-7519	3.21828e-06	6.56871e-05	-1.27969		GSK-3-inhibitor-IX	0.000282474	0.0175702	-0.437917		thiazolopyrimidine	6.73992e-05	0.000469748	-0.674806
HTMT	0.000271011	0.00303896	-0.846701		formoterol	0.000842267	0.0485322	-0.518448		KU-0060648	0.000143516	0.000758919	-0.663859		importazole	3.22576e-06	0.000103211	-1.7115		ingenol	0.000284166	0.00246226	-0.45024		TUL_XX087	6.76523e-05	0.003019	-0.939595
phosphodiesterase-V-inhibitor-II	0.000277055	0.00634717	-0.775154		BRD-K07259155	0.00085107	0.0211298	-1.08559		radicicol	0.000151071	0.00507398	-0.709356		BAY-11-7821	3.27911e-06	0.00267942	-0.7428		vorinostat	0.000286108	0.00163822	-0.436656		BRD-K45582470	6.85917e-05	0.0328088	-0.582915
RHO-kinase-inhibitor-III[rockout]	0.000277853	0.00556406	-0.643127		fulvestrant	0.000870347	0.0185487	-1.33317		reversine	0.000152896	0.018389	-0.962666		SB-216763	3.36755e-06	0.00107009	-1.15633		trichostatin-a	0.000298353	0.00128134	-0.416675		BRD-K97926541	6.96346e-05	0.00445581	-0.792201
BRD-K82837433	0.000281172	0.0132933	-0.729997		BRD-K22828860	0.000873867	0.0261724	-0.964685		manumycin-a	0.000153689	0.00194931	-0.655501		BRD-K76211160	3.51461e-06	0.000126028	-0.623017		remoxipride	0.000304913	0.00415278	-0.792622		CGP-71683	7.18631e-05	0.000431333	-0.782258
BRD-K59915259	0.000281844	0.0120763	-0.810151		homoharringtonine	0.000894299	0.00387135	-0.485428		BRD-K37365015	0.000154679	0.0130469	-1.13312		emetine	3.55638e-06	2.00034e-05	-0.31243		dexamethasone	0.000305149	0.00860135	-0.590496		bucladesine	7.18812e-05	0.00251675	-0.770436
MW-SHH-61	0.000292759	0.00417092	-1.03746		TUL_XIX003	0.000909612	0.0213493	-0.596966		calpeptin	0.000155926	0.00170706	-0.721005		aristolochic-acid	3.61525e-06	7.04942e-05	-2.01675		nocodazole	0.000306732	0.00566306	-0.643011		IKK-2-inhibitor-V	7.28594e-05	0.000311288	-0.638513
AS-605240	0.000296517	0.0106628	-0.798702		geldanamycin	0.00096207	0.0149605	-0.727804		NVP-BEZ235	0.000156358	0.00102135	-0.630886		BRD-K28366444	3.64487e-06	0.000174172	-0.583928		AS-601245	0.000311124	0.00981318	-0.423353		WYE-354	7.34974e-05	0.00156917	-1.20386
PIK-90	0.000298924	0.00582365	-0.573421		NPC-15199	0.000969374	0.0134175	-0.69315		SB-218078	0.000156533	0.00139785	-0.899825		doxorubicin	3.73017e-06	1.32625e-05	-1.56326		trichostatin-a	0.000313469	0.00133314	-0.644091		SC-I-004	7.58724e-05	0.00307893	-0.72712
BRD-K41775742	0.000299429	0.00152964	-0.923413		PD-198306	0.000976376	0.018488	-0.745153		PSH-013	0.000162943	0.00182251	-0.991187		BRD-K52163391	3.88778e-06	0.000972732	-0.996675		JNK-9L	0.000318276	0.00173116	-0.676993		LDN-193189	7.81046e-05	0.00138584	-0.475959
flumazenil	0.000303295	0.00618172	-0.736367		TPCA-1	0.000977509	0.0302322	-0.48021		trichostatin-a	0.00016886	0.000565865	-0.727813		QL-XII-47	3.8975e-06	1.71657e-05	-1.33353		nutlin-3	0.000319733	0.00515555	-0.451389		BRD-K92047490	7.897e-05	0.0204295	-0.613974
fludarabine	0.000307517	0.000941795	-0.823995		zaprinast	0.000992331	0.0487798	-1.00551		BRD-K84855052	0.000173331	0.00270803	-0.822627		THZ-2-98-01	3.90322e-06	0.000550331	-0.715448		vorinostat	0.000324171	0.000755166	-0.478612		BRD-K06817181	8.01946e-05	0.0121645	-0.618114
tozasertib	0.000312469	0.00254922	-1.12251		BG-FA-0953	0.000992542	0.0103716	-0.564831		mitoxantrone	0.000177289	0.000732171	-1.04209		WH-4025	4.21738e-06	2.73319e-05	-0.719404		daunorubicin	0.000325547	0.00136347	-0.511138		BRD-K19166598	8.08394e-05	0.00200684	-0.934527
BRD-K53592093	0.000313829	0.00891369	-0.616259		vorinostat	0.00105799	0.03337	-0.552011		torin-1	0.00017853	0.00120433	-0.960101		AS-605240	4.26151e-06	0.00287561	-1.34359		BMS-345541	0.000329787	0.0013263	-0.532096		BRD-K52785744	8.09143e-05	0.00136191	-1.79042
MD-II-008-P	0.000317934	0.00302623	-0.568278		BRD-K77690805	0.00105955	0.0460821	-0.505644		BRD-K30802967	0.000180125	0.00364274	-1.52516		BRD-K55502647	4.31658e-06	0.000250862	-0.605046		SB-218078	0.000351667	0.00254664	-0.524824		OSI-027	8.38126e-05	0.00761771	-0.821868
ST-209453	0.00032165	0.00475282	-0.75669		ST-056792	0.00106107	0.0173225	-0.961212		BRD-K04779531	0.00018491	0.00373986	-0.808171		SN-38	4.32959e-06	4.89895e-05	-0.565494		BRD-K92317137	0.000368353	0.00127864	-0.489107		raltitrexed	8.42879e-05	0.00538435	-1.01399
amsacrine	0.000331808	0.00216741	-0.619748		aminogenistein	0.00106823	0.0199998	-0.705258		WZ-7043	0.000189171	0.00453337	-1.02912		BRD-K92158425	4.34967e-06	6.00048e-05	-0.955248		AKT-inhibitor-1-2	0.000371207	0.00962286	-0.584612		KIN001-244	8.522e-05	0.00226724	-0.887023
3-amino-benzamide	0.000332607	0.014813	-0.67877		TUL_XIX003	0.00107618	0.0131672	-0.715993		trichostatin-a	0.000189302	0.000696525	-0.700523		importazole	4.39102e-06	2.52782e-05	-0.622682		BRD-K94035551	0.000380199	0.0195914	-0.584397		KU-C104488	8.56317e-05	0.0197097	-0.729985
BRD-K75784474	0.000335113	0.00308487	-1.07656		tanespimycin	0.00108665	0.0317971	-0.297844		salbutamol	0.00020838	0.0222471	-0.515858		TGX-115	4.40263e-06	4.9892e-05	-1.21253		BRD-K04779531	0.000382337	0.00814726	-0.603866		suloctidil	8.81259e-05	0.000716461	-0.665172
BRD-K67258146	0.000335736	0.0187336	-0.569781		tacedinaline	0.00109474	0.0061945	-0.516285		troglitazone	0.000215568	0.0216229	-1.0221		L-690488	4.40317e-06	0.000167321	-1.07095		trichostatin-a	0.000385633	0.00124453	-0.474967		EBPC	8.92787e-05	0.004331	-0.84501
CT-200783	0.00033918	0.00161433	-0.464224		Broad-Sai-370	0.00110659	0.00607685	-0.517421		BRD-K88059273	0.000217737	0.0257902	-0.719303		BRD-K03111155	4.58307e-06	0.0125241	-0.745894		actinomycin-d	0.000395117	0.000820446	-0.602025		GDC-0941	9.26646e-05	0.00046183	-0.533696
ZSTK-474	0.000343706	0.00390095	-0.853812		BRD-K82092559	0.00111704	0.0114448	-0.91125		trichostatin-a	0.000218923	0.00130208	-0.605945		BRD-K95858622	4.5854e-06	0.000238569	-2.04896		KUC111774N	0.000400955	0.00347183	-0.669627		BRD-K24632213	9.27577e-05	0.00165507	-0.873878
BRD-A85712510	0.000344368	0.0241145	-0.77599		BRD-K02446652	0.00112414	0.0394209	-0.954922		cucurbitacin-i	0.000224454	0.00112698	-1.38937		BRD-K51973945	4.62001e-06	0.000112313	-0.595046		AT-7519	0.000409354	0.00337791	-0.528768		niclosamide	9.29355e-05	0.000349517	-0.421718
trichostatin-a	0.000345077	0.00111268	-0.630956		quinoclamine	0.00113699	0.0119034	-0.355956		trichostatin-a	0.000225178	0.000973456	-0.910113		AT-7519	4.70416e-06	9.95744e-05	-2.17565		Merck60	0.000409432	0.00488597	-0.420905		BRD-K36022244	9.46295e-05	0.0242208	-0.727173
MD-040	0.000350705	0.00639075	-0.595868		BRD-K62732905	0.00116494	0.0399092	-0.940533		OSI-027	0.000227903	0.00750478	-0.862534		GSK-461364	4.75812e-06	0.00110367	-1.5582		JNK-9L	0.000418004	0.00142762	-0.481314		BRD-K39345836	9.74443e-05	0.00111333	-0.885498
erythrosine	0.000357639	0.00464367	-0.75285		BRD-K89224880	0.00117459	0.0271397	-0.8987		KU-0063794	0.000227904	0.00146591	-0.690079		BRD-K58679021	4.7739e-06	4.09685e-05	-0.605887		BRD-K71935468	0.000425209	0.00274769	-0.508489		neratinib	9.87308e-05	0.000299937	-0.616026
alitretinoin	0.000364482	0.0195988	-0.53514		BRD-K86574132	0.00117755	0.0108329	-0.488004		axitinib	0.000227928	0.0162935	-0.640281		BRD-K40087974	5.18373e-06	0.000117189	-0.940125		COT-10b	0.000434312	0.00303034	-0.425823		EMD-386088	9.9073e-05	0.0179362	-0.763331
naproxen	0.000367128	0.0189891	-0.73408		BRD-K55966666	0.00118797	0.0217703	-0.521034		BRD-A04172077	0.00023343	0.00327126	-1.07735		teniposide	5.32155e-06	0.00189466	-0.683941		MLN-2238	0.000437905	0.00254166	-0.474555		MW-STK33-97	0.000106378	0.00308025	-0.523264
fostamatinib	0.000368508	0.00284435	-0.682101		BRD-K11309655	0.00119918	0.0111125	-0.970927		BRD-K34608650	0.000238052	0.0340332	-0.788354		4-iodo-6-phenylpyrimidine	5.57274e-06	0.00159095	-0.831916		KU-0060648	0.000438422	0.00305182	-0.43343		QL-XII-47	0.000106496	0.000337911	-0.465122
BRD-K38061943	0.000377191	0.00918959	-0.587787		haloperidol	0.00120141	0.0320612	-0.826883		BRD-K68313733	0.000242151	0.0255555	-0.998425		BRD-K07004447	5.64757e-06	0.000595747	-2.37597		BRD-K62459624	0.000440349	0.00913857	-0.544664		pindolol	0.000107662	0.00904684	-1.07911
trichostatin-a	0.000379744	0.0109678	-0.708349		BRD-K57457519	0.0012108	0.047805	-0.761748		AKT-inhibitor-1-2	0.000242356	0.00601313	-1.024		quinoclamine	5.76615e-06	9.75893e-05	-0.602786		IKK3-inhibitor-IX	0.000440959	0.0196261	-0.469827		altanserin	0.000109053	0.0105125	-0.563867
BRD-K34332553	0.000381653	0.0354699	-0.697102		BRD-K63874400	0.00122635	0.0325073	-0.716328		BRD-K61717269	0.000243377	0.00205207	-1.54784		glibenclamide	5.88655e-06	0.00655408	-0.303178		PIK-75	0.000454275	0.00297086	-0.420046		tranilast	0.00011028	0.00236314	-0.56033
BRD-K58972465	0.000383471	0.00682584	-0.816079		BX-795	0.00124299	0.00741071	-0.541758		trichostatin-a	0.000249545	0.0103369	-0.884832		curcumin	6.06916e-06	2.42635e-05	-1.34366		daunorubicin	0.000458123	0.0020739	-0.751704		BRD-K31706415	0.00011406	0.00508998	-0.556004
doxorubicin	0.00038443	0.00124898	-0.743726		BRD-K76236182	0.00130551	0.0298763	-0.541648		BRD-K53461563	0.000262091	0.045553	-1.03009		SA-792541	6.18202e-06	0.000354797	-1.29559		alvocidib	0.000458482	0.00156755	-0.492122		CAY-10594	0.000117531	0.000506617	-0.609323
acetylcholine	0.000386688	0.0147065	-0.674035		HG-6-64-01	0.00133243	0.0199131	-0.535932		dabrafenib	0.000269436	0.000729015	-0.6402		CHEMBL-1222381	6.21479e-06	6.64064e-05	-1.05843		BRD-K02216544	0.000464875	0.0138764	-0.785457		BRD-K34394296	0.000118147	0.0301056	-0.585907
arecaidine	0.000390829	0.0321451	-0.692333		BRD-K97534490	0.00133663	0.0317653	-0.431651		parthenolide	0.000269954	0.000980643	-0.692255		mirtazapine	6.23197e-06	0.00110127	-0.590424		evodiamine	0.000467863	0.00384016	-0.468409		F-1566-0341	0.000121752	0.00117673	-0.92426
BRD-K66426634	0.000391327	0.00348563	-0.85052		salermide	0.00134809	0.00740852	-0.484635		BRD-K52904470	0.000272739	0.00245586	-0.688658		BRD-K46267071	6.2518e-06	0.000104047	-1.5397		GSK-1070916	0.00047193	0.00307077	-0.49944		KU-0060648	0.000124011	0.000772012	-0.570676
tipifarnib	0.00040126	0.0145053	-0.437318		M-3M3FBS	0.00135557	0.0357419	-0.310035		BRD-K37061750	0.000277298	0.00352045	-0.822386		AKT-inhibitor-IV	6.31429e-06	0.000198878	-0.880785		BRD-A49848186	0.000474452	0.00379493	-0.61698		torin-1	0.000124786	0.00243749	-0.534374
AKT-inhibitor-1-2	0.000407354	0.0134596	-0.647197		geldanamycin	0.00135763	0.0221352	-0.939374		prothionamide	0.000280869	0.00816882	-1.22596		SN-38	6.7566e-06	4.57592e-05	-0.60333		vorinostat	0.000476626	0.00445621	-0.608327		KU-C104255	0.000125117	0.0233399	-0.717507
mitoxantrone	0.000410605	0.00246984	-0.851951		BRD-K87063901	0.00135838	0.0409869	-0.90897		flutamide	0.000281325	0.0017215	-0.657794		manumycin-a	6.89101e-06	2.48823e-05	-1.29267		alvocidib	0.000478286	0.00347714	-0.716826		sirolimus	0.000125746	0.00165491	-0.379568
BRD-K63425657	0.000414876	0.0127957	-0.543212		HDAC3-selective	0.0013657	0.0179418	-0.524545		rucaparib	0.000284379	0.0160633	-0.5936		BRD-K64366758	7.27494e-06	0.000576507	-0.796722		ER-27319	0.000486637	0.00200823	-0.356899		bisindolylmaleimide	0.000126576	0.00176936	-0.571513
pitavastatin	0.000421769	0.00210393	-0.905921		ursolic-acid	0.00142919	0.00436022	-0.45185		ingenol	0.000288365	0.00117456	-0.627759		flufenamic-acid	7.54968e-06	0.000348502	-0.676538		BRD-K77681376	0.000493247	0.00286928	-0.74738		BRD-K76005220	0.000127223	0.00729299	-0.685853
fulvestrant	0.000425865	0.0124578	-0.740375		BRD-K68548958	0.00143109	0.00635193	-0.34894		BRD-K06405410	0.00029394	0.0033005	-1.34543		BX-795	7.81547e-06	0.000211935	-0.30002		BRD-K92317137	0.000494003	0.00136873	-0.413393		WZ-4-145	0.000128074	0.001517	-0.514764
BRD-K10846167	0.000436266	0.00255249	-0.859577		QL-XII-47	0.00144005	0.00612084	-0.682221		trichostatin-a	0.000301255	0.00162765	-1.39258		KIN001-127	7.87197e-06	0.0192253	-2.04776		trichostatin-a	0.000494966	0.00625179	-1.05898		A-443644	0.000128642	0.00171533	-0.544
manumycin-a	0.000438849	0.0247477	-0.638457		BRD-K20178228	0.00145156	0.028445	-0.788092		geldanamycin	0.000303973	0.00161819	-1.23154		GSK-3-inhibitor-IX	7.88049e-06	0.000478155	-1.25936		BRD-K53423944	0.000504388	0.0136805	-0.772529		BRD-K71265179	0.000130103	0.00590826	-0.757164
PP-110	0.000456283	0.00407562	-0.504192		ST-057710	0.0014683	0.0299415	-0.946006		ST-056792	0.000306342	0.00832921	-0.919824		PF-562271	7.89004e-06	5.05017e-05	-0.546993		MLN-8054	0.000507135	0.0125337	-0.387997		BRD-K42644990	0.000131496	0.00453275	-1.01324
vemurafenib	0.000459407	0.00421337	-0.525675		salermide	0.00152002	0.0090989	-0.42689		SA-1447005	0.000306569	0.00257708	-1.42957		TG100-115	7.98322e-06	0.000182148	-1.25755		apicidin	0.000510019	0.0016994	-0.427479		ACDPP	0.000134559	0.030575	-0.653376
BRD-K19181733	0.000460876	0.00397875	-0.722981		BRD-K08663380	0.00154829	0.015296	-0.700573		NU-1025	0.00032083	0.0125337	-0.948361		mitomycin-c	8.06886e-06	0.000359355	-0.662049		LY-2183240	0.000523447	0.00251831	-0.326414		auranofin	0.000134986	0.00217188	-0.43363
blebbistatin	0.00046439	0.0209754	-0.569022		rottlerin	0.00156456	0.0437134	-0.491625		MLN-4924	0.000321914	0.0145996	-1.02971		SB-216763	8.09785e-06	0.0360646	-0.74116		estradiol	0.000533919	0.00279814	-0.210261		rottlerin	0.0001355	0.000835823	-0.62275
floxuridine	0.000470903	0.00723675	-0.815425		BRD-K80822897	0.00156653	0.0440283	-1.04846		panobinostat	0.000322288	0.000675583	-0.551417		16,16-dimethylprostaglandin-e2	8.20697e-06	0.00338917	-0.312291		sparfosic-acid	0.000536966	0.0218196	-0.470418		DG-041	0.000136033	0.00115222	-0.544896
tropisetron	0.000476461	0.0219219	-0.808021		BRD-K17135741	0.00157546	0.0166267	-0.960855		BRD-A43155244	0.000323696	0.00864277	-1.0684		idarubicin	8.45458e-06	0.00104015	-1.0111		vorinostat	0.000542988	0.00253698	-0.660246		AKT-inhibitor-IV	0.000138396	0.000730979	-0.52844
BRD-K90999434	0.000478076	0.0100432	-0.578636		BRD-K50314382	0.0015832	0.012035	-0.957584		AZD-8055	0.00032384	0.00419504	-0.661827		teniposide	8.82489e-06	0.000224329	-1.4119		enzastaurin	0.000543183	0.015007	-0.538674		BRD-K11072542	0.000138929	0.0188912	-0.838065
prednisolone	0.000480705	0.0366766	-1.05346		cinobufagin	0.00158928	0.0195741	-0.526041		GSK-1059615	0.000324814	0.00323019	-1.4034		altrenogest	9.01407e-06	0.00131193	-0.891297		BRD-K68548958	0.00054863	0.00967292	-0.400528		lamivudine	0.000141035	0.00239555	-0.578459
trichostatin-a	0.000482535	0.000933139	-0.517356		BRD-K48864121	0.00159653	0.0183255	-0.932147		tubocurarine	0.000326194	0.0209933	-1.34086		K784-3188	9.08162e-06	0.000235121	-1.00836		dacinostat	0.000555386	0.00364033	-0.592396		brefeldin-a	0.000141986	0.00048404	-0.555572
fludarabine	0.000488097	0.00091022	-0.639025		geldanamycin	0.00162728	0.0195966	-0.632824		norethisterone	0.000326984	0.0291127	-0.735232		WZ-3105	9.1297e-06	0.000113322	-1.47307		triptolide	0.000558304	0.00286129	-0.442345		lapatinib	0.00015399	0.015666	-0.857898
BRD-A11095214	0.000490323	0.0159394	-0.795849		BRD-K44828732	0.00163483	0.0176892	-0.684304		triciribine	0.000328758	0.0186248	-0.913108		pregnenolone	9.48045e-06	0.00204962	-0.620909		trichostatin-a	0.000559496	0.00196916	-0.406264		ST-012030	0.000157296	0.00228703	-0.843819
KUC111774N	0.000491966	0.0104833	-0.653969		GDC-0879	0.00163564	0.0137335	-0.330175		geldanamycin	0.000332394	0.0104989	-1.56746		olopatadine	9.51953e-06	0.0061271	-0.772281		15-delta-prostaglandin-j2	0.000563944	0.00445591	-0.288349		BRD-A93975555	0.000159938	0.0332851	-0.831006
HC-toxin	0.000494729	0.00342877	-0.992617		triptolide	0.00167942	0.00808418	-0.446788		PD-168077	0.000340152	0.00150139	-0.974178		L-690330	9.74261e-06	0.00267837	-1.08243		vincristine	0.000566993	0.00615892	-0.469116		geldanamycin	0.000161573	0.00616078	-0.752029
BRD-K85565420	0.000496635	0.00393431	-0.639313		roscovitine	0.00171147	0.0425421	-1.06669		RO-90-7501	0.000341218	0.023597	-0.74254		BRD-K03358980	9.94405e-06	0.00148777	-0.758745		CGP-60474	0.00056926	0.00177637	-0.494149		BRD-K69664985	0.000165675	0.00278684	-1.6107
BRD-A58924247	0.000501654	0.00460843	-0.579466		inhibitor-BEC	0.00171375	0.0288886	-0.280289		SID-26681509	0.000342487	0.00427974	-0.885458		KO-143	9.98154e-06	0.000172569	-1.07416		BRD-K82206012	0.000571206	0.00494763	-0.498969		thiazolopyrimidine	0.000166553	0.00522366	-0.53666
tacedinaline	0.000507307	0.00461279	-0.493536		lonidamine	0.00171594	0.0235868	-0.301156		tacedinaline	0.000346453	0.00266028	-0.541356		parthenolide	1.00558e-05	0.000141723	-0.897428		A-443644	0.000573354	0.00198252	-0.513015		BRD-A09984573	0.000166568	0.00603112	-0.890671
BMY-14802	0.000507308	0.0198607	-0.673059		MK-2206	0.00173587	0.00959879	-0.278424		trichostatin-a	0.000349799	0.0009273	-0.660062		enzastaurin	1.01872e-05	0.00348465	-1.58383		GSK-3-inhibitor-IX	0.00057378	0.0184154	-0.467915		SN-38	0.000167243	0.000564953	-0.497543
BRD-K34382714	0.000511689	0.00786899	-1.18717		BRD-K22129929	0.00174354	0.0479322	-0.720534		cyclosporin-a	0.000351847	0.0111928	-0.663489		RAN-27	1.05643e-05	0.000378163	-0.888823		CGP-60474	0.000580735	0.00192373	-0.540937		BRD-K04156788	0.000168288	0.00230896	-0.826955
tivozanib	0.000516844	0.0132899	-0.548149		BRD-A49848186	0.00174773	0.0374341	-0.91575		amiodarone	0.000364887	0.0122739	-1.34244		parthenolide	1.09099e-05	0.000409682	-1.51451		M2-PK-activator	0.000580841	0.0431139	-0.414447		ST-4042556	0.000168451	0.00685497	-0.835868
WH-4025	0.00052294	0.0142881	-0.5048		naltrexone	0.00175901	0.0471528	-0.358331		BRD-K23027438	0.000365939	0.00801343	-0.988533		PHA-793887	1.09165e-05	7.29559e-05	-0.718729		VU-0420364-1	0.00058326	0.00255922	-0.409634		pindolol	0.000170002	0.00411926	-0.75991
alvespimycin	0.000523979	0.00350811	-0.979526		LY-165163	0.00177169	0.0261673	-0.671834		rosiglitazone	0.000368474	0.00812395	-0.548893		BRD-K19410523	1.11647e-05	0.00552478	-0.950055		brazilin	0.000597682	0.00363143	-0.543686		BRD-K19826688	0.000171239	0.00125541	-0.491167
sirolimus	0.000524917	0.00678795	-0.325372		BRD-K24632213	0.00177981	0.047351	-0.495718		parbendazole	0.000377092	0.0495707	-0.722319		SB-216763	1.11936e-05	0.00692387	-1.01019		withaferin-a	0.000624136	0.00437052	-0.517572		BRD-K48576794	0.000173124	0.0173654	-0.984177
tanespimycin	0.000527295	0.00109338	-0.355365		GSK-1070916	0.0017799	0.0256287	-0.666787		angiogenesis-inhibitor	0.000379262	0.0318091	-0.639464		M2-PK-activator	1.13556e-05	0.00549709	-0.875424		BRD-K83670234	0.000638319	0.00351486	-0.605645		cytochalasin-b	0.00017492	0.00282738	-0.552861
vorinostat	0.000538252	0.00417624	-0.320065		BRD-A59145032	0.00178324	0.0339395	-0.684201		BRD-K08663380	0.000379595	0.00623364	-0.836485		CYT-997	1.14015e-05	0.00012434	-0.886442		TG-101348	0.000639824	0.00430632	-0.424159		curcumin	0.000175063	0.00430865	-0.399241
ZM-447439	0.00053865	0.0431134	-0.841936		BRD-K50777342	0.00179838	0.0379226	-0.803646		XMD-132	0.000383441	0.0229878	-0.732524		GSK-3-inhibitor-IX	1.20388e-05	0.0160306	-0.719836		AG-14361	0.000676085	0.00789463	-0.499483		SA-1447005	0.000176311	0.00124519	-0.80633
mitoxantrone	0.000539745	0.0159616	-0.797175		BRD-K89808696	0.00181591	0.0252528	-0.68781		KU-0063794	0.000386781	0.00228757	-0.902975		4-hydroxy-2-nonenal	1.21154e-05	0.000367556	-0.902239		BRD-A77577770	0.000678648	0.0162874	-0.490185		QL-X-138	0.000176844	0.00720735	-0.425656
GDC-0879	0.000540147	0.00130272	-0.524691		CGP-60474	0.00182258	0.00487277	-0.636143		CGP-60474	0.000389015	0.00135072	-0.674683		BMS-345541	1.22321e-05	0.000125223	-0.553102		methyl-2,5-dihydroxycinnamate	0.000712186	0.00907297	-0.609177		BRD-A36275421	0.000177524	0.00153578	-0.372126
lapatinib	0.000541088	0.0252668	-0.779386		BRD-K71915010	0.00182726	0.0338796	-0.780807		BRD-K71726959	0.000391945	0.00212614	-0.836687		neratinib	1.24794e-05	4.65557e-05	-1.05586		camptothecin	0.00071667	0.00409725	-0.515166		roscovitine	0.000178499	0.00977221	-0.473214
SB-239063	0.000549771	0.0452375	-0.672151		BRD-K41925105	0.00185599	0.0299704	-0.500974		sorafenib	0.000396729	0.00166184	-0.672271		CYT-997	1.30184e-05	0.000154281	-1.13027		idarubicin	0.000718212	0.00158505	-0.643214		sorafenib	0.000179335	0.00299328	-0.721309
ARG-CSC-81	0.000551512	0.0255391	-0.648629		resveratrol	0.001865	0.0467163	-0.513373		BRD-K22831754	0.000398777	0.00431066	-0.787658		bisindolylmaleimide	1.3086e-05	0.000242631	-0.96478		avicin-d	0.00072882	0.00604574	-1.05108		GANT-58	0.00018059	0.0341267	-0.484581
ALW-II-38-3	0.000561362	0.0115317	-0.514393		ouabain	0.00186882	0.0215337	-0.581973		BRD-K33586157	0.000399267	0.00317531	-1.05399		BI-2536	1.31409e-05	0.00210992	-1.19918		curcumin	0.00074108	0.00381117	-0.563668		geldanamycin	0.000180633	0.00631451	-0.961092
fluspirilene	0.000579067	0.0257893	-0.448611		PD-98059	0.00193692	0.0186313	-0.460584		SR-142948	0.000402161	0.0300436	-1.12381		isoliquiritigenin	1.33807e-05	0.00209265	-0.911943		XAV-939	0.000763489	0.0341186	-0.443365		AZD-8055	0.000181915	0.00129256	-0.550436
O-2050	0.000586657	0.00687562	-0.542937		MLN-8054	0.00194968	0.0455092	-0.948104		BRD-K71746288	0.000412467	0.00868951	-0.665688		methylene-blue	1.36756e-05	0.000887835	-0.627928		norethisterone	0.000790196	0.0397935	-0.659291		PAC-1	0.000185645	0.0019399	-0.549576
MD-049	0.000603376	0.00761245	-0.549944		BRD-K77547509	0.00195822	0.0290472	-0.64635		clonidine	0.000414494	0.0154856	-0.628938		BRD-K11309655	1.40546e-05	0.000519162	-1.48591		SB-218078	0.000792229	0.0186484	-0.552988		cerulenin	0.000186244	0.000986038	-0.70805
SA-103006	0.000607105	0.0263529	-0.595485		CHEMBL-1222381	0.0019778	0.0138583	-0.391025		COT-10b	0.000415034	0.00292745	-0.578899		TWS-119	1.4564e-05	0.00159735	-1.01078		AT-SUMO-1	0.000796666	0.0230392	-0.527454		BRD-K93215584	0.000186372	0.0101223	-0.812256
BRD-K43131268	0.00061287	0.00768434	-0.789852		BRD-K98824517	0.00199178	0.0355105	-0.815436		pirenperone	0.000415403	0.0297301	-0.867069		resveratrol	1.47232e-05	0.0319724	-0.612112		trichostatin-a	0.000811465	0.00165686	-0.504388		GSK-3-inhibitor-IX	0.00018886	0.00213655	-0.511077
MLN-8054	0.000613505	0.0115384	-0.70581		DG-041	0.00205053	0.0129174	-0.455376		OSI-027	0.000417327	0.0113885	-0.818661		BRD-A68065211	1.51619e-05	0.000123627	-0.977157		BRD-K81647657	0.000817308	0.016396	-0.586664		BRD-K19166598	0.000189729	0.00250587	-1.02968
BRD-K14048378	0.000618543	0.00406544	-0.606283		auranofin	0.00206498	0.0334179	-0.785495		BRD-K58547240	0.000422259	0.00655709	-1.05207		cucurbitacin-i	1.52055e-05	0.000121666	-1.11299		PHA-793887	0.000825692	0.00383422	-0.472384		BRD-K66884694	0.000193367	0.00492666	-0.62772
MD-II-051	0.000624862	0.00459222	-0.684877		tivozanib	0.00207393	0.0399155	-0.624665		CGS-15943	0.000425406	0.00598493	-1.0456		parecoxib	1.58058e-05	0.00221361	-0.503977		BRD-K55896799	0.000838612	0.00802502	-0.635675		BCI-hydrochloride	0.000193834	0.00216898	-0.603118
acarbose	0.00062694	0.00690616	-0.694218		calcitriol	0.00210632	0.0209624	-0.983975		BRD-K48803730	0.000437106	0.0117272	-0.660695		WZ-3105	1.59249e-05	0.000107001	-0.517439		mitoxantrone	0.000845069	0.0027978	-0.611314		WYE-125132	0.000197749	0.00101067	-0.494252
ST-056792	0.000628911	0.0127346	-0.701564		MW-STK33-1C	0.00211046	0.0137284	-0.584421		GDC-0879	0.000441295	0.00118609	-0.563763		triptolide	1.63814e-05	4.58786e-05	-1.49607		ursolic-acid	0.000858323	0.00509141	-0.4229		LDN-193189	0.000200569	0.000801123	-0.385337
bongkrek-acid	0.000640512	0.0163016	-1.06234		AZD-1152HQPA	0.00211537	0.0374177	-0.655599		T-98475	0.00044221	0.0121796	-0.80855		darinaparsin	1.65579e-05	0.00195085	-1.00614		trichostatin-a	0.000861308	0.0105981	-0.781301		NVP-BEZ235	0.000202084	0.00653121	-0.670784
parthenolide	0.000642012	0.0105742	-0.727741		BRD-K83670234	0.00215494	0.0296104	-0.823748		TL-AA09	0.000449327	0.0145009	-0.871057		COT-10b	1.6716e-05	0.000284798	-0.615472		TWS-119	0.000871228	0.00987806	-0.511922		BRD-K38061943	0.000206388	0.00643676	-0.728846
tanespimycin	0.000649158	0.0050712	-0.328093		myricetin	0.00215697	0.0356457	-0.50395		trichostatin-a	0.000450712	0.00242837	-0.877226		BRD-K95080525	1.68725e-05	0.000409701	-0.55543		YM-155	0.000875234	0.00347968	-0.493218		BRD-K06170455	0.000208279	0.0218536	-0.415137
BRD-K70524666	0.000665961	0.0280333	-0.491642		CGP-60474	0.00217766	0.00629849	-0.654965		homoharringtonine	0.000453598	0.00150465	-0.787665		cortisone	1.71156e-05	0.00163576	-1.2069		BRD-K18761689	0.000878209	0.00783178	-0.388225		BRD-A09984573	0.000208418	0.00456797	-1.08784
tozasertib	0.000676317	0.00367224	-0.763043		BRD-K32307229	0.00218061	0.0130461	-0.368782		BRD-K97149069	0.000455011	0.00360362	-1.44396		UK-356618	1.71354e-05	0.00137256	-0.958311		tozasertib	0.000881595	0.0283349	-0.401995		THZ-2-98-01	0.000209812	0.0173041	-0.649227
mycophenolic-acid	0.000682449	0.00617003	-0.781456		verrucarin-a	0.00218515	0.00751582	-0.698671		BMS-299897	0.000455291	0.00620846	-0.632848		piperlongumine	1.73266e-05	0.000178129	-0.890207		BRD-A04172077	0.000882186	0.00844199	-0.635484		BRD-K45842176	0.000210755	0.030278	-0.50236
BRD-K51608872	0.000685576	0.0242246	-0.574649		BRD-K46532897	0.00218883	0.0353707	-0.75264		BRD-K25373946	0.000475774	0.00784781	-0.790729		GW-843682X	1.78025e-05	0.00234409	-1.80517		trichostatin-a	0.00090195	0.01715	-0.699227		isoxsuprine	0.000221579	0.0152288	-0.781735
BRD-K21005091	0.00069329	0.00332218	-0.968695		XMD-1150	0.00218898	0.0262778	-0.708517		SA-63133	0.000477679	0.0130604	-1.19155		BMS-345541	1.83682e-05	0.000112123	-1.45917		topotecan	0.000905019	0.00344142	-0.453127		BAS-09104376	0.000222394	0.00180764	-0.861129
YM-155	0.000697834	0.0213746	-0.59395		olaparib	0.00221294	0.0243587	-0.234707		erismodegib	0.000480609	0.00846694	-0.663479		RITA	1.84522e-05	0.000110873	-1.16022		BRD-K53423944	0.000921518	0.00209663	-0.528582		SA-792728	0.000222396	0.00102681	-0.486967
methylene-blue	0.000704376	0.00427385	-0.593381		triptolide	0.00225743	0.00359806	-0.291982		cosmosiin	0.000482916	0.00479428	-0.943317		KIN001-220	1.84986e-05	0.0135906	-0.510234		Y-27632	0.000926951	0.0176435	-0.42245		BRD-K88542532	0.000222689	0.0445091	-1.33505
BRD-A60386802	0.000706328	0.0452111	-0.72179		wortmannin	0.00230915	0.0207351	-0.517108		A-443644	0.000487436	0.00307771	-0.991286		PHA-793887	1.86124e-05	0.00117411	-1.84499		parthenolide	0.000928964	0.00506932	-0.464004		SA-103006	0.000223581	0.0145222	-0.469218
sertraline	0.000713422	0.033028	-0.50881		geldanamycin	0.00232443	0.0163592	-0.33933		forskolin	0.000489014	0.0070802	-0.621848		indatraline	1.90404e-05	0.00473006	-0.499325		CGP-60474	0.000932299	0.00770404	-0.647417		enzastaurin	0.000223632	0.00645056	-0.495416
BRD-K57443339	0.000717896	0.0263521	-0.701057		fenoterol	0.00234995	0.0236782	-1.07548		bisindolylmaleimide	0.000498718	0.012177	-0.585822		kenpaullone	1.94347e-05	0.00304185	-0.619897		retinyl	0.000945683	0.00838648	-0.479429		BRD-K47764688	0.000231718	0.00215355	-0.919116
BRD-K85592362	0.000719238	0.0134394	-0.878806		emetine	0.00239358	0.0124621	-0.686157		PIK-75	0.000507566	0.00132924	-0.753104		TWS-119	1.98075e-05	0.000376022	-1.05387		MLN-4924	0.000946949	0.0160451	-0.419667		SA-1447005	0.000231919	0.0370414	-0.522468
BRD-K37852224	0.000726558	0.0103092	-0.768533		lovastatin	0.00240585	0.0180931	-0.67927		BRD-K85853281	0.000508529	0.00179973	-0.726402		BRD-K85266146	2.04059e-05	0.00109592	-0.771338		fludarabine	0.000952118	0.00231992	-0.662368		SN-38	0.000233937	0.000709425	-0.567183
trichostatin-a	0.000726973	0.00255174	-1.14048		BRD-K78062244	0.00240736	0.0243891	-0.650154		torin-2	0.000518899	0.00413411	-0.902423		AS-601245	2.06226e-05	0.000253855	-0.540913		NSC-3852	0.000958851	0.00329756	-0.513703		IKK-2-inhibitor-V	0.000234673	0.00160347	-0.531865
curcumin	0.000733301	0.00571749	-0.541735		ST-056792	0.00248482	0.0265602	-0.497629		phorbol-myristate-acetate	0.000529964	0.00161197	-0.985301		BRD-K92419424	2.07898e-05	0.000124985	-0.565702		homatropine	0.000972629	0.0144776	-0.491593		nocodazole	0.000235008	0.0075189	-0.822879
IKK3-inhibitor-IX	0.000736893	0.0244461	-0.67894		ARG-CSC-91	0.00249807	0.0279564	-0.518464		NVP-BEZ235	0.000544344	0.00401845	-0.850449		BO2-inhibits-RAD51	2.15005e-05	0.000201165	-0.835718		enzastaurin	0.000978041	0.0400349	-0.376233		BRD-K25228014	0.000236034	0.00355616	-0.734976
KU-0063794	0.000737639	0.0121045	-0.496055		PD-160170	0.00251425	0.0493238	-0.647517		NVP-BEZ235	0.000545157	0.002681	-0.621887		ropivacaine	2.19655e-05	0.000414659	-1.06872		epoxycholesterol	0.000988015	0.00566309	-0.526317		DG-041	0.000236543	0.00106068	-0.694152
KIN001-055	0.000738713	0.0148279	-0.893267		wortmannin	0.00253329	0.0458858	-0.435548		BRD-K10906552	0.000545404	0.00530584	-1.04796		methylene-blue	2.21628e-05	0.000733315	-0.603018		BRD-K05402890	0.00100095	0.0153074	-0.39121		pyrazinamide	0.000255513	0.0124199	-0.677762
aminoindazole	0.000759108	0.0224486	-0.803348		SA-419172	0.0025519	0.0141217	-1.30341		BRD-A55565369	0.000548591	0.0179648	-0.828113		KF-38789	2.22501e-05	0.00438464	-0.887393		K784-3187	0.00102978	0.00577899	-0.56547		tosedostat	0.000258327	0.00131005	-0.374359
tanespimycin	0.000760873	0.00600991	-0.454829		GSK-1070916	0.00255997	0.0435544	-0.632306		BRD-K93578426	0.000556298	0.0138875	-1.07665		thioridazine	2.35004e-05	0.0130827	-0.482451		BRD-A70311631	0.00104287	0.0157016	-0.416332		BRD-K71835137	0.000264735	0.00724216	-0.717834
BRD-K71746288	0.00077024	0.0125012	-0.648152		BRD-K42419294	0.00257576	0.0266529	-0.866831		BML-259	0.000558613	0.0285303	-0.632778		vorinostat	2.36869e-05	9.77862e-05	-0.921645		vorinostat	0.00104377	0.00323128	-0.347541		BRD-A36275421	0.000264773	0.00208044	-0.441199
GDC-0941	0.000776322	0.0207976	-0.459695		tyrphostin-AG-494	0.00260945	0.0466725	-0.393876		BMS-191011	0.000567616	0.0123676	-1.16381		pindolol	2.44832e-05	0.00115507	-0.61204		panobinostat	0.00104703	0.00304776	-0.401883		gossypol	0.000265181	0.00191102	-0.492389
BRD-K69569876	0.000776545	0.0147292	-0.708925		MD-II-051	0.0027004	0.0141252	-0.325983		BRD-K26048285	0.000567835	0.0238127	-0.588456		BRD-K00007652	2.48573e-05	0.00192865	-0.439554		bortezomib	0.00105218	0.0214363	-0.471483		BRD-K64525051	0.000265228	0.0109779	-0.871685
phenolphthalein	0.000780198	0.00840109	-0.613284		tivozanib	0.0027299	0.043828	-0.406102		vorinostat	0.000574114	0.00214575	-0.578378		doxorubicin	2.51172e-05	0.000283375	-1.4087		curcumin	0.00106489	0.0066816	-0.572108		PI-103	0.000265566	0.00121106	-0.53334
phorbol-12-myristate-13-acetate	0.000781244	0.0129509	-0.547043		cyclosporin-a	0.00273223	0.0328961	-0.321204		trichostatin-a	0.00058195	0.00260114	-0.877081		JAS07-008	2.56679e-05	0.000273611	-1.39253		bortezomib	0.00106578	0.00279613	-0.507002		withaferin-a	0.000266244	0.00363725	-0.689338
levonorgestrel	0.000787258	0.0166997	-0.860058		BRD-A04172077	0.0028163	0.0413734	-0.873417		BRD-K10057859	0.000584348	0.00888816	-0.751474		cucurbitacin-i	2.62419e-05	8.41161e-05	-1.07432		cotinine	0.00107952	0.00318901	-0.391039		RS-I-002-6	0.000266314	0.0185321	-0.676221
pazufloxacin	0.000788768	0.00676057	-0.786171		acetyl-geranyl-cysteine	0.00283309	0.0425691	-0.72996		benzbromarone	0.000584389	0.0044935	-0.649187		BI-2536	2.66504e-05	0.000508527	-1.62659		AG-14361	0.00109538	0.0101506	-0.512347		BRD-K35413818	0.000270619	0.0313005	-0.965696
trifluoperazine	0.000807793	0.0137654	-0.32391		wortmannin	0.00286318	0.0242794	-1.24081		benzyl-quinazolin-4-yl-amine	0.000584639	0.034237	-0.611291		tanespimycin	2.71719e-05	0.000179331	-0.841717		ASN-05257430	0.00109903	0.00826343	-0.393879		emetine	0.000270638	0.00128636	-0.40213
mitotane	0.00080827	0.0238392	-0.679165		BRD-K50986888	0.0028846	0.0267755	-0.867901		torin-2	0.000586786	0.00458659	-0.78063		bifemelane	2.72022e-05	0.0049247	-0.818777		BRD-A09719808	0.0011011	0.00564183	-0.377939		AS-601245	0.00027697	0.00477735	-0.565958
BRD-K23657553	0.000855156	0.0063648	-0.899742		calcitriol	0.00289229	0.0477645	-0.314668		XMD-1150	0.000588982	0.00517783	-0.661266		quinoclamine	2.79003e-05	0.00609101	-0.887024		ST-4062971	0.0011488	0.016028	-0.491359		NPC-15199	0.000283121	0.00609135	-0.748375
linsitinib	0.000857462	0.0371941	-0.526067		tozasertib	0.00289441	0.0215273	-0.473476		ursolic-acid	0.000595424	0.0117439	-0.790873		PP-110	2.83486e-05	8.80918e-05	-1.11241		CYT-997	0.00117374	0.0139247	-0.392617		NVP-TAE684	0.000284161	0.00323998	-0.634089
BRD-K01614657	0.000869642	0.0245751	-0.47818		tyrphostin-AG-556	0.0028958	0.0471534	-0.622519		doxorubicin	0.000597211	0.00307129	-0.640383		XMD-1150	2.86547e-05	0.00249251	-0.932065		doxorubicin	0.00119132	0.00329912	-0.569411		BRD-K04676863	0.000284589	0.0334344	-0.673956
tivozanib	0.000879649	0.00278397	-0.431434		HDAC3-selective	0.00290386	0.0342137	-0.323021		chaetocin	0.000599458	0.0158803	-0.569509		forskolin	2.88574e-05	0.0377306	-0.495599		epigallocatechin	0.00119766	0.0108279	-0.403107		BRD-K93578426	0.000287873	0.00184363	-0.726122
5-iodotubercidin	0.000883167	0.00181207	-0.907434		lasalocid	0.00295531	0.0262279	-0.419652		pitavastatin	0.000600621	0.00280685	-0.777679		BRD-K00555438	2.90301e-05	0.038026	-1.01878		voriconazole	0.00124567	0.0226561	-0.561225		STOCK1S-03920	0.000288068	0.021101	-1.33558
celastrol	0.000887506	0.0188578	-0.691193		ZK-164015	0.00299326	0.0329318	-0.618305		BRD-K16472144	0.000601659	0.00441155	-0.789379		alvocidib	2.92197e-05	0.000429482	-1.24627		BRD-K56411643	0.00128886	0.00643649	-0.283234		salermide	0.000294594	0.00160548	-0.545745
BRD-K99636700	0.000887696	0.00796423	-0.539142		QS-11	0.00299665	0.0202456	-0.235515		retinol	0.000606031	0.0209226	-1.0142		AKT-inhibitor-1-2	2.9311e-05	0.00121965	-0.704287		testosterone	0.00131941	0.00480704	-0.393829		CVF-SUMO-14	0.000298228	0.0218452	-0.625911
WZ-7043	0.000902236	0.0328821	-0.664298		KIN001-244	0.00299957	0.023184	-0.970764		PF-3845	0.0006252	0.0192027	-0.534482		BRD-A68274214	2.94511e-05	0.000313488	-1.15589		BI-2536	0.00132266	0.00616817	-0.396518		TUL_XXI035	0.000307349	0.00131364	-0.603642
selumetinib	0.000908402	0.0184902	-0.775895		MG-132	0.00300459	0.0421058	-0.774264		BRD-K08663380	0.000629392	0.0102676	-0.784884		chaetocin	2.97352e-05	0.000103671	-1.27154		linifanib	0.00132266	0.00503727	-0.46125		calcitriol	0.000312168	0.0102377	-0.56639
BRD-K07877311	0.000911694	0.0103632	-0.623985		melperone	0.00302984	0.032515	-0.769025		vorinostat	0.000632498	0.0019207	-0.738933		AT-7519	2.97623e-05	0.000352337	-1.53325		AT-7519	0.00133204	0.00383079	-0.504481		HG-5-88-01	0.000314984	0.0133094	-1.29522
mirin	0.000922545	0.0457459	-1.01976		TL-HRAS-61	0.00303227	0.0451655	-0.214376		10-DEBC	0.000635269	0.022534	-0.576745		AR-A014418	2.99769e-05	0.000872584	-1.09836		nifedipine	0.00139932	0.0435883	-0.386399		torin-1	0.000319029	0.00169469	-0.480677
amiodarone	0.000925736	0.0206948	-0.716446		IKK-2-inhibitor-V	0.00303454	0.0311685	-0.457496		trichostatin-a	0.000637936	0.00234841	-0.645683		teniposide	3.07739e-05	0.000962463	-0.540112		BRD-K73709114	0.00140108	0.0070972	-0.491853		BRD-K68588778	0.000320413	0.00549221	-0.491594
BRD-K74840245	0.000925829	0.00594754	-0.646434		BRD-K84203638	0.00304209	0.0153922	-0.772487		panobinostat	0.000639125	0.00132576	-0.532404		PF-562271	3.20997e-05	0.000103609	-1.57487		AS-601245	0.00142271	0.00640999	-0.360774		QS-11	0.000338109	0.00275586	-0.473786
BRD-K24426149	0.000944511	0.0272088	-0.696542		radicicol	0.00305157	0.00921888	-0.351773		topotecan	0.000656323	0.00154739	-0.646328		BRD-K72354054	3.24472e-05	0.000299434	-2.20798		BRD-K31851742	0.00143246	0.00353168	-0.35239		irinotecan	0.000339314	0.0047224	-0.604591
BRD-K50777342	0.000950224	0.0119206	-0.632757		orteronel	0.00312169	0.0479074	-0.228294		BRD-K51791390	0.000657224	0.00839253	-0.671576		axitinib	3.24539e-05	0.00694888	-1.09403		SB-225002	0.00143811	0.00916802	-0.423269		cucurbitacin-i	0.000341492	0.00172122	-0.511397
15-delta-prostaglandin-j2	0.000953496	0.038051	-0.60867		HDAC1-selective	0.00313642	0.0262791	-0.474345		BRD-A81282034	0.000669873	0.00576381	-0.732421		bisindolylmaleimide	3.3543e-05	0.000834709	-1.13559		doxorubicin	0.00145631	0.00459988	-0.450019		PX-12	0.000344799	0.0335283	-0.557398
palbociclib	0.000960943	0.016511	-0.633944		ST-057710	0.00315201	0.0267672	-0.483165		geldanamycin	0.000670103	0.0124309	-1.20182		ginsenoside	3.36477e-05	0.0305517	-0.694623		cercosporin	0.00146748	0.0091101	-0.523923		veliparib	0.000351303	0.01147	-0.673059
PD-184352	0.000986937	0.00682519	-0.60935		BRD-A43805296	0.00319198	0.0445358	-0.717659		brazilin	0.000670459	0.0039781	-0.82541		metronidazole	3.37672e-05	0.0128965	-0.487672		imatinib	0.00147586	0.0162614	-0.494745		BRD-K08831772	0.000362708	0.0177123	-1.59051
BG-FA-0953	0.0009875	0.0103432	-0.533519		BRD-K44410738	0.00322702	0.016455	-0.864491		BRD-A61825514	0.000677872	0.0196107	-0.73305		nicardipine	3.39629e-05	0.00100436	-1.26905		NPI-2358	0.00148098	0.0358826	-0.463854		kinetin-riboside	0.00036546	0.0139351	-0.421576
methylergometrine	0.00100127	0.0318105	-1.01047		tyrphostin-AG-494	0.00322712	0.0417439	-0.674274		BRD-K83816656	0.000678334	0.00667778	-0.829184		SB-590885	3.4399e-05	0.00111499	-0.528184		apicidin	0.00150508	0.00716133	-0.461274		vemurafenib	0.000370287	0.0294484	-0.795457
parthenolide	0.00101906	0.00503268	-0.525611		BRD-K84023371	0.00325424	0.0268889	-0.640853		mitoxantrone	0.000679575	0.00537195	-0.641876		BRD-K46284961	3.5203e-05	0.00955976	-0.669612		alvocidib	0.00152127	0.00350027	-0.473361		narciclasine	0.000373924	0.00206614	-0.668021
BRD-K62768020	0.00102075	0.0468663	-0.538256		BRD-K64024097	0.00331984	0.0204725	-0.31345		WZ-4-145	0.000688967	0.00544619	-0.674747		BRD-K79779816	3.52617e-05	0.000737976	-1.51353		BRD-A28422330	0.00152269	0.0109579	-0.374595		parthenolide	0.000376511	0.007259	-0.592385
withaferin-a	0.00102662	0.0106926	-0.635712		rottlerin	0.00338766	0.0371059	-0.449194		chlorprothixene	0.000689875	0.0153468	-1.29396		BRD-K01896723	3.57738e-05	0.000291585	-1.65928		XMD-16144	0.00153076	0.00654638	-0.40687		phorbol-12-myristate-13-acetate	0.000376726	0.00197201	-0.389045
morphothebaine	0.00103054	0.0124448	-0.903705		7b-cis	0.00339831	0.0163301	-0.241779		tozasertib	0.000692945	0.00465195	-0.804091		BRD-K46574442	3.60827e-05	0.00179351	-2.11485		BRD-K12168891	0.00155378	0.0139853	-0.477473		BRD-K81813927	0.00038016	0.00776764	-0.804525
PSH-013	0.00103366	0.00677587	-0.721311		K784-3131	0.00342554	0.0096143	-0.471579		BRD-K86027709	0.000695856	0.00542173	-1.31337		BRD-K87063901	3.64203e-05	0.0147987	-0.66359		HC-toxin	0.00155845	0.00902095	-0.505231		paroxetine	0.000384408	0.00236857	-0.592028
BRD-A61825514	0.00103418	0.0215285	-0.662888		BRD-K10010115	0.00343909	0.0177396	-0.335023		sirolimus	0.000697106	0.0219865	-0.679998		BI-2536	3.6987e-05	0.00175026	-0.532166		PKCbeta-inhibitor	0.00156634	0.0377478	-0.335134		tretinoin	0.000387212	0.0127325	-0.338874
BRD-K51973945	0.00103451	0.00597729	-0.501228		tegaserod	0.00346743	0.039495	-0.543895		BRD-K83670234	0.000703312	0.00148632	-0.68758		WZ-3105	3.76575e-05	0.00023443	-0.527055		pirarubicin	0.00159085	0.00529584	-0.617519		DL-PDMP	0.000387535	0.00195064	-0.477339
SB-222200	0.00103665	0.0421302	-0.682012		emetine	0.00348097	0.0217249	-0.660384		dioxybenzone	0.000704205	0.0297017	-0.868194		WH-4025	3.82131e-05	0.00075237	-0.421629		elesclomol	0.00159511	0.00906816	-0.376652		CD-1530	0.000387736	0.00197977	-0.51009
cytosporone-b	0.00105163	0.00949234	-0.639258		BRD-K72972600	0.00348369	0.0215008	-0.857032		MW-SHH-61	0.000707025	0.0134106	-0.694333		rifapentine	3.86067e-05	0.00677523	-0.600647		trichostatin-a	0.00161817	0.00289402	-0.388937		BRD-A96272097	0.000389751	0.0127948	-0.732394
BRD-K09295900	0.0010613	0.0118047	-0.491523		ERK-inhibitor-11E	0.00351294	0.0181517	-0.19988		KUC111774N	0.000708823	0.00517114	-0.703648		withaferin-a	3.88502e-05	0.000465617	-1.81894		BRD-K68548958	0.00162355	0.0042927	-0.411121		EMF-sumo1-1	0.000398108	0.0220882	-0.701687
vemurafenib	0.00106632	0.0207104	-0.605296		BJM-CSC-19	0.00353016	0.0267475	-0.684428		cytarabine	0.000729139	0.00814876	-0.779864		BRD-A30083233	3.91071e-05	0.000850427	-0.839891		oxibendazole	0.00162366	0.00922811	-0.443848		epigallocatechin	0.000408287	0.0119099	-0.652496
PP-110	0.00107525	0.0118887	-0.512547		irinotecan	0.00353334	0.0387971	-0.770883		methoxsalen	0.000730468	0.011569	-0.972681		SB-216763	3.99135e-05	0.0013109	-0.762692		AT-7519	0.00163805	0.00327787	-0.557893		KU-0063794	0.000409068	0.00239525	-0.554378
beclometasone	0.00110242	0.0165757	-0.743689		BG-STK33-55	0.00361942	0.018893	-0.49886		BRD-K32307229	0.000731672	0.0181032	-0.655316		BRD-K58761147	3.99976e-05	0.000851497	-2.19842		pidorubicine	0.00166229	0.00572026	-0.410521		BRD-K76512739	0.000409839	0.0252448	-0.57597
BRD-K07790824	0.00111262	0.00736064	-0.631319		cyproheptadine	0.00362988	0.0183998	-0.757166		BRD-K40329609	0.000738639	0.0035198	-0.713357		DC-45-A2	4.01268e-05	0.00173504	-0.635194		dinoprostone	0.00166377	0.0483562	-0.481197		CAY-10618	0.000411681	0.010598	-0.539156
BRD-K74176882	0.00113474	0.0296362	-0.644746		DAC-009	0.00370568	0.0270906	-0.846307		daunorubicin	0.000743481	0.00208433	-0.587413		flutamide	4.01498e-05	0.0279393	-0.641914		BRD-K95858622	0.00169377	0.0069601	-0.351651		BRD-K41925105	0.000416149	0.0177525	-0.617849
BRD-K22831754	0.00114285	0.00917744	-0.581047		WZ-3105	0.00371922	0.0175205	-0.95226		LY-2183240	0.00075552	0.00654372	-0.62527		NVP-AUY922	4.0445e-05	0.000207805	-0.757353		vorinostat	0.00173628	0.00603644	-0.353113		BRD-K03358980	0.000418109	0.00917976	-0.772957
testosterone	0.00114717	0.0227879	-0.657317		cucurbitacin-i	0.00377117	0.0144937	-0.446083		thiostrepton	0.000757084	0.00238185	-1.29189		dorsomorphin	4.11516e-05	0.000549379	-0.962298		THZ-2-98-01	0.00173656	0.0202893	-0.416908		cyclosporin-a	0.000423061	0.00605834	-0.542633
atorvastatin	0.00116423	0.0060333	-0.410996		geldanamycin	0.00383478	0.0364902	-0.817774		trichostatin-a	0.000759164	0.00521118	-1.04408		COT-10b	4.1547e-05	0.000863837	-1.45304		trichostatin-a	0.00175936	0.00610432	-0.338284		BRD-K91355947	0.000426076	0.005568	-0.926927
medroxyprogesterone	0.00118685	0.0147154	-0.554786		ryuvidine	0.00386301	0.0387562	-0.410623		SA-3676	0.00076184	0.00507091	-0.680412		BRD-K44410738	4.27307e-05	0.0006976	-1.39074		KIN001-127	0.00176577	0.0230211	-0.489419		foliosidine	0.000430218	0.0292076	-0.63518
erythrosine	0.00118856	0.0138425	-0.640173		BRD-K36620425	0.00388248	0.0442451	-0.759799		7b-cis	0.00076313	0.00301798	-0.550486		amlodipine	4.3012e-05	0.000715838	-0.478909		BRD-K11362964	0.00178109	0.00723616	-0.348471		BRD-K72972600	0.000433782	0.00552284	-1.6006
GW-501516	0.00118971	0.0296907	-0.999463		BRD-K63261117	0.00390741	0.0472625	-0.652859		BRD-K06592610	0.000765737	0.0140997	-1.30156		trichostatin-a	4.46133e-05	0.000101424	-0.947924		MD-II-051	0.00182744	0.0329501	-0.351189		BRD-A30083233	0.000434099	0.00883594	-0.606905
calcipotriol	0.0011909	0.00958528	-0.928186		tubastatin-a	0.00391895	0.0170577	-0.45471		naproxen	0.000767926	0.028037	-1.17511		protein-tyrosine-phosphatase-inhibitor-IV	4.50312e-05	0.00557086	-0.81472		BRD-K99636700	0.00185568	0.0123659	-0.371791		NVP-TAE684	0.00044256	0.00266422	-0.453451
trichostatin-a	0.00119434	0.00548362	-0.615316		PIK-90	0.00397508	0.0332147	-0.233749		SN-38	0.000768976	0.00401114	-0.915135		BRD-K94781393	4.52132e-05	0.000934826	-1.34711		SB-225002	0.00186014	0.0225854	-0.610358		wortmannin	0.00044317	0.00439773	-0.604698
BRD-K85565420	0.0012038	0.00835936	-0.6872		BRD-K28916077	0.004074	0.0181367	-0.611969		vorinostat	0.000776554	0.00262442	-0.516393		idarubicin	4.55651e-05	0.000901105	-0.864531		AG-14361	0.00186307	0.0172264	-0.409873		salermide	0.00044462	0.00435008	-0.449892
BRD-K23978082	0.00121348	0.00757336	-0.628502		vemurafenib	0.00408448	0.0292642	-0.288511		daunorubicin	0.00078512	0.00338425	-1.15811		alvespimycin	4.69489e-05	0.000541279	-1.52212		bisbenzimide	0.00190218	0.0206221	-0.671845		BRD-A16581344	0.000445199	0.00455933	-1.04105
BRD-K38622866	0.00123203	0.00889586	-1.06835		geldanamycin	0.00408682	0.0151472	-0.836698		mocetinostat	0.000786698	0.00451511	-0.64607		norethindrone	4.70106e-05	0.0105741	-0.74039		apigenin	0.00190359	0.0305302	-0.415455		prostratin	0.000445295	0.0139345	-1.02436
TL-HRAS-61	0.00123479	0.0271971	-0.453024		BRD-K56596360	0.00411276	0.0440515	-0.855355		GDC-0941	0.000810257	0.00795889	-0.587645		mitoxantrone	4.79946e-05	0.000239629	-0.890153		quinoclamine	0.00191368	0.0392888	-0.390156		GDC-0941	0.000448565	0.00732843	-0.735098
BRD-K19134488	0.00123531	0.0247261	-0.615325		BRD-K84924563	0.00416021	0.0346316	-0.21764		geldanamycin	0.000814502	0.011997	-1.02219		troglitazone	4.97745e-05	0.00814984	-0.607093		KUC111774N	0.00199106	0.042879	-0.346656		methyl-fasudil	0.000451832	0.00274977	-0.810758
GDC-0879	0.00126967	0.00350694	-0.445621		BRD-U86222656	0.00416824	0.0249515	-0.497436		BRD-K18861610	0.000820005	0.0422682	-0.687771		mitomycin-c	4.98465e-05	0.00157959	-1.37586		trichostatin-a	0.00200555	0.00720781	-0.681659		ON-01910	0.000452633	0.00837146	-0.581658
BRD-K61627029	0.00127956	0.0308367	-0.53414		BRD-K84023371	0.00421032	0.0441901	-0.62137		HG-5-113-01	0.000821842	0.0020071	-0.950244		barasertib	5.01626e-05	0.0319149	-0.878586		BRD-K98824517	0.00203673	0.0143389	-0.334304		retinol	0.000452777	0.0087826	-0.875468
LY-278584	0.00129029	0.0173945	-0.732057		BRD-K89961851	0.00424124	0.0248602	-0.884834		BRD-K41557448	0.000822327	0.0377648	-0.702612		withaferin-a	5.11874e-05	0.000196287	-1.20585		trichostatin-a	0.00206086	0.00756783	-0.848937		nicergoline	0.000456069	0.0199242	-0.874674
PSH-028	0.00129738	0.011668	-0.509521		BRD-K74260000	0.00427882	0.0494357	-0.837961		PP-30	0.000826087	0.011945	-0.960107		UK-356618	5.22951e-05	0.0018722	-0.857985		AZD-6482	0.00209259	0.00997809	-0.460701		vorinostat	0.00045826	0.00314664	-0.902479
balsalazide	0.0013186	0.00716513	-0.699839		FU-JMBII127B	0.00429829	0.0224051	-0.428796		AZD-8055	0.000828277	0.00448434	-0.516218		AS-601245	5.27808e-05	0.00182598	-1.75063		doxorubicin	0.00209517	0.00394182	-0.512842		RAN-27	0.000466943	0.00510121	-0.680742
trichostatin-a	0.00131975	0.0036266	-0.916649		BRD-K54687541	0.00435089	0.0197847	-0.709026		benzylpenicillin	0.000834395	0.0230811	-1.26482		SB-218078	5.29454e-05	0.00346304	-0.566237		mitomycin-c	0.00211906	0.0228288	-0.41949		WYE-125132	0.000470998	0.0033138	-0.78453
JNK-9L	0.00132765	0.00550133	-0.90423		WYE-125132	0.00437866	0.0267354	-0.612765		JNK-9L	0.000837722	0.00347167	-0.660358		cucurbitacin-i	5.29761e-05	0.000355085	-0.911227		dalcetrapib	0.0021222	0.0111745	-0.322955		AKT-inhibitor-1-2	0.000477145	0.00277925	-0.476953
BRD-K51608872	0.00133155	0.0292994	-0.623082		rosiglitazone	0.00440089	0.0351503	-0.244602		tozasertib	0.000847605	0.00474471	-0.565517		atorvastatin	5.38336e-05	0.000449856	-0.604526		PIK-75	0.00212791	0.0225196	-0.447067		NVP-TAE684	0.0004809	0.0128248	-0.475779
SB-205607	0.00133498	0.0259401	-0.733221		prostratin	0.00447535	0.0466401	-0.883538		geldanamycin	0.000875333	0.00459932	-1.24544		BMS-299897	5.40894e-05	0.00885634	-0.847969		belinostat	0.00214409	0.0114771	-0.533894		PF-562271	0.000485647	0.0198426	-0.698361
tanespimycin	0.00134954	0.0229577	-0.755713		dorsomorphin	0.00459903	0.0234834	-0.382977		BRD-K37043259	0.00088014	0.00438063	-1.23507		MD-040	5.44842e-05	0.00116884	-1.02887		vorinostat	0.0021667	0.00695619	-0.350083		menadione	0.000490348	0.00148296	-0.50601
BRD-K83620635	0.00135941	0.0118387	-0.916268		BRD-K90970920	0.00465559	0.0348707	-0.78304		sirolimus	0.000893979	0.0104609	-0.762695		CD-1530	5.56861e-05	0.000343115	-1.23044		BRD-K53423944	0.00218525	0.0106085	-0.44619		BRD-K02952507	0.000496343	0.0287079	-1.49907
BRD-K81514393	0.00137278	0.0409774	-0.573099		alvocidib	0.00466844	0.0110206	-0.469401		BRD-A97035593	0.000905029	0.00549133	-1.25467		AGK-2	5.92711e-05	0.000532839	-1.37656		bisindolylmaleimide	0.00218562	0.00875722	-0.352479		BRD-A36275421	0.00049641	0.00417135	-0.615865
wortmannin	0.00137379	0.0186534	-0.634589		BRD-K28916077	0.00471201	0.0379072	-0.453106		BRD-K72504866	0.000907207	0.00734073	-0.733874		WZ-3105	6.15547e-05	0.00623046	-1.69132		epoxycholesterol	0.00225437	0.0336688	-0.474457		eicosatetraynoic-acid	0.000497797	0.0429649	-0.602017
BRD-K36591038	0.00137402	0.00901225	-0.697908		SA-1459291	0.00472687	0.0370988	-1.20007		BRD-K15640888	0.000908017	0.00286439	-0.745755		BRD-K17135741	6.20074e-05	0.00188631	-2.22115		parbendazole	0.00226376	0.00682501	-0.285795		iodoacetic-acid	0.000499665	0.00635204	-0.463454
tretinoin	0.0013813	0.024083	-0.306578		quinoclamine	0.00473094	0.0192102	-0.439165		GSK-461364	0.000924999	0.044321	-0.642541		daunorubicin	6.3223e-05	0.000510275	-1.88492		BRD-A31946439	0.00230024	0.0100672	-0.587591		amsacrine	0.000500369	0.00588912	-0.831132
quetiapine	0.00138236	0.0227176	-0.703704		TUL_XIX002	0.00473555	0.0115741	-0.616493		MST-312	0.000932153	0.00282411	-0.547642		alvocidib	6.33007e-05	0.000663019	-2.06559		alvocidib	0.00233088	0.0108973	-0.355014		arachidonyl-trifluoro-methane	0.000502585	0.00368022	-0.554693
isoliquiritigenin	0.00139317	0.0146267	-0.612887		BRD-K23412959	0.00475403	0.0273265	-0.684887		daunorubicin	0.000937027	0.00318965	-0.789245		BRD-K01602319	6.34968e-05	0.000972857	-0.509926		tyrphostin-AG-18	0.0023671	0.0162037	-0.348143		BRD-K61359235	0.000502936	0.0180344	-1.21746
wortmannin	0.00139901	0.0211927	-0.784735		HDAC3-selective	0.00487356	0.0184864	-0.465439		BRD-K95352812	0.00093947	0.0145988	-0.731341		BRD-K73945663	6.35944e-05	0.012532	-0.631106		mosapride	0.00239191	0.0288688	-0.725443		bumetanide	0.000504414	0.027025	-0.546606
vorinostat	0.00139917	0.00702203	-0.5272		tacedinaline	0.00489845	0.0199303	-0.454129		colforsin	0.000939896	0.0238922	-1.10319		WYE-125132	6.48195e-05	0.00138257	-0.904073		AZD-7762	0.00244458	0.00657555	-0.349207		racephedrine	0.000505032	0.0299302	-0.731902
geldanamycin	0.00140019	0.0103586	-0.656819		BRD-K19166598	0.00492108	0.0289595	-0.852581		vorinostat	0.000940967	0.00561153	-1.07749		ZG-10	6.58494e-05	0.000205254	-1.38959		bisindolylmaleimide	0.00244882	0.0308429	-0.393015		SB-216641	0.000505443	0.0265453	-0.778261
curcumin	0.00140515	0.00301503	-0.595612		BRD-K92317137	0.00498723	0.0207619	-0.300792		erbstatin-analog	0.000951534	0.0268882	-0.758611		BRD-K84924563	6.58984e-05	0.00229706	-0.544384		MLN-4924	0.0024752	0.0360718	-0.355396		GSK-3-inhibitor-IX	0.000508878	0.0101904	-0.609671
tributyltin	0.00141177	0.00836544	-0.700561		SA-432137	0.00499128	0.0407575	-1.20599		BRD-K34092011	0.000957503	0.00570403	-1.31117		pifithrin-mu	6.60465e-05	0.00346869	-0.924271		M-3M3FBS	0.00247595	0.00885857	-0.562264		estradiol-benzoate	0.000510136	0.0276392	-0.842086
BRD-K16472144	0.00143241	0.0361644	-0.657656		geldanamycin	0.00502006	0.0314361	-0.794668		BRD-K64885524	0.000962342	0.00933744	-1.27945		torin-2	6.70423e-05	0.000837765	-0.956769		BRD-K41240505	0.00247727	0.0404724	-0.541396		BO2-inhibits-RAD51	0.000515208	0.00277251	-0.444942
ZG-10	0.00143412	0.00574572	-0.896579		BRD-K29003210	0.00506706	0.0122048	-0.33336		BRD-A82197375	0.000972788	0.0491949	-1.0724		7b-cis	6.83476e-05	0.00247072	-0.504451		trichostatin-a	0.00248061	0.0123908	-0.649588		MG-132	0.000517054	0.00684935	-0.660863
cerulenin	0.00144275	0.00888229	-0.556792		BL003-049-HDAC3	0.00512458	0.0244304	-0.300766		apigenin	0.000984505	0.00802985	-1.28372		huperzine-a	6.86206e-05	0.0065128	-0.831948		trichostatin-a	0.00248955	0.00757344	-0.501209		MW-STK33-2B	0.00051892	0.00384792	-0.805067
L-690488	0.00147488	0.0314886	-0.487555		BRD-K53475565	0.0053032	0.0418024	-0.603471		scriptaid	0.000985797	0.00374923	-0.779389		BRD-A47714657	7.09343e-05	0.000797357	-0.504079		RS-I-002-6	0.00261134	0.0110069	-0.471592		QL-XII-47	0.000519113	0.00267708	-0.587954
thioridazine	0.00148522	0.0173206	-0.369549		PRL-3-inhibitor-I	0.00549604	0.0416987	-0.696661		BRD-K65983740	0.00098868	0.00928158	-0.626869		L-803087	7.12074e-05	0.0160166	-0.588101		I-212148	0.00261706	0.0150469	-0.354309		BRD-K60571253	0.000519929	0.00815336	-0.708789
BRD-K67808578	0.00148933	0.0173154	-0.766969		Merck60	0.00558498	0.0244575	-0.432137		cerulenin	0.00101174	0.00492123	-0.588138		idarubicin	7.20925e-05	0.00301759	-0.54877		myriocin	0.00261829	0.0215223	-0.282248		tretinoin	0.000520225	0.0173577	-0.367354
BRD-K89784888	0.00149653	0.00626233	-0.654423		SA-1459975	0.00564038	0.0344015	-1.17765		BRD-K71746704	0.0010163	0.015343	-0.710342		isoliquiritigenin	7.21538e-05	0.00187482	-0.599147		WZ-3105	0.00262819	0.00802697	-0.449302		BRD-K88742110	0.000520874	0.00672006	-0.445204
BRD-A17718497	0.00149869	0.0427338	-0.717563		TUL_XIX003	0.00588813	0.0306171	-0.604348		BRD-K30381304	0.00102056	0.0183273	-1.06063		prothionamide	7.24568e-05	0.00887086	-0.747469		fenoldopam	0.0026315	0.0223454	-0.364865		BRD-K48576794	0.000520913	0.0425487	-0.577269
BRD-K53780220	0.0015088	0.00665835	-0.779215		BRD-K73155123	0.00589832	0.0251087	-0.307945		trichostatin-a	0.00102139	0.00318549	-1.14793		BRD-K72504866	7.26115e-05	0.00108883	-0.542142		bongkrek-acid	0.0026395	0.0157916	-0.363415		JW-7-24-1	0.000523474	0.00514418	-0.71556
cytochalasin-d	0.00150987	0.0121862	-0.529161		PX-12	0.00592833	0.030278	-0.373622		manumycin-a	0.00102774	0.009169	-0.538404		MLN-4924	7.2662e-05	0.00226977	-1.07513		dorsomorphin	0.00265491	0.0187549	-0.445632		HDAC1-selective	0.000531842	0.00862569	-0.417445
CAM-9-027-3	0.00151907	0.0269965	-0.4975		BRD-K05979026	0.00606498	0.0290236	-0.651681		geldanamycin	0.00103948	0.0138606	-0.874428		THZ-2-98-01	7.27591e-05	0.0115273	-0.86724		trichostatin-a	0.00267069	0.00982665	-0.78944		sirolimus	0.000533055	0.0138507	-0.340059
fostamatinib	0.00152449	0.0160584	-0.380988		DAC-009	0.00612755	0.0482832	-0.809532		STK-397047	0.00104851	0.009529	-0.689546		alvocidib	7.45961e-05	0.00031101	-1.2344		ingenol	0.00268417	0.0282072	-0.348594		BRD-K46284961	0.000538392	0.0256722	-0.540475
JAS07-001	0.0015414	0.0227613	-0.658743		fulvestrant	0.00615699	0.0433708	-0.488033		BRD-K23217072	0.001049	0.0381064	-0.688201		AM-92016	7.62097e-05	0.0435138	-0.606017		BRD-K82206012	0.00275299	0.0280053	-0.478957		BRD-K35046132	0.000543664	0.0198414	-0.720848
BMS-536924	0.00157031	0.00605292	-0.49938		AZ-628	0.00618963	0.0239206	-0.630669		JNJ-7706621	0.00105674	0.00420557	-0.68628		BRD-K04156788	7.71812e-05	0.00139843	-1.07261		trichostatin-a	0.00275377	0.0118517	-0.388625		BRD-K03122949	0.000544518	0.0152684	-0.722431
JAS07-008	0.00157363	0.00663541	-0.764956		WZ-7043	0.00619658	0.0391632	-0.906952		SA-247615	0.00106682	0.00397692	-1.25408		BRD-K05326558	7.73206e-05	0.000509552	-0.517947		podophyllotoxin	0.00275801	0.0217323	-0.403601		fulvestrant	0.000549759	0.0397009	-0.331758
dasatinib	0.00157611	0.0467335	-0.7276		neratinib	0.00620406	0.0300985	-0.424565		BRD-K00007652	0.00106761	0.00478436	-0.641566		BRD-K13146765	7.75368e-05	0.000586079	-0.55344		COT-10b	0.00278865	0.013793	-0.353973		BRD-K58347372	0.000552216	0.0213507	-0.71892
trichostatin-a	0.00157686	0.0157037	-0.856562		sirolimus	0.00627821	0.024454	-0.321885		BRD-K23282736	0.00107384	0.0080108	-0.75026		paclitaxel	7.83401e-05	0.000417939	-0.952928		GW-405833	0.00280466	0.0152551	-0.297733		irinotecan	0.000554886	0.0129665	-0.822688
MK-2206	0.00158439	0.0436721	-0.571324		BMS-754807	0.00632537	0.0446303	-0.207951		ZD-2079	0.00108194	0.0196895	-0.948577		oxibendazole	7.85571e-05	0.00258774	-0.834526		SA-63133	0.00286716	0.0185517	-0.39858		pimozide	0.000557146	0.0268001	-0.538051
selumetinib	0.00159351	0.0325733	-0.906769		TL-AA09	0.00636609	0.0423797	-0.574131		JTC-801	0.00109467	0.0225009	-0.928513		JNK-9L	7.89015e-05	0.00021954	-1.32613		oxindole-I	0.00289387	0.00896334	-0.655979		brazilin	0.000558336	0.0364111	-0.601627
BRD-K72504866	0.00161165	0.00986979	-0.509548		palbociclib	0.0064333	0.0489599	-0.387039		GW-405833	0.00112416	0.00771524	-0.632308		LY-225910	7.95208e-05	0.0140537	-1.00678		BRD-K55502647	0.00290796	0.0190399	-0.358365		BRD-K93896332	0.00055864	0.00759407	-1.48408
lapatinib	0.00163607	0.0470137	-0.576654		MLN-8054	0.00651775	0.0372529	-0.62742		ranitidine	0.00112504	0.0245261	-1.10191		COT-10b	7.95365e-05	0.00300699	-0.674924		F-1566-0341	0.00293545	0.0104603	-0.41817		WZ-4-145	0.000562137	0.00588236	-0.732326
BRD-A98050686	0.00163633	0.0122439	-0.557199		TUL_XXI035	0.00702025	0.0186436	-0.594969		cerulenin	0.00112601	0.0233899	-0.539923		CAM-9-027-3	7.97198e-05	0.00456884	-0.502903		albendazole	0.00293953	0.030355	-0.514134		thioridazine	0.000570953	0.00241757	-0.373634
NU-7441	0.00164196	0.0112433	-0.56072		BRD-A36275421	0.00703137	0.0265336	-0.361006		BRD-K36287933	0.00113331	0.00670113	-0.706786		bisindolylmaleimide	8.24398e-05	0.00486941	-1.46041		A-443644	0.00295518	0.0074219	-0.42529		BRD-K96433222	0.000575341	0.00561424	-0.715383
tanespimycin	0.0016491	0.0240801	-0.295452		bisindolylmaleimide-ix	0.00704709	0.0185206	-0.405782		KIN001-242	0.00114358	0.00555648	-0.899271		ACDPP	8.3797e-05	0.0249281	-0.618833		niclosamide	0.00296986	0.00877909	-0.398512		sirolimus	0.000577055	0.00592705	-0.511408
BRD-K94991378	0.00165266	0.0121981	-0.44852		homoharringtonine	0.00730501	0.0188732	-0.621583		triptolide	0.00115278	0.0063305	-0.769908		RG-108	8.4121e-05	0.020142	-0.782699		CD-437	0.0030007	0.0339614	-0.342521		BRD-K23073505	0.000578979	0.0156461	-0.465272
PLX-4720	0.00166443	0.0249251	-0.476075		MW-STK33-100	0.00731057	0.047186	-0.424013		tubastatin-a	0.00116158	0.00883102	-0.596261		nialamide	8.45599e-05	0.00115523	-0.817194		trichostatin-a	0.00300816	0.00769754	-0.357656		BRD-K88742110	0.000581731	0.00589622	-0.452835
AZD-7762	0.00167205	0.015191	-0.685901		nifedipine	0.00735097	0.0475177	-0.68874		amitriptyline	0.0011618	0.00617886	-0.672904		narciclasine	8.59345e-05	0.000187754	-0.912158		daunorubicin	0.00301588	0.00707816	-0.515685		carbinoxamine	0.000590592	0.0237776	-0.874139
staurosporine	0.0017237	0.00324649	-0.678281		troglitazone	0.00744017	0.0381746	-0.319629		tributyltin	0.00116324	0.00728988	-0.774581		NVP-TAE684	8.64283e-05	0.00207369	-0.547752		tretinoin	0.00302944	0.0318657	-0.162031		PNU-74654	0.000596071	0.0184965	-0.386385
WZ-4-145	0.00174724	0.0145395	-0.708629		radicicol	0.00764969	0.044733	-0.790573		CAY-10618	0.00116579	0.00912155	-0.580104		PD-98059	8.72395e-05	0.0021561	-0.273916		CGP-60474	0.00303158	0.00669514	-0.73234		SN-38	0.000602888	0.00216533	-0.344236
AS-605240	0.00175944	0.0119013	-0.461615		TUL-XXI039	0.00766833	0.0318351	-0.452837		L-690488	0.00116613	0.00477327	-0.511407		BRD-K03358980	8.75291e-05	0.00386726	-0.699035		LY-2183240	0.00307592	0.0186939	-0.486905		troglitazone	0.000604058	0.0203597	-0.321483
BRD-A68820570	0.00177699	0.00603109	-0.832779		BRD-K35004659	0.00770462	0.0354037	-0.267935		WYE-125132	0.00117033	0.0180352	-0.721262		QS-11	8.77118e-05	0.00323372	-0.636177		pidorubicine	0.00308759	0.0148582	-0.445702		BRD-K64881093	0.000605253	0.0255745	-0.642132
fenoldopam	0.00179889	0.0176838	-0.492656		SA-1458610	0.00802526	0.0311661	-1.13698		dabrafenib	0.0011715	0.00271684	-0.517118		BRD-K27484191	8.80628e-05	0.00181573	-0.504018		phloretin	0.00312912	0.0138417	-0.379017		HG-6-64-01	0.000613247	0.0394676	-0.414258
ochratoxin-a	0.00179916	0.0078097	-0.911314		dactinomycin	0.00813015	0.0301486	-0.633181		oxantel	0.00118067	0.0250871	-1.0092		BRD-K47764688	8.83468e-05	0.00116271	-1.06172		SA-63133	0.00316905	0.0386677	-0.56171		GW-583340	0.000616611	0.0125036	-0.722501
neratinib	0.00180083	0.0178305	-0.599985		BW-B70C	0.0082185	0.0462847	-0.567561		BRD-K78559095	0.00118191	0.00416108	-0.77633		wortmannin	8.84924e-05	0.000694344	-1.0073		acyclovir	0.00316909	0.0274803	-0.930206		huperzine-a	0.000616918	0.0171638	-0.751139
AS-605240	0.00180547	0.00439583	-0.638693		norethisterone	0.00840524	0.0329637	-0.565798		SB-216763	0.00118501	0.0420857	-0.463508		BRD-A70311631	9.20118e-05	0.00343778	-1.02897		NSC-23766	0.00317751	0.0208292	-0.273176		BRD-K38622866	0.000627988	0.00546892	-1.50219
AZD-7762	0.00180891	0.00369041	-0.732233		BG-STK33-59	0.00866513	0.0209214	-0.574902		genipin	0.00118991	0.0225318	-1.09146		tadalafil	9.24918e-05	0.00877566	-0.451994		BRD-K58853583	0.00320334	0.043023	-0.620822		BRD-K42687792	0.000630668	0.00505898	-0.788775
AS-605240	0.00182001	0.0259386	-0.810247		MW-STK33-1C	0.00870977	0.0180468	-0.575375		BRD-A94297859	0.00119863	0.00767867	-0.748344		CGP-60474	9.40355e-05	0.000360534	-0.629645		rhizocarpic-acid	0.00322773	0.0448563	-0.339859		FR-139317	0.00063403	0.00955896	-0.547795
naphazoline	0.00184755	0.0177793	-0.889894		VU-0413247-1	0.00875619	0.0495171	-0.53715		BRD-A47832959	0.00120248	0.0156772	-0.696319		QS-11	9.43729e-05	0.00933998	-0.492967		BRD-K98824517	0.00328775	0.0143749	-0.365478		cyclosporin-a	0.000637552	0.0110914	-0.596092
BRD-K63954456	0.00185551	0.0213643	-0.688833		BRD-K51556300	0.00882816	0.0402509	-0.449988		torin-2	0.00120266	0.0134106	-0.905797		BRD-K09295900	9.45063e-05	0.00237793	-0.467324		BMS-345541	0.0032911	0.0141493	-0.407624		lestaurtinib	0.000644762	0.00711122	-0.990948
BRD-K85853281	0.00189097	0.00622716	-0.531278		ZM-336372	0.00926137	0.0460854	-0.238783		OSI-027	0.001211	0.0124557	-0.946981		BRD-K67778494	9.51139e-05	0.0111412	-0.816108		danazol	0.00329589	0.0176936	-0.451957		Broad-Sai-370	0.000653484	0.00323877	-0.487752
geldanamycin	0.00190426	0.00985454	-0.634823		BRD-K23582869	0.00927498	0.0236013	-0.566314		AZD-1152HQPA	0.0012156	0.00405286	-0.992957		PIK-75	9.55376e-05	0.000386876	-0.829877		avicin-d	0.00330964	0.0179404	-0.704412		AG-14361	0.00065363	0.00901002	-0.511454
tocainide	0.00190628	0.0348403	-1.21591		emetine	0.00933514	0.0289721	-0.406398		BRD-K01896723	0.00121963	0.00550662	-0.784643		daunorubicin	9.63068e-05	0.00236445	-0.622981		temsirolimus	0.00331895	0.0227264	-0.346712		teniposide	0.000655662	0.00569212	-0.785397
crizotinib	0.00191262	0.027012	-0.834391		JNJ-7706621	0.00938397	0.0254755	-0.458151		sorafenib	0.00123385	0.0146068	-0.716634		BRD-K10484463	9.63836e-05	0.000410063	-0.946865		elesclomol	0.00334151	0.013668	-0.509856		BRD-K41925105	0.000662406	0.0112513	-0.601631
tozasertib	0.00191986	0.0329111	-0.457537		camptothecin	0.00957505	0.0309094	-0.456865		BRD-K46170844	0.00123482	0.00720004	-0.84098		calcitriol	9.78339e-05	0.00507635	-0.834759		MW-STK33-23	0.00336139	0.0110891	-0.343526		I-606061	0.000666265	0.00761904	-0.518226
NSC-693868	0.00193484	0.0319641	-0.465096		BG-STK33-59	0.00967438	0.0221955	-0.567396		vorinostat	0.00124386	0.00413531	-0.617065		BRD-K71240454	9.80786e-05	0.00977857	-0.633397		BRD-K26048285	0.00337332	0.029832	-0.634165		BRD-K80346834	0.000675845	0.0247936	-0.399969
avicin-g	0.0019356	0.0187829	-1.05085		tanespimycin	0.00969803	0.0499193	-0.893333		vorinostat	0.00125012	0.00362516	-0.702746		roscovitine	0.000101695	0.00166633	-1.06054		alvocidib	0.00338772	0.0114668	-0.434286		BRD-K61717269	0.000678152	0.00303661	-0.510332
trichostatin-a	0.00194331	0.00979708	-0.836225		BRD-K35832492	0.0098194	0.0260618	-1.41089		BRD-K97936712	0.00126738	0.00529693	-0.77986		PKCbeta-inhibitor	0.000102909	0.0119353	-0.725301		thiothixene	0.00343488	0.018821	-0.553486		KIN001-244	0.00068252	0.0163952	-0.690931
curcumin	0.00194592	0.0315776	-0.572827		TUL_XIX003	0.0101344	0.0355669	-0.560675		benzonatate	0.00127108	0.0496568	-0.644446		ST-4028268	0.000103523	0.00147773	-1.07362		BRD-A83802330	0.00345187	0.0279209	-0.435581		BRD-K41925105	0.0006829	0.0149526	-0.867447
BRD-K05326558	0.00195141	0.00702911	-0.460325		BL003-049-HDAC3	0.0106385	0.0326891	-0.415113		trichostatin-a	0.00127195	0.00341951	-0.766598		bisindolylmaleimide	0.000103636	0.00133243	-0.666819		KU-0060648	0.00346645	0.0120705	-0.364817		BRD-K90805324	0.000691175	0.00504626	-1.4393
JAS07-005	0.00197557	0.00537865	-0.771497		BRD-K31126514	0.0106823	0.0470476	-0.766886		vorinostat	0.00127672	0.00996495	-0.730378		erythrosine	0.000104307	0.00272618	-1.42817		KM-00927	0.00349896	0.00971144	-0.443907		BRD-K08663380	0.000697191	0.00928032	-0.690368
BRD-K70524666	0.00198045	0.0479878	-0.998456		BRD-K51556300	0.0110111	0.0285012	-0.558075		triptolide	0.00129352	0.0070374	-0.590002		KUC111774N	0.000106547	0.00135036	-1.49481		BRD-K93623754	0.00350676	0.0398662	-0.340057		O-2050	0.000704809	0.00935322	-0.675775
doxorubicin	0.00198259	0.0257788	-0.666237		MW-STK33-97	0.0113813	0.0372485	-0.550364		oxetane	0.00129492	0.0259905	-0.754634		AT-7519	0.000106942	0.000513117	-1.38391		YK-4279	0.00353494	0.0126269	-0.275908		SCH-79797	0.000709223	0.00212385	-0.610584
trichostatin-a	0.00199428	0.0103276	-0.967632		BRD-K70771662	0.0115822	0.0480374	-0.302651		geldanamycin	0.00129581	0.0118501	-0.558599		alvocidib	0.000107852	0.000772977	-2.00551		trichostatin-a	0.00355972	0.00806306	-0.300907		androstenedione	0.000711567	0.0478969	-0.867936
BRD-K08307026	0.00199785	0.0133398	-0.60639		MW-STK33-2B	0.0123642	0.0443073	-0.548083		BRD-A06641369	0.0013136	0.0135047	-0.720918		BRD-K25144184	0.000108376	0.00399556	-0.563953		daunorubicin	0.00356337	0.0117764	-0.502186		NS-3694	0.000711773	0.0224501	-0.748841
tacedinaline	0.00201931	0.0108666	-0.492087		sirolimus	0.0124463	0.0425409	-0.314195		AZD-8055	0.00131475	0.00749384	-0.878608		CGP-60474	0.000110223	0.000225096	-0.658122		biperiden	0.0035993	0.0128444	-0.668805		TUL_XX087	0.000712001	0.00481396	-0.561255
Merck60	0.00202733	0.0144601	-0.510696		parthenolide	0.0124581	0.0499671	-1.0677		pyroxamide	0.00131727	0.00762091	-0.892414		butein	0.000113291	0.00759869	-0.766856		STK-397047	0.00364312	0.0325134	-0.485822		BRD-K63697730	0.000727378	0.0499915	-0.538403
teniposide	0.0020382	0.00974588	-0.483553		BRD-K56379651	0.0128358	0.0451316	-0.705935		BRD-K01614657	0.00131993	0.0048526	-0.639134		9-methyl-5H-6-thia-4,5-diaza-chrysene-6,6-dioxide	0.000114288	0.00228249	-0.908886		VU-0415113-1	0.0036842	0.0302953	-0.545459		THZ-2-98-01	0.000735143	0.00932242	-0.72461
RO-60-0175	0.00205005	0.0464634	-0.733648		BRD-K19826688	0.012843	0.0311874	-1.3717		sirolimus	0.00132008	0.0188688	-1.1924		GSK-461364	0.000116631	0.00157023	-0.904772		BRD-K66884694	0.00379256	0.0232524	-0.360212		BRD-K78655498	0.000737689	0.0088127	-1.43379
KU-C104140	0.00207579	0.0410511	-0.653246		BRD-K32636001	0.0129119	0.0413783	-0.571392		BRD-K92158425	0.00132157	0.00438123	-0.832035		idarubicin	0.000118616	0.00030882	-1.44341		BRD-A82197375	0.00395474	0.0403039	-0.544864		brazilin	0.000738504	0.00429822	-0.583658
BRD-K50314382	0.00209141	0.0144992	-1.03515		tacedinaline	0.012951	0.0437224	-0.264473		K784-3131	0.00133089	0.0264285	-0.990286		wortmannin	0.000118646	0.000827439	-0.607391		SCH-58261	0.00399681	0.0307698	-0.297069		KIN001-244	0.000740551	0.0421754	-0.708995
trichostatin-a	0.00209192	0.0113451	-1.02377		BRD-K58761147	0.0129516	0.0495116	-0.726417		CYT-997	0.00133562	0.0194899	-0.663675		daunorubicin	0.000120564	0.000376328	-1.14249		ISOX	0.00404388	0.0111599	-0.29545		BRD-K93215584	0.000746599	0.0407606	-0.421685
10-DEBC	0.00212963	0.0286369	-0.516417		alvocidib	0.0129908	0.0433609	-0.47297		ursolic-acid	0.00134201	0.0289292	-0.382718		celastrol	0.000120637	0.00147682	-0.969437		trichostatin-a	0.00413697	0.0221927	-0.630033		BRD-K12450081	0.000748103	0.0364524	-0.486532
curcumin	0.00217651	0.0254819	-0.580961		BRD-K01621458	0.0139087	0.0332388	-1.33863		BRD-K92317137	0.00134342	0.00412851	-0.733104		valproic-acid	0.000121088	0.00107898	-1.31773		BRD-K10846167	0.00417933	0.0156834	-0.562885		radicicol	0.000753678	0.00519824	-0.355075
methysergide	0.00218594	0.0410773	-0.615528		BL003-049-HDAC3	0.014018	0.0385804	-0.400888		BRD-K84203638	0.00134401	0.00740984	-0.740709		BRD-K76512739	0.000121601	0.0144803	-0.576442		linifanib	0.00418555	0.0135525	-0.45069		CD-437	0.000758069	0.00389045	-0.428158
BIBR-1532	0.0021938	0.0225851	-0.608949		BRD-K19826688	0.0141268	0.0403759	-0.395376		KU-0060648	0.00134558	0.00782743	-0.875182		karakoline	0.000122382	0.0128547	-1.33069		L-690488	0.00427132	0.0260442	-0.341633		MW-STK33-1C	0.000759563	0.0348088	-0.710779
U-0126	0.00220064	0.0157583	-0.690984		BRD-K54343811	0.0146075	0.0333825	-1.33508		methylene-blue	0.0013479	0.0133105	-0.7091		BX-795	0.000122447	0.000821773	-0.982606		piperlongumine	0.00429093	0.00748242	-0.380531		CCCP	0.000770386	0.00595245	-0.591774
BRD-K90826279	0.00232908	0.0199785	-0.455895		Merck60	0.0147829	0.0349306	-0.257207		BRD-K43069600	0.00134936	0.0297097	-0.561103		BRD-K53780220	0.000125146	0.001052	-1.47253		SB-225002	0.00434452	0.0162195	-0.29359		quinoclamine	0.000788335	0.017165	-0.367721
AS-605240	0.00234774	0.00897962	-0.601529		TUL_XIX002	0.0150832	0.0350745	-0.531367		tubastatin-a	0.00135843	0.00376378	-0.666355		PIK-75	0.000125584	0.000569513	-1.33266		vincristine	0.00442976	0.0167953	-0.460069		RITA	0.000795768	0.0193875	-0.513079
cyclophosphamide	0.00235107	0.0163925	-0.622879		tubastatin-a	0.0153824	0.0439035	-1.31804		dacinostat	0.00136593	0.00419076	-0.556783		alvocidib	0.000127391	0.0244547	-1.13027		BRD-K79222491	0.00448986	0.0155828	-0.543887		BRD-K39597586	0.000798088	0.0309614	-0.39053
alvocidib	0.0023601	0.00520912	-0.747918		FL-HDAC-025	0.015813	0.0388872	-1.3235		neratinib	0.00136616	0.0407732	-0.375252		BRD-K50777342	0.000127803	0.0194708	-0.584046		BRD-K23673040	0.00452108	0.0298209	-0.442065		BRD-K52914903	0.000800716	0.00996109	-0.826026
RS-56812	0.0023793	0.0365229	-1.00476		QL-XII-47	0.0160427	0.0295361	-0.34226		trichostatin-a	0.00137092	0.00657922	-0.874967		PI-103	0.000130303	0.000751902	-0.935784		XMD-16144	0.00468665	0.0252205	-0.398839		sirolimus	0.000806589	0.0115852	-0.402411
BRD-K37061750	0.00238935	0.00633331	-0.76071		BRD-K49010888	0.0172142	0.0365002	-0.522099		phenoxazine	0.001394	0.0108537	-0.621896		WZ-3105	0.000132145	0.00188388	-1.37047		bortezomib	0.00480157	0.0114747	-0.297363		OSI-027	0.00080666	0.00931965	-0.699349
XAV-939	0.00240695	0.0328419	-0.407434		ST-056792	0.0176776	0.0449212	-0.245936		BRD-K74767048	0.0014112	0.014844	-0.830548		PAC-1	0.000132391	0.00427694	-0.504418		THZ-2-98-01	0.00488516	0.0402899	-0.327631		nutlin-3	0.00081396	0.00987753	-0.473143
STK-721917	0.00240859	0.0311648	-0.720169		BI-2536	0.0176926	0.0377591	-0.224745		BRD-K35100517	0.00141355	0.0151696	-0.701909		BRD-K98731749	0.000132687	0.00435793	-0.780859		enzastaurin	0.00489232	0.0480768	-0.429276		mirin	0.000814915	0.0044586	-0.609287
AZD-7762	0.00242003	0.0129979	-0.623643		MW-STK33-1C	0.0189014	0.040162	-0.515353		BRD-K85565420	0.00141913	0.00852342	-0.765868		PP-30	0.00013285	0.00877179	-1.04647		LY-2183240	0.00494796	0.0177826	-0.416246		CVF-SUMO-7	0.000818606	0.0103337	-0.599157
ruxolitinib	0.00246465	0.0308627	-0.533466		TUL_XXI035	0.0193128	0.0422827	-0.51015		oxalomalic-acid	0.001423	0.020625	-0.584996		trichostatin-a	0.000134745	0.00140341	-0.586597		F-1566-0341	0.00496492	0.0262174	-0.460805		BAX-channel-blocker	0.000821315	0.00447384	-0.582153
NVP-AUY922	0.00248545	0.01124	-0.631081		BG-STK33-55	0.0196289	0.0451359	-0.508002		epothilone	0.00142831	0.00640545	-0.743862		5-iodotubercidin	0.000135205	0.000715376	-1.00357		doxorubicin	0.00506284	0.020498	-0.412126		rifaximin	0.000825343	0.00887862	-0.490232
elesclomol	0.00249524	0.0172064	-0.424911		BRD-K54343811	0.02015	0.0460299	-1.26596		NVP-BEZ235	0.00143917	0.0238961	-0.906746		curcumin	0.00013585	0.00135351	-1.30671		ingenol	0.0051137	0.0191741	-0.334985		GSK-1904529A	0.000829721	0.0195474	-0.719568
NVP-TAE684	0.00251072	0.0241819	-0.844023		TUL_XXI035	0.0219322	0.0484703	-0.507416		mibefradil	0.00144538	0.0164557	-0.77155		podophyllotoxin	0.000136616	0.000890888	-0.844573		trichostatin-a	0.00512303	0.0150085	-0.796088		ALW-II-38-3	0.00082995	0.00816674	-0.830702
cilostamide	0.00254676	0.0265626	-0.828617		BRD-K35832492	0.0221071	0.046942	-1.25324		SA-792574	0.00145005	0.0125641	-0.835427		BRD-K10057859	0.000137046	0.00351582	-0.486487		GSK-3-inhibitor-IX	0.00515158	0.0477384	-0.442763		ornidazole	0.000830536	0.0116979	-0.693562
VU-0413247-1	0.00254887	0.0228864	-0.777417		selumetinib	0.0243364	0.0457846	-0.348106		chaetocin	0.00146612	0.0386933	-0.689877		naltrindole	0.000139219	0.013902	-0.443565		epothilone	0.00517556	0.0171809	-0.285939		BIIB021	0.000834436	0.0189579	-0.666473
GDC-0879	0.00256003	0.00565995	-0.425403		AT-7519	0.0276505	0.0486082	-0.462665		BRD-K60067222	0.00147797	0.00843451	-1.16964		BRD-K62459624	0.000139233	0.000346495	-0.91183		apicidin	0.00526648	0.00946062	-0.309406		BRD-K24426149	0.000843906	0.0259708	-0.676157
BRD-K66782112	0.00260024	0.0172746	-0.617164							sulindac	0.00148596	0.0220449	-0.499108		BRD-A93942655	0.000141511	0.00269791	-0.479653		WZ-3105	0.00539498	0.01318	-0.401643		CVF-SUMO-13	0.000845647	0.022752	-0.534795
hippeastrine	0.00264956	0.0186722	-0.714267							triptolide	0.00150008	0.0105474	-0.565456		BX-912	0.000143639	0.0300655	-0.525624		BRD-K26767475	0.00545104	0.0243352	-0.385522		SA-425500	0.000863524	0.0122947	-0.604021
BRD-K06009608	0.00266113	0.0220372	-0.536718							manumycin-a	0.0015381	0.0201445	-0.516137		WZ-3105	0.000143903	0.000811284	-1.13289		vorinostat	0.00571209	0.00981609	-0.36474		MDM2-inhibitor	0.000888276	0.0394789	-0.608316
milrinone	0.00269019	0.0283106	-0.570817							CHEMBL-1222381	0.00154238	0.015478	-0.692638		rhamnetin	0.000146148	0.00177521	-1.15519		daunorubicin	0.00571948	0.0236731	-0.392761		TL-AA09	0.000900558	0.0139261	-0.622594
wortmannin	0.00271886	0.0200229	-0.667559							importazole	0.00155486	0.00590543	-0.612034		BRD-K27005217	0.000147305	0.00535103	-1.30375		TAK-715	0.00573754	0.0312749	-0.553628		BRD-K18163752	0.000901469	0.00551027	-0.662753
BRD-K53472085	0.00274606	0.0285611	-0.519488							LY-2183240	0.00155822	0.00610675	-0.64354		tenofovir	0.00014931	0.0012882	-0.838078		vorinostat	0.00576356	0.0329741	-0.410936		BRD-K23027438	0.000936952	0.0136993	-0.838025
16,16-dimethylprostaglandin-e2	0.00274794	0.0423761	-0.541364							BRD-K89692698	0.00155936	0.00531921	-0.625341		fostamatinib	0.000149834	0.00177568	-0.543444		SN-38	0.00581049	0.0213723	-0.496784		veliparib	0.000940719	0.0267019	-0.652263
bethanechol	0.00275121	0.0318089	-0.478393							bisindolylmaleimide-ix	0.00156209	0.00431197	-0.659833		BIBR-1532	0.000152201	0.00135319	-0.715397		alvespimycin	0.00593106	0.0228381	-0.588832		milrinone	0.000941069	0.0107547	-0.687129
MLN-8054	0.002768	0.0314158	-0.451627							rolitetracycline	0.0015677	0.0105212	-0.61659		parthenolide	0.000152482	0.00105058	-0.649729		XMD-1185H	0.00594418	0.0295986	-0.355087		torin-1	0.000944556	0.0134139	-0.480638
MD-041	0.00278047	0.00781169	-0.463212							serdemetan	0.00157188	0.0101372	-0.605752		BRD-K57309821	0.00015428	0.012255	-0.65914		CGP-60474	0.00599928	0.0365261	-0.303527		Broad-Sai-370	0.000951741	0.00429624	-0.42499
BRD-K41431262	0.00278272	0.0479981	-0.627075							BRD-K29003210	0.00158094	0.032637	-0.612678		BRD-K88198340	0.000157309	0.00197792	-1.09777		KUC111774N	0.00609353	0.0287541	-0.599548		BRD-K40087974	0.000951771	0.00595004	-0.673348
withaferin-a	0.00278833	0.0229713	-0.601537							trichostatin-a	0.00161227	0.00355043	-0.940082		YM-155	0.00015731	0.00100532	-1.85459		K784-3188	0.00623423	0.0420867	-0.437236		SID-26681509	0.000951938	0.00249268	-0.475871
BRD-K52163391	0.002789	0.047995	-0.497063							RJC-00245SC	0.00161466	0.00613886	-1.12269		sulindac	0.000158336	0.00576894	-0.571483		EMF-sumo1-11	0.00632246	0.0312725	-0.452401		geldanamycin	0.000957139	0.012406	-0.478413
BRD-K68548958	0.00281015	0.0167183	-0.497395							GDC-0941	0.00162473	0.0194096	-0.595458		amsacrine	0.000162722	0.0086743	-0.811098		BRD-K58214070	0.00637379	0.025835	-0.410326		BRD-K88742110	0.000973883	0.00914852	-0.455494
fluvastatin	0.00282189	0.0331773	-0.574331							trichostatin-a	0.00164104	0.00369378	-0.874871		AS-601245	0.000163206	0.00345135	-0.600198		kinetin-riboside	0.00637567	0.0413917	-0.328262		parthenolide	0.000975462	0.00961158	-0.901985
diflunisal	0.00284656	0.0203752	-0.666582							BMS-345541	0.00166075	0.00489627	-0.674491		AICA-ribonucleotide	0.000165258	0.00371338	-1.32034		avicin-g	0.00638072	0.016537	-0.685402		BRD-A30083233	0.000980045	0.00675864	-1.04326
BRD-K30381304	0.0028698	0.0152082	-0.420784							L-750667	0.00167926	0.0428829	-0.769988		BRD-K51745483	0.000166393	0.0339931	-0.492622		KUC111774N	0.00639201	0.043322	-0.547449		panobinostat	0.000990671	0.00212465	-0.476748
cyclosporin-a	0.00288043	0.0361815	-0.915982							artesunate	0.0016796	0.00714856	-0.497764		WH-4025	0.000166424	0.00530175	-0.439475		tacedinaline	0.00640554	0.0162978	-0.319036		GW-405833	0.0010065	0.0342435	-0.540828
WZ-3105	0.00288713	0.00869804	-0.839918							Broad-Sai-609	0.00168559	0.0151045	-0.617615		curcumin	0.000169784	0.000832949	-0.868411		trichostatin-a	0.0064681	0.0179725	-0.350022		CGK-733	0.00100996	0.00714175	-0.57742
KU-0063794	0.00291245	0.0153683	-0.939914							BRD-K74486276	0.00168906	0.0142039	-1.10186		JNJ-7706621	0.000170205	0.000596775	-1.24373		trichostatin-a	0.0064694	0.0168689	-0.311339		XAV-939	0.00101549	0.0191312	-0.345431
AS-601245	0.00294289	0.0223583	-0.450034							KUC111774N	0.00170086	0.00689046	-0.573604		parbendazole	0.000175108	0.00355128	-0.905453		trichostatin-a	0.00648722	0.0276969	-0.382173		BRD-K55536701	0.00101874	0.0272005	-1.21187
HG-5-88-01	0.00297851	0.0482366	-0.479703							tramadol	0.00170208	0.0156927	-0.693442		5-iodotubercidin	0.000176988	0.000415921	-1.28656		alvespimycin	0.00649082	0.0384818	-0.510868		BRD-A09984573	0.00101935	0.0479325	-0.603716
BRD-A68065211	0.0029848	0.0119844	-0.581933							SKF-86002	0.00171882	0.0214183	-1.26083		trichostatin-a	0.000177009	0.000958567	-1.10112		MLN-2238	0.00672804	0.0374737	-0.393939		BNTX	0.00102547	0.00757891	-0.581248
pitavastatin	0.00300085	0.024667	-0.496971							BRD-K56596360	0.00172247	0.0275726	-1.16588		enzastaurin	0.000181667	0.00555682	-0.373748		BRD-U86222656	0.00675905	0.0449822	-0.409422		DM-163	0.00103714	0.0246215	-0.644796
BRD-K24686773	0.00302856	0.0346736	-0.757699							BRD-K92158425	0.00172828	0.00773421	-0.678947		BRD-K23412959	0.000181876	0.00853466	-1.37398		apicidin	0.0067624	0.0136958	-0.303286		benzbromarone	0.00103735	0.0347254	-0.502241
vorinostat	0.00308598	0.00739546	-0.478463							15-delta-prostaglandin-j2	0.00174116	0.0108332	-0.485191		SB-218078	0.000182935	0.00357647	-0.626663		doxorubicin	0.0067775	0.0220667	-0.313223		TL-HRAS-61	0.0010473	0.00968894	-0.376018
torin-1	0.0030966	0.0137125	-0.55427							BRD-K14027855	0.00180637	0.02316	-0.717088		KIN001-242	0.000183266	0.0214842	-0.854595		BRD-K72787121	0.00681156	0.0417161	-0.408906		manumycin-a	0.0010556	0.00932373	-0.539859
orteronel	0.00310119	0.0477574	-0.395459							OSI-027	0.00181047	0.0281336	-0.867524		KUC103424N	0.000184263	0.0078605	-0.777595		belinostat	0.0069748	0.0357868	-0.361071		KU-0063794	0.00107594	0.0147618	-0.452354
trichostatin-a	0.00310692	0.025151	-0.852748							idarubicin	0.00181873	0.00972612	-0.694664		PHA-793887	0.000184401	0.000682892	-0.766135		etoposide	0.0070022	0.0413744	-0.475508		BRD-K32896438	0.00108008	0.0188341	-0.552127
trichostatin-a	0.00311006	0.00904581	-0.962188							BRD-K59036917	0.00185057	0.00604685	-0.569236		PD-166793	0.000184929	0.0069915	-0.796225		AS-601245	0.00707239	0.0486825	-0.373011		HG-5-88-01	0.00108301	0.0145553	-0.671157
BRD-K93623754	0.00311107	0.0374358	-0.463563							BRD-K93975822	0.00186425	0.0222829	-0.700656		BRD-K88707333	0.00018524	0.0188353	-1.62947		KU-C104140	0.00726158	0.0340638	-0.512517		AKT-inhibitor-IV	0.00108842	0.00275764	-0.366973
trichostatin-a	0.00314243	0.0127044	-0.746475							BRD-A13964793	0.00187224	0.0386385	-0.675496		xaliproden	0.000186316	0.00824034	-0.77666		vorinostat	0.0072815	0.0342293	-0.422603		BRD-K57309821	0.00108869	0.0259429	-0.700024
pyrazinamide	0.00314443	0.0489994	-0.589214							dabrafenib	0.00188884	0.00455399	-0.492028		PD-0325901	0.00018636	0.00435452	-1.20696		mocetinostat	0.00738516	0.0207119	-0.355007		cerulenin	0.00108902	0.00290465	-0.476817
tretinoin	0.00321745	0.0124149	-0.553443							MD-040	0.00189172	0.0196661	-0.566922		NECA	0.000189111	0.0134868	-0.522586		phorbol-12-myristate-13-acetate	0.00739009	0.0366136	-0.510135		BRD-K14027855	0.00109612	0.0171287	-0.657372
tanespimycin	0.00322111	0.0137278	-0.274599							mitomycin-c	0.00189268	0.0260644	-0.801245		selumetinib	0.000190934	0.000595897	-0.768916		BRD-K58347372	0.00739995	0.0452733	-0.418575		AZD-8055	0.00111344	0.00695097	-0.709038
wortmannin	0.00322894	0.0183752	-0.496336							trichostatin-a	0.00189464	0.00850604	-1.44619		MLN-2238	0.000192068	0.00131968	-1.03719		KU-0060648	0.00748575	0.020684	-0.309981		BRD-K56411643	0.00112159	0.0240844	-0.367602
ZSTK-474	0.00326081	0.0291781	-1.08494							oxindole-I	0.00191634	0.0116181	-0.745949		enzastaurin	0.000192689	0.0062915	-1.13328		KU-C104135	0.00753745	0.0241224	-0.300845		BRD-K32485462	0.00112257	0.014756	-1.00188
trichostatin-a	0.00326472	0.00831793	-0.673937							NVP-BEZ235	0.00192436	0.0127724	-0.739235		AS-703026	0.000194899	0.00602778	-0.708327		BML-259	0.00756929	0.0397964	-0.22749		RO-28-1675	0.00112381	0.0118658	-0.485591
PHA-793887	0.00327503	0.036252	-0.398553							trichostatin-a	0.00193073	0.0100171	-0.9093		JWE-035	0.000197413	0.00216659	-1.00937		idarubicin	0.00772686	0.0286531	-0.532572		n-(3-acetamidophenyl)-3-chlorobenzamide	0.00113677	0.011946	-0.764058
tetramisole	0.00335011	0.0463903	-0.722583							manumycin-a	0.00194628	0.0142377	-0.516985		parthenolide	0.000199196	0.0016707	-0.864936		dorsomorphin	0.00774394	0.0364725	-0.441472		BRD-A47714657	0.0011512	0.0134817	-0.662287
MD-049	0.00335028	0.0117635	-0.680438							triptolide	0.00195328	0.00912816	-0.836649		BRD-K85853281	0.000200426	0.000900907	-1.93098		trichostatin-a	0.00781255	0.0180785	-0.673799		docetaxel	0.0011605	0.0347338	-0.664254
granisetron	0.00337083	0.0165809	-0.612657							SN-38	0.00195902	0.00569348	-0.53417		GSK-1059615	0.000204382	0.00155915	-0.479274		HC-toxin	0.00787563	0.0295891	-0.482279		ispinesib	0.00117215	0.00571274	-0.577381
7b-cis	0.00339192	0.0275863	-0.581763							trichostatin-a	0.00197264	0.00638192	-0.603897		ER-27319	0.000205168	0.000422909	-1.27599		curcumin	0.00799062	0.0212282	-0.327956		UK-356618	0.00117616	0.0300353	-0.325043
trichostatin-a	0.00343097	0.00810876	-0.601488							alvocidib	0.00197608	0.00601962	-0.819242		JNJ-7706621	0.000206411	0.000710522	-0.775996		BRD-A31946439	0.00802867	0.0238186	-0.320275		QL-X-138	0.00118194	0.0222857	-0.425283
cortisone	0.00343302	0.0250899	-0.563374							CHEMBL-1222381	0.00198788	0.0289889	-0.677553		BRD-K64525051	0.000206671	0.00301583	-1.30837		flubendazole	0.00808573	0.0291632	-0.322194		BAX-channel-blocker	0.00118261	0.00884002	-0.465426
trichostatin-a	0.00343854	0.00999208	-0.792151							EMF-sumo1-4	0.00198793	0.0337145	-0.89312		SCH-23390	0.000212178	0.00679184	-0.553324		mitoxantrone	0.00809971	0.0210215	-0.319118		piceatannol	0.00118646	0.0355502	-0.550099
vorinostat	0.00347468	0.0176131	-0.546179							serdemetan	0.00199057	0.0129959	-0.521945		teniposide	0.000213224	0.00184606	-1.26449		CGP-60474	0.00815466	0.0183052	-0.379544		afatinib	0.00118949	0.0321061	-0.39348
ST-4029573	0.00355852	0.0248597	-0.516276							phloretin	0.00199907	0.00974715	-0.592591		A-443644	0.000214554	0.000835698	-0.95388		alvocidib	0.00820337	0.015768	-0.569373		ST-4028268	0.00119297	0.01365	-0.791462
PP-3	0.00356423	0.0131014	-0.727411							trichostatin-a	0.00200571	0.00533802	-0.579936		enzastaurin	0.000214669	0.0173529	-0.551786		COL-3	0.00822646	0.0211752	-0.422219		BRD-A95944315	0.00119385	0.00940713	-0.948416
BRD-K30640165	0.00356523	0.0174869	-1.01699							fludarabine	0.00201425	0.00343362	-0.546547		erythrosine	0.000215145	0.00345422	-1.34461		apicidin	0.00835398	0.0447287	-0.352869		radicicol	0.00119797	0.0156414	-0.48798
AZD-6482	0.00358032	0.041698	-0.509422							MG-132	0.00201913	0.032915	-0.821096		alvocidib	0.000215583	0.00124594	-1.102		BRD-A58924247	0.00835506	0.0381707	-0.38939		NVP-AUY922	0.00120716	0.00382103	-0.525295
TG-101348	0.00359659	0.0203633	-0.570585							BRD-K66782112	0.00202988	0.014539	-1.00388		BRD-K79511609	0.000216305	0.0483891	-0.421515		phenoxazine	0.0084192	0.0386156	-0.227595		neratinib	0.00120766	0.0195136	-0.676388
alfacalcidol	0.00360793	0.0259665	-0.728225							BRD-K14609189	0.00203315	0.0263253	-0.631794		BRD-K40329609	0.000218432	0.00237851	-1.55469		AT-7519	0.00860116	0.017031	-0.326847		WZ-4-145	0.00120855	0.0479715	-0.682626
BRD-K92419424	0.00361081	0.00939426	-0.442753							BRD-K38625260	0.0020402	0.0302471	-0.828821		ranitidine	0.000220734	0.0103263	-0.450318		BRD-A47714657	0.00866606	0.0289449	-0.301687		BRD-A70591769	0.00121134	0.0439317	-0.791775
ZSTK-474	0.00366941	0.0170443	-0.692777							GSK-3-inhibitor-IX	0.00205524	0.0147537	-0.762566		BRD-K41797142	0.000222644	0.00104995	-0.476195		curcumin	0.00868045	0.0236564	-0.405573		enzastaurin	0.00122687	0.0344514	-0.422295
BRD-K72307842	0.00368539	0.0150006	-0.502872							SB-216763	0.0020566	0.0336986	-0.983725		rotenone	0.000226224	0.00422968	-0.977987		trichostatin-a	0.00880352	0.0458555	-0.553987		bisindolylmaleimide	0.00123386	0.0121573	-0.662799
kynuramine	0.0037076	0.0333295	-0.490895							vorinostat	0.00206058	0.00659295	-0.661657		BRD-K75999307	0.000226321	0.017499	-0.773245		idarubicin	0.00894339	0.0355691	-0.538155		SA-1478088	0.00123536	0.00861001	-0.496481
BRD-K82685933	0.0038664	0.0477537	-0.618118							BRD-K26822808	0.00206193	0.0433535	-0.774187		cyclosporin-a	0.000226406	0.0085596	-0.476384		BRD-K10846167	0.00904898	0.0456508	-0.726514		tyrphostin-AG-1478	0.00125466	0.0127984	-0.356469
dipyridamole	0.00389258	0.0260378	-0.536173							CGP-60474	0.00208497	0.00802284	-0.581481		BRD-A95820578	0.000230382	0.00231923	-0.961821		curcumin	0.00906224	0.0257955	-0.344199		BRD-K01121114	0.00127347	0.00636983	-0.316745
WZ-7043	0.00392068	0.0307306	-0.694326							KIN001-242	0.00208883	0.00871554	-0.901309		wortmannin	0.000231501	0.00280419	-0.426559		BRD-K37340241	0.00908716	0.0334665	-0.565167		KU-0063794	0.00127398	0.00602911	-0.408391
BRD-K54285697	0.00392091	0.0272708	-0.568635							mosapride	0.00212362	0.0272244	-1.09944		BX-912	0.000231571	0.00445688	-0.791282		BRD-K10906552	0.00925343	0.0400185	-0.368212		EI-346-erlotinib-analog	0.00127573	0.0206789	-0.512221
BRD-K22546959	0.00397956	0.0334655	-0.54683							BRD-K99636700	0.002126	0.0103988	-0.484953		H-9	0.000235099	0.0203703	-0.744218		BRD-K51973945	0.0092774	0.0318074	-0.36079		SB-205384	0.00127677	0.0346144	-0.651635
panobinostat	0.00400091	0.00915833	-0.46576							bisindolylmaleimide	0.00213323	0.0178918	-0.703693		7b-cis	0.000235603	0.00471376	-0.958096		BRD-K66782112	0.00928911	0.0419914	-0.259988		BRD-K51377689	0.00127939	0.0269531	-0.792196
JAK3-inhibitor-I	0.00403228	0.0471658	-0.495015							BRD-K92754162	0.00213408	0.0442267	-0.655326		BRD-A74134989	0.0002377	0.00209545	-1.06518		doxorubicin	0.00929195	0.0366218	-0.302064		M-3M3FBS	0.0012946	0.0415391	-0.637816
BRD-K08121566	0.00405177	0.010124	-0.531561							BRD-K40758391	0.00214158	0.0061061	-0.609969		BX-912	0.000240312	0.00720224	-0.603732		BAS-00535043	0.00935586	0.0434517	-0.500383		withaferin-a	0.00129468	0.0137351	-0.652591
trichostatin-a	0.00405784	0.0162553	-0.602584							AS-601245	0.00215532	0.00444848	-0.767518		fenoterol	0.000242354	0.00624785	-0.918512		BRD-K76211160	0.00936225	0.034522	-0.314658		lapatinib	0.00130037	0.0352821	-1.04607
SB-239063	0.00411134	0.00875503	-0.844362							BAY-11-7821	0.00215594	0.0446828	-0.83593		capecitabine	0.000244811	0.00369782	-0.982432		SA-1447005	0.00943982	0.0349005	-0.258766		OSI-027	0.00130168	0.0101456	-0.688087
ibuprofen	0.004145	0.0396141	-0.598472							BRD-K76005220	0.00220177	0.030321	-0.695256		GSK-3-inhibitor-IX	0.000244842	0.0351128	-0.362033		MD-041	0.00978766	0.0230198	-0.36373		vorinostat	0.00131022	0.00246899	-0.402485
trichostatin-a	0.00414936	0.00914198	-0.333025							curcumin	0.00220377	0.0178839	-0.416305		BRD-K84203638	0.00024513	0.000523001	-1.13967		SU-11652	0.00992446	0.016664	-0.365634		MW-STK33-97	0.00131134	0.0139377	-0.754615
BRD-A84098870	0.00415166	0.0319521	-0.466546							AMG-9810	0.00220959	0.011429	-0.903949		BRD-K98824517	0.000245488	0.0015844	-0.740357		CD-437	0.00999964	0.0251181	-0.332583		BRD-K43194109	0.00133451	0.0138994	-1.51397
BRD-K54331210	0.00417099	0.0327849	-0.617936							BRD-K48969316	0.00222111	0.0396753	-0.671444		BRD-K84203638	0.00025395	0.00108758	-0.759664		chaetocin	0.0100364	0.0191344	-0.39513		BRD-K84421793	0.00134029	0.021364	-0.675412
BRD-K42489623	0.00425422	0.0343646	-0.643908							BRD-K98824517	0.00223269	0.0106325	-0.647811		medroxyprogesterone	0.000255247	0.00320036	-0.569575		BAY-11-7821	0.010215	0.0451592	-0.340014		ALW-II-49-7	0.0013437	0.0224468	-0.804783
scoulerine	0.00426168	0.0347234	-0.509745							KUC111774N	0.0022474	0.0159328	-0.619112		BRD-K63181962	0.000255745	0.000960844	-0.470282		panobinostat	0.0104519	0.0195189	-0.256141		BRD-K58547240	0.00136717	0.0307828	-0.377476
thioridazine	0.00426791	0.0461125	-0.564386							purmorphamine	0.00225028	0.0192654	-0.55464		tretinoin	0.000256164	0.00318989	-0.459545		GW-843682X	0.0105583	0.0482282	-0.282864		BRD-K86574132	0.00139148	0.0226171	-0.359778
PF-562271	0.00428623	0.0177375	-0.909778							trichostatin-a	0.00226237	0.00623265	-0.951075		BRD-A51666293	0.000257703	0.00169829	-0.472416		dactinomycin	0.0106274	0.0316016	-0.321986		BRD-K85266146	0.00139364	0.0131666	-0.837926
BRD-K89696951	0.00431892	0.0240047	-0.592368							BRD-A01960364	0.00226426	0.0275495	-1.10005		bisindolylmaleimide	0.000262332	0.00374404	-0.935512		importazole	0.0106319	0.0320498	-0.309574		CAY-10618	0.00140619	0.0104852	-0.415114
cediranib	0.00438009	0.0251381	-0.489616							KU-0060648	0.00229944	0.0407809	-0.803284		AS-601245	0.000262423	0.00462314	-0.747498		trichostatin-a	0.0106467	0.0202478	-0.28698		BRD-K08663380	0.00141938	0.0171013	-0.644043
7b-cis	0.00445522	0.0145254	-0.475433							BRD-K51973945	0.00230092	0.0110591	-0.666118		SD-6-035-A9	0.000263629	0.00537764	-1.0325		daunorubicin	0.0106614	0.0291047	-0.502209		BRD-K42455570	0.00142828	0.0317414	-0.823462
5-iodotubercidin	0.00445599	0.0109545	-0.832131							BRD-K48388979	0.00231003	0.0312704	-0.624937		nizatidine	0.000264156	0.00977115	-0.676571		manumycin-a	0.0107984	0.0443325	-0.23682		WYE-125132	0.00143316	0.0250075	-0.744031
trichostatin-a	0.0044992	0.0152586	-0.442044							MW-STK33-4C	0.00231935	0.00649326	-0.489482		CPCCOEt	0.000268239	0.0254177	-0.666067		alvocidib	0.0110953	0.0226525	-0.409417		BRD-K80346834	0.0014436	0.0144282	-0.595967
chloramphenicol	0.00451131	0.0479283	-0.583196							nobiletin	0.00232853	0.0302518	-0.897546		TAK-715	0.000268835	0.00404762	-1.27836		arachidonamide	0.0115071	0.0303843	-0.372886		BRD-K05174693	0.00144601	0.0221152	-0.436351
gestrinone	0.00452885	0.0356733	-0.729003							tamoxifen	0.00234314	0.042788	-0.613257		GSK-1070916	0.000268997	0.0323785	-0.941627		KN-93	0.0115354	0.0384766	-0.441708		idarubicin	0.00145393	0.0213141	-0.328539
dexamethasone	0.00458935	0.0493951	-0.5117							trichostatin-a	0.0023569	0.00573714	-0.724608		sirolimus	0.0002699	0.0072674	-0.816091		MW-A1-12	0.0116169	0.0275901	-0.326262		BRD-K07259155	0.00145957	0.0141867	-0.601613
wortmannin	0.00469484	0.0229718	-0.389172							BRD-K42867405	0.00235796	0.0323931	-0.470062		BRD-K19362120	0.000270332	0.00176688	-1.1871		triptolide	0.0116447	0.0370329	-0.327028		AG-14361	0.00146402	0.0231307	-0.493882
doxorubicin	0.00470984	0.022103	-0.408067							BRD-K69304050	0.00236533	0.012139	-1.15632		PP-110	0.000270756	0.000633053	-0.835193		A-443644	0.012022	0.0272558	-0.350539		HDAC3-selective	0.00147948	0.0125896	-1.33293
GSK-461364	0.00474255	0.0445224	-0.640493							BRD-K75329208	0.00237998	0.0263735	-1.24378		iodophenpropit	0.000273814	0.020085	-0.517459		KF-38789	0.0122053	0.0471931	-0.336434		HG-5-88-01	0.00148981	0.0250001	-0.762646
BRD-K83194053	0.00475637	0.0412762	-0.621735							TGX-115	0.00239246	0.0188186	-0.843472		BIBR-1532	0.000274133	0.0111467	-0.611449		parbendazole	0.0126147	0.0468799	-0.32539		BRD-K67010098	0.0014913	0.01449	-1.11522
BRD-K63181962	0.00490007	0.0121468	-0.415668							BRD-K53592093	0.00240111	0.0292286	-0.661862		BRD-K75081836	0.00027743	0.00206408	-0.44468		staurosporine	0.0130205	0.0277959	-0.320833		OSI-027	0.00149225	0.0204994	-0.454331
AZD-7762	0.00490289	0.0164399	-0.459675							niclosamide	0.00241709	0.00938916	-0.795277		CHEMBL-1222381	0.000281704	0.00123679	-0.701202		trichostatin-a	0.0130619	0.0330525	-0.338224		SID-26681509	0.0014928	0.0185341	-0.429492
trichostatin-a	0.00498242	0.012107	-0.505827							prochlorperazine	0.00242109	0.0331161	-0.428155		RG-108	0.000283861	0.00363772	-0.931551		AS-601245	0.0131061	0.0419499	-0.374233		AG-957	0.00149396	0.0345098	-0.761913
trichostatin-a	0.00501364	0.01363	-0.62755							EMF-sumo1-11	0.00243742	0.0157964	-0.785715		progesterone	0.000287346	0.00362734	-0.428211		trichostatin-a	0.0133677	0.0468316	-0.441646		BRD-K27630390	0.00149504	0.0241769	-0.752982
palbociclib	0.00503043	0.0389209	-0.386421							AKT-inhibitor-1-2	0.00244365	0.0338403	-0.888528		AZD-7762	0.000288437	0.00104444	-0.383598		idarubicin	0.0134311	0.0442059	-0.496108		THZ-2-98-01	0.00149514	0.0162932	-0.598986
danusertib	0.00503844	0.028318	-0.687384							NSC-23766	0.00245933	0.0462726	-0.663607		vinblastine	0.000288527	0.00131793	-0.939269		vorinostat	0.0135655	0.0452844	-0.378007		zeranol	0.00150178	0.0320562	-0.725494
KIN001-244	0.00505475	0.0412003	-0.408905							enzastaurin	0.00250274	0.0288313	-0.416523		ZG-10	0.000290203	0.00159641	-1.69679		trichostatin-a	0.0136817	0.0258687	-0.307465		erbstatin-analog	0.00150451	0.0287558	-0.753153
KO-143	0.00510588	0.017535	-0.445662							BRD-K18595892	0.0025792	0.0438091	-0.457075		cilomilast	0.000292799	0.00260663	-0.951364		flutamide	0.0136949	0.0368085	-0.266298		torin-2	0.00152368	0.0104623	-0.868023
BRD-K89692698	0.00520102	0.0376382	-0.436944							vemurafenib	0.00260722	0.0057239	-0.566116		telmisartan	0.00029407	0.0101427	-0.422025		rilmenidine	0.01424	0.0353192	-0.300218		thioridazine	0.00152653	0.018062	-0.464357
vemurafenib	0.00521829	0.0103714	-0.401214							DG-041	0.00260783	0.009903	-0.490508		oxetane	0.000296326	0.00154787	-1.31195		PSH-003	0.0143063	0.0499175	-0.28142		EI-231	0.00153289	0.0458658	-0.582769
trichostatin-a	0.00522593	0.0333824	-1.00857							ZSTK-474	0.00261606	0.0266245	-0.779071		pindolol	0.000297229	0.0126877	-0.659254		apicidin	0.0144864	0.048795	-0.569941		manumycin-a	0.00153635	0.0103326	-0.449331
selumetinib	0.00531827	0.0244533	-0.506804							alaproclate	0.00261823	0.0268338	-0.729486		BRD-K32485462	0.000300362	0.00828806	-0.915579		curcumin	0.0146431	0.0251328	-0.277596		mestinon	0.00154878	0.0273066	-0.492015
DL-PDMP	0.00533319	0.0290153	-0.379911							BI-2536	0.00265515	0.00859747	-0.449905		GSK-429286A	0.000304549	0.00287129	-0.961993		mocetinostat	0.0153908	0.0423315	-0.395402		torin-1	0.00155034	0.00447537	-0.408659
fludarabine	0.0053512	0.0159093	-0.520192							BRD-K56196992	0.00266169	0.00873424	-1.15598		BMS-641988	0.000305353	0.0219342	-0.632676		BRD-K26304855	0.0154742	0.0255813	-0.389647		1,2-dichlorobenzene	0.00156055	0.0160213	-0.64659
NCH-51	0.00543344	0.0216792	-0.503452							BRD-K06748700	0.00269241	0.0379954	-0.659447		erismodegib	0.000307115	0.0148994	-0.25995		alvocidib	0.0155254	0.0269946	-0.327011		withaferin-a	0.00156438	0.012379	-0.717706
chloramphenicol	0.00548217	0.0443916	-0.462257							GSK-1070916	0.00269405	0.0107318	-0.82697		AZD-7762	0.000308058	0.00270178	-0.966326		Broad-Sai-370	0.0155334	0.0455548	-0.259393		oligomycin-a	0.00157643	0.0205166	-1.09658
MK-2206	0.00550222	0.0184329	-0.383395							phorbol-myristate-acetate	0.00271752	0.00603809	-0.818794		AG-957	0.000310755	0.00285828	-0.604571		AS-601245	0.0156416	0.0479234	-0.357152		WZ-3105	0.00158339	0.00310789	-0.665384
PP-1	0.00552797	0.0376558	-0.490938							KU-0063794	0.00274509	0.0285911	-0.6592		AT-7519	0.000312419	0.00326311	-1.22056		trichostatin-a	0.0157791	0.0323484	-0.432873		BRD-K42499654	0.00158914	0.013116	-0.790375
SA-792541	0.00554968	0.0356859	-0.609422							OSI-027	0.00276041	0.0306779	-0.662489		dasatinib	0.000313217	0.00109545	-0.530993		mepacrine	0.0162074	0.0499871	-0.278524		quiflapon	0.00159239	0.00835995	-0.315762
trichostatin-a	0.00556127	0.0381982	-0.558292							BRD-K75999307	0.00278718	0.0332076	-0.612774		etoposide	0.000313645	0.00116774	-0.78308		trichostatin-a	0.0163014	0.0428087	-0.370412		PP-110	0.00160352	0.00442523	-0.467217
trichostatin-a	0.0055945	0.0193559	-0.488133							PAC-1	0.00281992	0.013892	-0.860707		avicin-g	0.00031381	0.00274898	-0.829961		CGP-71683	0.016878	0.0421108	-0.401931		BRD-K90999434	0.00162839	0.00800819	-0.480489
tibolone	0.00560368	0.0294817	-0.525378							UTMB-00530	0.00282677	0.0278805	-1.20388		SEW-05685	0.000318113	0.00122493	-1.01874		dorsomorphin	0.0169997	0.0368294	-0.26106		dovitinib	0.0016303	0.0362869	-0.794011
HG-5-113-01	0.00568473	0.0165756	-0.498866							AZD-8055	0.00285855	0.0195919	-0.782382		NVP-BEZ235	0.000321275	0.00269256	-1.21815		vorinostat	0.0170434	0.0328136	-0.29582		amiodarone	0.00163462	0.0385591	-0.454273
cerivastatin	0.00574506	0.0329804	-0.415848							BRD-K88198340	0.0028613	0.0275943	-0.727738		ACDPP	0.000322796	0.030205	-0.54252		BRD-K92419424	0.0172174	0.0356947	-0.284569		CD-1530	0.00163579	0.00551239	-0.539881
idarubicin	0.00580376	0.023404	-0.377473							trichostatin-a	0.00286165	0.0103196	-0.604863		daunorubicin	0.000326403	0.00301591	-0.483252		panobinostat	0.0173614	0.0278453	-0.282046		valdecoxib	0.00166635	0.0124101	-0.518008
mafenide	0.00582945	0.0474106	-0.651329							MLN-8054	0.0028661	0.022199	-0.557837		penfluridol	0.000329714	0.00350456	-0.638304		trichostatin-a	0.0175447	0.0334491	-0.337414		BRD-A06276885	0.00167287	0.047138	-0.635163
BRD-K83355732	0.00585158	0.0313249	-0.751362							BRD-A68061604	0.00289609	0.0127627	-1.11896		wortmannin	0.000332366	0.00222657	-1.13531		menadione	0.0207825	0.0388332	-0.298561		auranofin	0.0016789	0.00415167	-0.52668
raltitrexed	0.00588622	0.048195	-0.562551							ZSTK-474	0.0029035	0.00684762	-0.896077		BRD-A43805296	0.000333194	0.0121037	-0.721889		BRD-K85853281	0.0212509	0.0392189	-0.350163		selumetinib	0.00168484	0.0337455	-0.635626
tamoxifen	0.00590455	0.0327397	-0.376089							phloretin	0.00291238	0.0137889	-0.822413		PHA-793887	0.000334288	0.0212077	-0.986051		avicin-d	0.021921	0.0449109	-0.507918		GSK-1070916	0.00169064	0.0292051	-0.352081
trichostatin-a	0.00596726	0.0145007	-0.397551							triptolide	0.00293394	0.00540612	-0.50947		BRD-A95944315	0.000338498	0.00421763	-1.30782		triptolide	0.0233531	0.0381195	-0.230352		TUL-XXI039	0.00169413	0.0109	-0.492565
trichostatin-a	0.00598337	0.0496785	-1.02924							BRD-K36269259	0.00294243	0.0445485	-0.970333		BRD-K57309821	0.000344465	0.00702637	-0.367044		trichostatin-a	0.0248908	0.0424889	-0.288573		serdemetan	0.00169521	0.011516	-0.483513
trichostatin-a	0.00601139	0.0450234	-0.757433							PI-103	0.0030123	0.0157571	-0.681055		panobinostat	0.000347391	0.000768574	-0.466069		vorinostat	0.0290679	0.0423449	-0.171632		isoliquiritigenin	0.00169658	0.0168058	-0.477947
BRD-K73709114	0.00609878	0.0218165	-0.490815							sulforaphane	0.0030226	0.0485272	-0.781612		bufalin	0.000347781	0.00715086	-1.15118		trichostatin-a	0.0295533	0.0415489	-0.284778		BRD-K16057611	0.00170111	0.016918	-0.647102
saracatinib	0.00615661	0.0444282	-0.728821							torin-1	0.00303495	0.0165643	-1.14885		prednicarbate	0.00034883	0.0297615	-0.519304		trichostatin-a	0.0307626	0.046606	-0.201899		parthenolide	0.00170764	0.039081	-0.561979
quinine	0.00616042	0.020536	-0.972095							thiothixene	0.00303501	0.0170838	-0.983559		HG-6-64-01	0.000350395	0.00842614	-0.492513							GSK-429286A	0.0017114	0.0122776	-1.16031
STK-111867	0.00630276	0.0298998	-0.45941							gemcitabine	0.00303892	0.0108603	-0.509975		KM-00799	0.000350707	0.00381139	-0.826744							calpeptin	0.00173261	0.0465963	-0.445135
cycloheximide	0.00630565	0.0291618	-0.451716							BRD-K37323001	0.00304699	0.0245657	-0.618153		curcumin	0.00035186	0.000853695	-0.647028							RO-28-1675	0.00173316	0.00485215	-0.491632
geldanamycin	0.0063186	0.0208547	-0.537653							SD-6-035-A9	0.00308724	0.0256997	-0.523864		importazole	0.000353512	0.00417391	-0.840356							irinotecan	0.00173689	0.0214169	-0.465601
ivachtin	0.00643025	0.0475011	-0.557355							CD-1530	0.00310278	0.00725077	-0.483019		BRD-K57019930	0.000358009	0.00456333	-0.920456							auranofin	0.00174134	0.0112951	-0.364711
BRD-K78559095	0.00646873	0.0170086	-0.618539							tretinoin	0.00313487	0.0121594	-0.712263		AS-601245	0.000360054	0.00170625	-1.10228							suloctidil	0.0017419	0.041177	-0.46635
GDC-0879	0.00672431	0.0249245	-0.427053							I-303059	0.00314935	0.0340601	-1.16796		ruxolitinib	0.000361404	0.0102063	-0.730337							7b-cis	0.00174217	0.025257	-0.526015
trichostatin-a	0.00673755	0.015112	-0.574353							BRD-K08878345	0.00315269	0.00936678	-0.569614		BRD-K05331696	0.000365149	0.00483133	-0.676304							BRD-K78206606	0.0017481	0.024361	-0.607049
piretanide	0.00681897	0.0337133	-0.584454							acamprosate	0.00316493	0.029712	-0.840433		CGP-60474	0.000366871	0.00152958	-0.455586							pyrrolidine-dithiocarbamate	0.00175149	0.0487528	-0.620354
AG-957	0.00686104	0.0259751	-0.513276							BRD-K51556300	0.00318859	0.00922602	-1.13069		importazole	0.000368559	0.00213337	-0.618574							alvespimycin	0.00175515	0.0274404	-0.624203
AS-601245	0.00691582	0.041692	-0.519462							alvocidib	0.00318993	0.00651681	-0.484309		tipifarnib-P2	0.000372577	0.00660027	-0.471443							cucurbitacin-i	0.00175936	0.00421761	-0.412784
TW-37	0.0070301	0.0328189	-0.463031							PI-103	0.00321026	0.0412927	-0.827359		NSC-23766	0.000373377	0.00489368	-0.465616							EMF-sumo1-11	0.00177901	0.0404234	-0.781416
NVP-AUY922	0.00713569	0.0261646	-0.455157							VU-0410183-2	0.00321584	0.0143738	-1.13121		BRD-K28916077	0.000374174	0.00201941	-0.825466							PNU-74654	0.00183045	0.0115109	-0.61399
geldanamycin	0.00716821	0.0368726	-0.470551							nicotinamide	0.00324132	0.0389099	-0.594099		carbetocin	0.000375616	0.016111	-0.651377							flecainide	0.00183572	0.0463959	-0.443995
oxymetholone	0.00718488	0.0474768	-0.559634							PHA-793887	0.00327247	0.00835107	-0.538115		BRD-K89961851	0.000375838	0.00451899	-1.80269							DG-041	0.00183681	0.0076026	-0.35985
BRD-K50659736	0.00731216	0.0344973	-0.599073							betazole	0.00327641	0.0484778	-0.764218		salbutamol	0.000377709	0.0308089	-0.411021							BRD-A01960364	0.00184082	0.0417646	-0.653374
trichostatin-a	0.00735772	0.0221587	-0.478779							alvocidib	0.00330645	0.0128004	-0.758033		BX-912	0.000383848	0.0261378	-0.858042							BRD-K60379529	0.0018691	0.0277674	-1.15128
BRD-K99636700	0.00749362	0.0273581	-0.382614							meloxicam	0.00330823	0.025517	-0.946005		thiocolchicoside	0.000387897	0.0231	-0.490612							barasertib	0.00187299	0.0335543	-0.34451
BRD-K85275009	0.00764675	0.0176967	-0.613037							BRD-A61189834	0.00333388	0.0346263	-0.632781		zeranol	0.000388544	0.00353291	-0.410055							obatoclax	0.00187942	0.00775736	-0.589833
KIN001-244	0.00773385	0.0442604	-0.574593							TG-101348	0.0033644	0.0106418	-0.458512		BRD-K53423944	0.000390616	0.00172961	-0.729944							BRD-K74623475	0.00188478	0.0226784	-0.556139
vorinostat	0.00779593	0.0297244	-0.637393							rifabutin	0.00337473	0.0332313	-1.1174		AT-7519	0.000392669	0.00243225	-1.09602							BRD-K31126514	0.00189911	0.01405	-1.3212
BRD-K01621458	0.00784853	0.0367166	-0.533204							rhizocarpic-acid	0.00339401	0.0458713	-0.623656		aminomethyltransferase	0.000393442	0.0458182	-0.428145							BCI-hydrochloride	0.00191736	0.0137285	-0.572109
BRD-K08878345	0.00788877	0.0199826	-0.646609							SQ-22536	0.00351344	0.0357583	-0.801468		bisindolylmaleimide	0.000398095	0.0226721	-0.592001							BRD-K19516543	0.00191832	0.0129603	-1.29636
BRD-K97274161	0.00791481	0.0353981	-0.479917							BRD-K63954456	0.00353705	0.0311512	-1.16949		harpagoside	0.000398702	0.0284561	-0.482207							BRD-K64835161	0.00192648	0.0358386	-0.587992
GDC-0879	0.00791591	0.0413491	-0.428457							WYE-125132	0.0035599	0.0258974	-0.522572		MW-STK33-3A	0.000400286	0.0433277	-0.898942							tamoxifen	0.00193786	0.0460045	-0.553056
piperlongumine	0.00792904	0.019935	-0.76983							BRD-K62368279	0.00356075	0.0487942	-0.660821		BRD-K22215695	0.000400498	0.00341304	-0.480958							SA-1478088	0.00193856	0.00728449	-0.492322
I-212148	0.0079597	0.032921	-0.578033							MW-SHH-61	0.00356885	0.0213805	-0.73222		15-delta-prostaglandin-j2	0.000401625	0.00449642	-0.816306							AZD-6482	0.00193997	0.00686246	-0.46517
PI-103	0.007972	0.0185327	-0.348101							tozasertib	0.00359088	0.0109958	-0.798605		QS-11	0.000401819	0.0447299	-0.653578							PSH-010	0.00197061	0.025292	-0.624121
valproic-acid	0.00800305	0.0266147	-0.736506							WZ-7043	0.00364535	0.0407503	-0.792779		colforsin	0.000405612	0.0325234	-0.786831							BRD-K00541156	0.00197958	0.0438619	-0.787651
NSC-23766	0.0080449	0.0411635	-0.355501							geldanamycin	0.00367512	0.022943	-0.8008		STK-249718	0.00040805	0.00299883	-1.17274							torin-1	0.00198293	0.014139	-0.467158
biperiden	0.00807579	0.0244503	-0.867865							amlodipine	0.00368308	0.0283898	-0.485766		BRD-K11928012	0.000409036	0.0205137	-0.568728							BRD-K99633092	0.00198809	0.00971693	-0.681712
trichostatin-a	0.00807673	0.0331023	-0.658487							BRD-K54822214	0.00368432	0.0411447	-1.16199		BRD-K16057611	0.00041318	0.00694392	-1.28554							parthenolide	0.00200665	0.00562772	-0.396355
quinidine	0.0080792	0.045685	-0.77635							BML-259	0.00369802	0.0270258	-0.76795		BRD-K89190195	0.000418255	0.00993992	-0.447995							BRD-K96635690	0.00201203	0.0263398	-1.28441
BRD-K23872647	0.0080892	0.0338414	-0.465799							trichostatin-a	0.00370213	0.0192524	-0.839846		trichostatin-a	0.000418297	0.000959778	-0.469205							neurodazine	0.00202234	0.0246624	-0.798767
THZ-2-98-01	0.00812657	0.0356668	-0.523672							bisindolylmaleimide	0.00370452	0.0183072	-0.482305		QS-11	0.000420241	0.00489944	-0.459709							BRD-K86574132	0.00202419	0.0208197	-0.482936
WZ-4-145	0.00814941	0.0346782	-0.436939							vorinostat	0.00371763	0.00907025	-0.689804		KIN001-242	0.000425016	0.0250526	-0.635782							repaglinide	0.00203001	0.0350693	-0.718748
BRD-K19117583	0.00819104	0.0484843	-0.471607							BRD-K63175663	0.0037478	0.018022	-1.21268		enrofloxacin	0.00042737	0.0131442	-0.598454							CAY-10415	0.00203985	0.0390571	-0.525619
dabrafenib	0.00831059	0.0168374	-0.392711							torin-1	0.00375957	0.0418172	-0.76259		gossypol	0.000428826	0.00227735	-0.462602							NSC-632839	0.00205006	0.0193294	-0.429724
BMS-536924	0.00831689	0.0190791	-0.495498							BRD-A84909344	0.00378533	0.0447646	-0.557256		STK-249718	0.000430898	0.00585076	-0.429157							tosedostat	0.00208825	0.0102987	-0.455453
KM-00927	0.00841519	0.0296007	-0.768037							sirolimus	0.00379276	0.0223846	-0.592937		Y-27632	0.000431465	0.0116375	-0.935377							enzastaurin	0.00209029	0.0357226	-0.580111
pifithrin-mu	0.00849212	0.0315908	-0.580986							MD-041	0.00379407	0.0441643	-0.774568		BRD-A93942655	0.000433635	0.00146751	-1.11151							BRD-K66224104	0.00209663	0.0288196	-0.883117
BRD-K24426149	0.00852538	0.0478435	-0.434582							mepacrine	0.0038041	0.0162279	-0.621351		BRD-A18725729	0.000436475	0.00157145	-1.19323							BRD-K76856691	0.0021168	0.0134446	-1.31912
WZ-3105	0.00855662	0.0229675	-0.527871							QL-X-138	0.00381967	0.0323531	-0.5139		BRD-K26211296	0.000438069	0.0269279	-0.536651							torin-2	0.00215334	0.0125459	-0.449972
BRD-K90999434	0.00880868	0.0416583	-0.475398							cytosporone-b	0.00385165	0.0235434	-0.597514		bucladesine	0.000438412	0.00704878	-0.614697							BRD-K26214610	0.00216115	0.0223419	-0.662977
geldanamycin	0.00889372	0.0303457	-0.309277							BRD-A98200599	0.00385639	0.0311929	-0.628475		BRD-A10330754	0.000441064	0.00837469	-0.712271							tyrphostin-AG-1478	0.00218073	0.014787	-0.362463
BI-2536	0.00895727	0.0244197	-0.517042							lestaurtinib	0.0039107	0.0116985	-0.772973		quiflapon	0.000441655	0.00424279	-1.13898							importazole	0.0021942	0.00974676	-0.543118
trichostatin-a	0.00903697	0.0281605	-0.498127							cyclosporin-a	0.00392526	0.0168436	-0.717365		K784-3187	0.000441722	0.00111928	-0.943528							BRD-K93899689	0.00223581	0.017688	-0.693613
KUC111774N	0.00927627	0.0435973	-0.455645							curcumin	0.00396352	0.00780851	-0.565005		CAM-9-027-3	0.000443863	0.0103302	-0.735135							BRD-A36275421	0.00224655	0.0104548	-0.52406
BRD-K13794505	0.00934512	0.0426778	-0.735719							wortmannin	0.00399133	0.0242045	-0.627556		tyrphostin-AG-825	0.000444626	0.0396958	-0.655387							thioridazine	0.00226847	0.0412362	-0.278858
BRD-K43069600	0.00948004	0.0391603	-0.503244							BMS-345541	0.0040486	0.0110553	-0.580419		apafant	0.000450127	0.0231488	-0.7225							BRD-K19362120	0.00226853	0.00930133	-1.29162
tetrahydrobiopterin	0.00950937	0.0225823	-0.691179							BRD-K72615639	0.0040598	0.0275453	-0.886878		ABT-751	0.000450643	0.00356988	-0.642433							ML-4054	0.0022835	0.0359372	-0.630599
KU-0063794	0.00967277	0.0308261	-0.317951							vinblastine	0.00406207	0.0227272	-0.948725		BRD-K53423944	0.000455744	0.0128788	-1.82044							niguldipine	0.00228883	0.03451	-0.435448
vorinostat	0.00976405	0.0317271	-0.459938							BRD-K88198340	0.00407243	0.0262931	-0.454765		narciclasine	0.000456401	0.00163526	-0.453523							SID-26681509	0.00229725	0.0128272	-0.465779
wortmannin	0.0099949	0.0443448	-0.301998							BRD-K92317137	0.00409495	0.0134712	-0.500375		BRD-K07079548	0.000458612	0.0155054	-0.537186							emetine	0.00229783	0.0194926	-0.566678
BRD-K81814927	0.0101411	0.0247341	-0.650236							BRD-K00551481	0.00411242	0.0269815	-1.09904		KU-C104135	0.000459599	0.00364986	-1.34503							PRL-3-inhibitor-I	0.00230736	0.0269775	-0.580308
fludarabine	0.0101572	0.0369577	-0.506207							geldanamycin	0.00412767	0.0491524	-0.381434		BRD-K83670234	0.00046156	0.00100903	-1.113							crizotinib	0.0023137	0.0165984	-0.344887
CGP-60474	0.0103444	0.0257315	-0.525791							SB-225002	0.00413376	0.0278107	-0.731915		BRD-K66037923	0.000462302	0.0206925	-0.452922							EMF-bca1-16	0.00231501	0.0426468	-0.428232
cediranib	0.0104002	0.0486964	-0.466643							BRD-A70311631	0.00414635	0.0367461	-0.630027		AZ-628	0.000479255	0.0051506	-0.642411							propantheline	0.0023172	0.0291276	-0.674042
radicicol	0.0104751	0.0163427	-0.252772							BRD-K81814927	0.00419395	0.015305	-0.745498		BI-2536	0.000479308	0.00272346	-0.733465							BRD-K67808578	0.00233995	0.0206085	-0.56587
BRD-K98856658	0.0106717	0.0480571	-0.422748							kepone	0.00422463	0.0288394	-0.459036		CAY-10415	0.000479713	0.0174832	-0.694384							THZ-2-98-01	0.00235256	0.0269895	-0.622939
BRD-K21165668	0.0111756	0.0445904	-0.590285							EMF-sumo1-3	0.00428823	0.0337064	-0.705448		SA-1478088	0.000488615	0.0173256	-0.447474							Broad-Sai-370	0.00235672	0.010721	-0.398906
BRD-K75081836	0.0113543	0.0488102	-0.695169							PP-110	0.00435423	0.0223719	-0.517305		olaparib	0.000489893	0.00918826	-0.933822							BRD-K28452084	0.00236943	0.0261718	-0.651535
daunorubicin	0.0115696	0.0404383	-0.840222							7b-cis	0.00446011	0.0380267	-0.738354		IKK-inhibitor-X	0.000490443	0.0302526	-0.472388							F-1566-0341	0.00238809	0.0205495	-1.03004
geldanamycin	0.0116208	0.0477528	-0.222852							BRD-K85818861	0.00450073	0.0160498	-1.03021		apigenin	0.000491177	0.0147208	-0.838205							AZD-8055	0.00239189	0.0306107	-0.427431
BRD-K85853281	0.0117219	0.02807	-0.665209							BRD-K36772364	0.00451813	0.02764	-0.652685		YM-155	0.000497546	0.00217926	-1.15224							methylene-blue	0.00239279	0.0100819	-0.459912
selumetinib	0.0120487	0.0405289	-0.469247							BRD-K73261812	0.00461378	0.0279698	-0.85207		bisbenzimide	0.000500736	0.00473035	-0.627799							BRD-K86961442	0.00239326	0.0468126	-1.26688
AGK-2	0.012201	0.0349172	-0.67476							KU-0063794	0.00461873	0.0177879	-0.413885		verteporfin	0.000500924	0.0184985	-0.548578							PP-110	0.00241093	0.0071108	-0.321719
dabrafenib	0.0126373	0.0225613	-0.438366							BRD-K84924563	0.00462194	0.0370754	-0.500701		A-443644	0.000507137	0.00316683	-0.996243							KU-C104491	0.00241262	0.0235899	-0.603301
vemurafenib	0.0127956	0.0236498	-0.300848							quinoclamine	0.00466541	0.0206252	-0.516025		PD-0325901	0.000511227	0.00852734	-0.397522							phorbol-12-myristate-13-acetate	0.00243506	0.0135526	-0.506858
GSK-1070916	0.0128242	0.0347454	-0.63371							wortmannin	0.00466741	0.0324185	-0.970562		RS-504393	0.000519092	0.00757977	-0.622354							BRD-K36620425	0.00244498	0.0334839	-0.51078
KN-93	0.0131531	0.0423439	-0.406788							CVF-SUMO-11	0.00467653	0.0478791	-1.12465		trichostatin-a	0.00052051	0.00371378	-1.59591							arachidonyl-trifluoro-methane	0.00244588	0.0405848	-0.52352
BRD-K23673040	0.0132328	0.0384534	-0.420264							K784-3187	0.00471921	0.0187129	-0.553216		STK-111867	0.000523229	0.00260363	-0.715542							BRD-K54046891	0.00244925	0.0271343	-1.29318
BRD-K71726959	0.0133498	0.0469625	-0.432107							manumycin-a	0.00473747	0.0371679	-0.624663		BRD-K92047490	0.000523794	0.0389458	-0.520966							BRD-K46267071	0.00246179	0.0100673	-1.29092
vorinostat	0.0136983	0.0265179	-0.43805							YM-155	0.00481662	0.0105061	-0.50209		BRD-K89696951	0.00052736	0.00555314	-0.764325							thioridazine	0.0024866	0.0411684	-0.296415
torin-2	0.0143015	0.0390323	-0.374602							BO2-inhibits-RAD51	0.00483489	0.0205347	-0.483492		BRD-K94035551	0.000528357	0.00700254	-0.445883							MK-2206	0.00251326	0.0169798	-0.484101
NVP-TAE684	0.0143734	0.0484582	-0.636206							BRD-K11362964	0.00484229	0.0159015	-1.12188		veliparib	0.000529947	0.0140409	-0.469654							BRD-K06436323	0.00251929	0.0261361	-0.836247
tanespimycin	0.0146899	0.0350943	-0.45235							BRD-A18411371	0.00485835	0.0142706	-0.646167		tizanidine	0.00053683	0.00820598	-1.32097							WYE-125132	0.00254803	0.026452	-0.415428
radicicol	0.0152113	0.0356817	-0.273178							geldanamycin	0.00491593	0.0304925	-0.749595		BRD-K89329876	0.000537818	0.0051648	-0.730402							BRD-K75430629	0.00255823	0.0447815	-0.431429
BRD-K04695623	0.0155074	0.0402047	-0.455125							wortmannin	0.00494513	0.0253698	-0.804439		tamoxifen	0.000538721	0.0160989	-0.726456							temsirolimus	0.00256271	0.0323689	-0.3224
oxetane	0.0160523	0.0385727	-0.700184							KIN001-244	0.00506174	0.0232258	-0.834729		etomoxir	0.000539269	0.0091111	-0.429444							BRD-K62368279	0.00258263	0.0406542	-0.578423
daunorubicin	0.0174043	0.046012	-0.527728							trichostatin-a	0.00507162	0.0225644	-0.593291		pifithrin-mu	0.000542529	0.0135135	-0.544366							LDN-193189	0.00258745	0.00730074	-0.485009
vorinostat	0.0188972	0.0404113	-0.404294							AZD-6482	0.00509935	0.0285554	-0.585422		PHA-793887	0.000547419	0.0342722	-0.575823							BRD-K39597586	0.00260311	0.0449842	-0.571286
staurosporine	0.018942	0.0383559	-0.454015							bisindolylmaleimide	0.0052043	0.0319078	-0.41088		dasatinib	0.000549169	0.0101907	-0.585344							BRD-A68065211	0.00260611	0.00949026	-0.553987
BRD-K40329609	0.0198415	0.043985	-0.577729							BRD-K25373946	0.0052268	0.0300828	-0.463919		BO2-inhibits-RAD51	0.000553848	0.00386981	-0.761324							dasatinib	0.00262098	0.0434598	-0.407797
trichostatin-a	0.019931	0.0395671	-0.527603							auranofin	0.00529304	0.0320112	-0.462091		BRD-K54687541	0.000554648	0.0148448	-0.450943							BRD-K92317137	0.00263762	0.00712885	-0.475586
BRD-K42644990	0.0199338	0.031209	-0.479119							artesunate	0.00531322	0.0381538	-0.521441		cyclophosphamide	0.000555575	0.0062992	-1.01487							CAM-9-027-3	0.00265472	0.00926468	-0.475402
PD-168077	0.0199882	0.0426583	-0.529703							ASN-05257430	0.00536972	0.0249162	-0.449192		methylene-blue	0.000556548	0.00953324	-0.741957							tretinoin	0.0026617	0.0275713	-0.297194
wortmannin	0.020331	0.0488257	-0.271097							AG-14361	0.00545969	0.0198298	-0.461597		RITA	0.000557113	0.0192338	-0.515326							skatole	0.00267992	0.0447482	-0.436076
trichostatin-a	0.0206815	0.0484878	-0.715918							BRD-K63181962	0.00546589	0.0133382	-0.623316		GSK-3-inhibitor-IX	0.000565233	0.0104551	-0.728992							cytochalasin-d	0.00270849	0.0128415	-0.594296
BI-2536	0.0206849	0.0402387	-0.29604							chaetocin	0.00547123	0.0347629	-0.737972		trichostatin-a	0.000568356	0.00529324	-1.18466							kinetin-riboside	0.00271105	0.0321519	-0.455737
JNK-9L	0.0209407	0.0336296	-0.647927							I-212148	0.0054736	0.0253086	-1.11422		wortmannin	0.00057166	0.00346576	-0.537656							BRD-K56489029	0.00274686	0.0382136	-0.649897
thioridazine	0.0217326	0.0450446	-0.156092							niclosamide	0.00549655	0.0211651	-1.05197		hexylcaine	0.000573526	0.0129133	-0.563339							withaferin-a	0.00274735	0.0361313	-0.555408
curcumin	0.0221974	0.0324445	-0.345693							WYE-125132	0.00553419	0.0328102	-0.576407		kenpaullone	0.000576191	0.0242992	-1.06281							BRD-K18163752	0.0027592	0.0127977	-1.01746
BMS-345541	0.023365	0.0489964	-0.418304							9-methyl-5H-6-thia-4,5-diaza-chrysene-6,6-dioxide	0.00556286	0.0319263	-0.72118		NVP-AUY922	0.000576905	0.00201325	-0.557514							BRD-K89961851	0.00276643	0.0183889	-1.27769
trichostatin-a	0.0256011	0.0363872	-0.303498							BRD-K99636700	0.00557001	0.016027	-0.469228		BRD-K19516543	0.000581348	0.0054856	-1.68916							BRD-K11671649	0.00277171	0.0242041	-0.584751
mocetinostat	0.0308372	0.047159	-0.568234							BRD-K94719962	0.00563039	0.049303	-0.703217		avicin-d	0.000583614	0.00373983	-1.57652							ST-4028268	0.00277264	0.0156687	-0.685149
										MD-041	0.00564409	0.0199022	-1.06169		L-741742	0.000590832	0.0109639	-0.507325							cilnidipine	0.00278235	0.041666	-0.456181
										BRD-K69003436	0.00569537	0.0405256	-0.595767		trichostatin-a	0.000592501	0.00360487	-0.424157							BRD-K00859168	0.00279318	0.0244972	-0.895781
										trichostatin-a	0.00571046	0.00977555	-0.43652		bisindolylmaleimide-ix	0.00059536	0.0023218	-0.855937							BRD-A04172077	0.0028047	0.0413609	-0.869023
										amonafide	0.00573113	0.0140676	-0.740407		BRD-K51973945	0.00059794	0.00401778	-0.995214							danusertib	0.00280491	0.0190717	-1.0234
										BRD-K45232279	0.00575489	0.0429026	-0.482193		thiostrepton	0.000601653	0.00441728	-1.116							BRD-K62019540	0.00282326	0.0246047	-0.463696
										CP466722	0.00575891	0.0339168	-0.752874		SB-216763	0.000601913	0.0175884	-1.20115							salermide	0.00282777	0.00877369	-0.462491
										BRD-K80094086	0.00576061	0.0333448	-1.11068		BRD-K05649647	0.000610698	0.00346442	-0.898386							bisindolylmaleimide	0.0028317	0.021008	-0.422752
										PIK-75	0.00577935	0.0232543	-0.636339		gemcitabine	0.000613939	0.006217	-0.440417							K784-3188	0.00283992	0.0188831	-0.575224
										MG-132	0.00584715	0.0368121	-0.770201		BRD-K29506255	0.00061718	0.0398188	-0.706006							torin-2	0.00288489	0.0126135	-0.475493
										BRD-A43126523	0.00584746	0.0359799	-0.658685		temsirolimus	0.000617871	0.00764799	-0.798747							ABT-737	0.00289399	0.0273761	-0.297684
										BRD-A98050686	0.00586078	0.0292094	-0.595432		proscillaridin	0.000625018	0.00422651	-1.02156							AG-957	0.00290333	0.049313	-0.681623
										COT-10b	0.00591671	0.0190302	-0.310167		alvocidib	0.000633916	0.00348114	-1.02258							BRD-K94493764	0.00291143	0.0449672	-0.674203
										trichostatin-a	0.00592387	0.0181974	-0.494955		GSK-3-inhibitor-IX	0.000637038	0.0162121	-0.844663							COL-3	0.00291522	0.0124099	-0.76121
										importazole	0.0059244	0.0448723	-0.522387		dephostatin	0.000637407	0.0476302	-0.592341							BRD-A81282034	0.00292326	0.0493298	-0.635727
										phloretin	0.00607001	0.0270172	-0.436643		MDL-29951	0.000638853	0.0295379	-0.461789							BRD-K14790374	0.0029473	0.0219868	-0.66071
										trichostatin-a	0.00611082	0.0271175	-0.641816		PJ-34	0.00064519	0.0183025	-0.855301							rhodomyrtoxin-b	0.00296355	0.0177322	-0.500705
										panobinostat	0.00612865	0.0161889	-0.521023		arachidonyl-trifluoro-methane	0.000645594	0.00145802	-0.815855							CHEMBL-399379	0.0029774	0.00845565	-0.52939
										BRD-K43069600	0.00617427	0.0305124	-0.60186		PHA-793887	0.000653144	0.00263673	-0.388668							NSC-632839	0.0030104	0.0243545	-0.512572
										AKT-inhibitor-1-2	0.00622686	0.04924	-0.629793		BRD-K98219271	0.000656552	0.0158569	-0.424167							BRD-K34394296	0.00301476	0.0324	-0.414324
										tozasertib	0.0062338	0.039313	-0.490204		BRD-K84855052	0.000656966	0.00659573	-0.993263							TUL_XXI035	0.00304633	0.00918559	-0.687621
										4-hydroxy-2-nonenal	0.00625468	0.0361952	-0.603385		BRD-K08878345	0.000664853	0.00263903	-1.05663							prostaglandin	0.0030514	0.0437836	-0.7037
										trichostatin-a	0.00630194	0.0208145	-0.412042		nicergoline	0.000666679	0.0228702	-0.84117							tanespimycin	0.0030706	0.013659	-0.462244
										trichostatin-a	0.00633674	0.0165366	-0.696568		dipivefrine	0.000667879	0.035732	-0.729957							parthenolide	0.00310591	0.0145851	-0.416475
										trichostatin-a	0.00636584	0.0150514	-0.493658		EMF-bca1-16	0.000669836	0.0112999	-1.06188							bisindolylmaleimide	0.00311009	0.0223621	-0.588693
										cilostamide	0.00640528	0.0466883	-1.18177		phenethyl-isothiocyanate	0.000671278	0.00797227	-0.715646							BRD-K39345836	0.00311318	0.04745	-0.614315
										quetiapine	0.00646673	0.0398333	-0.705192		BO2-inhibits-RAD51	0.000671518	0.0352532	-0.579031							sirolimus	0.00312523	0.0339807	-0.405946
										BRD-K87726525	0.00649648	0.0418103	-0.531272		16,16-dimethylprostaglandin-e2	0.000674071	0.0186462	-0.758224							IKK-2-inhibitor-V	0.00312993	0.00898393	-0.334388
										vorinostat	0.00653168	0.0327584	-0.566746		BRD-K86456986	0.000674669	0.00338368	-0.79075							AG-957	0.00314255	0.0293672	-0.714198
										idarubicin	0.00654028	0.025171	-0.740152		BRD-K60932973	0.000678248	0.0235253	-0.489514							ST-4029573	0.00314929	0.0173121	-0.558118
										vorinostat	0.00659795	0.0393807	-0.505364		iodoacetic-acid	0.000679775	0.0233678	-0.982098							kinetin-riboside	0.00315209	0.00891997	-0.287713
										BRD-K78883024	0.00668823	0.0264113	-0.426233		DUP-697	0.000682195	0.0105897	-0.596298							MW-STK33-1C	0.00315876	0.00761788	-0.500883
										AG-879	0.00669867	0.0324039	-0.662146		torin-1	0.00068886	0.00298609	-0.662346							cucurbitacin-i	0.00316328	0.0252021	-0.474434
										BRD-K07877311	0.00671524	0.0395176	-0.694472		kenpaullone	0.000694127	0.0323169	-0.644658							HG-5-113-01	0.0031972	0.0307106	-0.773602
										cyclophosphamide	0.0067695	0.0342344	-0.528731		cetraxate	0.000695718	0.0129318	-0.416133							SD-6-035-A8	0.00321361	0.0393097	-0.46616
										BRD-K35638681	0.00680287	0.0462412	-0.865954		BI-2536	0.000698734	0.00545838	-0.394984							PNU-74654	0.0032992	0.0170324	-0.373544
										nifedipine	0.00681448	0.0453105	-0.419719		PF-562271	0.000707025	0.0434918	-0.718632							BRD-K98519396	0.00330033	0.0343741	-0.680585
										idarubicin	0.0068203	0.0122272	-0.634234		pergolide	0.000707459	0.0371549	-0.407615							ST-019366	0.00331559	0.0266408	-1.04493
										NVP-AUY922	0.006936	0.0181238	-0.437143		CG-930	0.000707519	0.03024	-0.691344							BRD-K82092559	0.00332076	0.0228605	-0.812225
										DL-PDMP	0.00705083	0.03081	-0.40046		daunorubicin	0.000709381	0.00369941	-0.745877							BRD-A60386802	0.00332146	0.0418976	-0.389393
										ZG-10	0.00707557	0.0182508	-0.490429		BRD-K05402890	0.0007252	0.00511846	-0.603464							purvalanol-a	0.00335202	0.0358422	-0.569163
										PIK-75	0.00713394	0.0195494	-0.650059		famciclovir	0.00072883	0.0058931	-0.695696							niguldipine	0.00335332	0.0122795	-0.442366
										sirolimus	0.00720411	0.0461307	-0.874778		BRD-K67778494	0.000729931	0.0345604	-0.863118							dexamethasone	0.00335641	0.0379394	-0.634539
										A-443644	0.00722505	0.0170939	-0.609005		avicin-d	0.000730662	0.00770698	-0.659445							BRD-K82750814	0.00336011	0.0289577	-1.14482
										cycloheximide	0.00727842	0.0245596	-0.592661		trichostatin-a	0.000737005	0.00215291	-0.981104							BRD-K20178228	0.0033867	0.0420156	-0.655368
										daunorubicin	0.00731519	0.0288871	-0.738828		teniposide	0.000738408	0.00620954	-0.645367							NVP-AUY922	0.00341006	0.00994959	-0.425373
										trichostatin-a	0.00733701	0.0201307	-1.02781		BRD-K26304855	0.000743184	0.00338222	-0.706265							RAN-05	0.00341518	0.0467995	-0.504951
										mycophenolic-acid	0.00739833	0.0366509	-0.720979		lovastatin	0.000746419	0.00389622	-0.43494							K784-3187	0.00344719	0.0409834	-0.847514
										trichostatin-a	0.0074458	0.021057	-0.967405		KIN001-220	0.000750397	0.0316001	-0.611785							BRD-K51683034	0.00344833	0.0235906	-0.709743
										W-9	0.00772769	0.0407033	-0.874108		CVF-SUMO-11	0.000752658	0.0106798	-1.04284							BRD-K41925105	0.0034747	0.0437392	-0.529095
										trichostatin-a	0.00777577	0.0417734	-0.959432		THZ-2-98-01	0.000755391	0.0102008	-0.798119							cyclosporin-a	0.00351129	0.0407403	-0.847295
										staurosporine	0.00779256	0.0164369	-0.538775		parthenolide	0.000762954	0.00389756	-0.561742							ERK-inhibitor-11E	0.00351866	0.0215206	-0.442852
										tosedostat	0.00781338	0.0194313	-0.427923		tozasertib	0.000767035	0.00503817	-0.664774							pyrvinium-pamoate	0.00352499	0.00843754	-0.432471
										BRD-K65242613	0.00781349	0.0446016	-0.756221		BRD-K62902879	0.000768658	0.0131564	-0.458115							geldanamycin	0.00355953	0.0177841	-0.642499
										KO-143	0.00791421	0.0244871	-0.480246		BRD-K66037923	0.000777387	0.0397468	-1.3178							ZM-336372	0.00355966	0.0469444	-0.3226
										vorinostat	0.00795988	0.0240014	-0.494054		KIN001-055	0.000781135	0.0191357	-0.469361							XL-147	0.00359385	0.0478349	-0.5139
										PLX-4720	0.00796385	0.0145594	-0.457792		WH-4025	0.000784242	0.0105919	-0.459137							radicicol	0.00362651	0.00936836	-0.276476
										trichostatin-a	0.00800331	0.037214	-0.856043		dexamethasone	0.0007875	0.0152886	-0.647083							trichostatin-a	0.00365834	0.0127318	-0.633657
										everolimus	0.00802566	0.0251146	-0.482719		trichostatin-a	0.000795227	0.00193236	-1.33919							sirolimus	0.00368608	0.0131816	-0.48597
										BRD-K00313977	0.00803513	0.0435344	-0.754575		BRD-K52914903	0.000796143	0.00330953	-0.896061							BRD-K01608965	0.00369309	0.04379	-1.23473
										trichostatin-a	0.00815611	0.0182974	-0.519944		K784-3188	0.000797016	0.00412467	-0.683644							BRD-K90826279	0.00371605	0.0274367	-0.395992
										tetrahydrobiopterin	0.0081774	0.0199585	-0.671254		BRD-K40566034	0.000799877	0.041616	-0.362313							COT-10b	0.00373441	0.00904283	-0.380492
										WZ-3105	0.00818749	0.025964	-0.519265		BRD-K69569876	0.00080017	0.00674165	-0.881997							MD-049	0.00380458	0.0448969	-0.92694
										dihydrexidine	0.0083133	0.0270486	-0.691902		bisindolylmaleimide	0.000801742	0.00908097	-0.79856							BRD-K55749829	0.00381854	0.0470045	-1.22197
										YM-155	0.00839063	0.0177321	-0.466296		PIK-75	0.000812208	0.00258449	-0.749372							BRD-K44828732	0.00394396	0.0305582	-0.566973
										alvocidib	0.00841913	0.0305736	-0.593419		THZ-2-98-01	0.000814479	0.00773927	-0.950942							ursolic-acid	0.00395292	0.0103961	-0.47198
										FU-JMBII127B	0.00844715	0.0367888	-0.508629		BRD-K31126514	0.000819197	0.00793125	-1.64586							BNTX	0.00396555	0.0307961	-0.54854
										cucurbitacin-i	0.0084588	0.0492715	-0.357322		BRD-A94297859	0.000822692	0.00584113	-1.07813							K784-3187	0.00397072	0.0158772	-0.427644
										mitoxantrone	0.00854259	0.0219231	-0.483751		BRD-K44366801	0.000825137	0.00999138	-1.32954							geldanamycin	0.00397809	0.0148432	-0.661114
										PI-103	0.00856065	0.0197154	-0.487033		SB-205607	0.000828434	0.024823	-0.765692							BRD-K86574132	0.00397993	0.0188886	-0.431443
										trichostatin-a	0.00860507	0.0299543	-0.48082		WZ-3105	0.000829287	0.0018382	-0.819707							pifithrin-mu	0.0039919	0.0320561	-0.319056
										BRD-K99636700	0.00866647	0.0369632	-0.415125		BRD-K23978082	0.000840646	0.00575683	-0.749977							geldanamycin	0.00404389	0.0184937	-0.291286
										ryuvidine	0.00878744	0.0192616	-0.586834		raltitrexed	0.000842192	0.0167631	-0.617927							BRD-A18725729	0.00407241	0.0290935	-0.552713
										tacedinaline	0.00881597	0.0360938	-0.398516		TPCA-1	0.000842955	0.00550952	-0.735741							fluphenazine	0.00408601	0.0270232	-0.260447
										BRD-K68007270	0.00882822	0.0251519	-0.973499		PHA-793887	0.000844495	0.00905403	-1.17385							emetine	0.00410544	0.0129106	-0.575584
										BRD-K66805710	0.00883455	0.0451004	-0.531065		valdecoxib	0.000848635	0.00570229	-0.766951							lacidipine	0.00411446	0.0489427	-0.434594
										BRD-K72615639	0.00883848	0.0323942	-0.516697		BRD-K77547509	0.000855858	0.0075538	-1.1788							BRD-K98731749	0.00411868	0.0276416	-0.665103
										NSC-3852	0.00886917	0.0217557	-0.686983		ryuvidine	0.000859156	0.0117951	-0.865712							vemurafenib	0.00413954	0.017353	-0.341938
										trichostatin-a	0.00908691	0.0399896	-0.642903		LE-135	0.000862205	0.0117142	-0.40367							vemurafenib	0.00417248	0.0295901	-0.362126
										panobinostat	0.00922788	0.0281643	-0.788727		BRD-K62748479	0.000864153	0.0233268	-0.669056							BRD-K94493764	0.00418144	0.039653	-0.523219
										homoharringtonine	0.00925371	0.0267995	-0.459913		SC-I-004	0.000868143	0.0139171	-0.660102							PI-103	0.00419348	0.0136202	-0.444579
										GSK-3-inhibitor-IX	0.00937101	0.0413789	-0.36106		SB-590885	0.000876515	0.0423389	-0.662653							loperamide	0.00421149	0.0218503	-0.434242
										perhexiline	0.00940102	0.0480032	-0.498233		fostamatinib	0.000881177	0.00451393	-0.757483							SA-1478088	0.00421504	0.0109026	-0.41073
										mitoxantrone	0.00962137	0.0441057	-0.525741		mepireserpate	0.000886122	0.0275589	-0.838933							BRD-K76236182	0.00422266	0.02811	-0.576571
										iproniazid	0.00973079	0.0480049	-0.655923		AG-14361	0.000890394	0.00403486	-0.667866							parecoxib	0.0042689	0.0474588	-0.6646
										BRD-K73261812	0.0098609	0.034169	-0.642822		purmorphamine	0.00089194	0.0100872	-0.428442							7b-cis	0.00428106	0.0397874	-0.349899
										HU-211	0.00989418	0.0413443	-0.965409		methylene-blue	0.000905664	0.00333675	-0.540216							BRD-K51895259	0.0043164	0.0192096	-1.2134
										K784-3188	0.00990132	0.0293585	-0.523405		16,16-dimethylprostaglandin-e2	0.000909408	0.0401004	-0.568684							CHEMBL-399379	0.00433908	0.0223612	-0.336088
										KU-0063794	0.00999294	0.0379373	-0.671756		BRD-K50776152	0.000911414	0.0143127	-1.17581							RS-I-002-6	0.00435583	0.0408574	-0.338682
										curcumin	0.0106042	0.0298376	-1.01012		parthenolide	0.000918736	0.0216262	-0.208712							WH-4023	0.00438129	0.0296494	-0.311768
										AKT-inhibitor-IV	0.0107483	0.0359374	-0.710922		kitasamycin	0.000924609	0.0058848	-0.385367							tosedostat	0.0043832	0.0117229	-0.363179
										torin-2	0.0108424	0.0460445	-0.654608		doxorubicin	0.000936167	0.00385405	-1.47237							radicicol	0.00440161	0.0148014	-0.304071
										BRD-A68820570	0.0109146	0.0268678	-0.494318		wortmannin	0.000939644	0.00569515	-0.414626							WYE-125132	0.00444397	0.0220583	-0.371373
										alvocidib	0.0109618	0.0341634	-0.654254		PHA-793887	0.000941332	0.04979	-0.320644							torin-1	0.00451009	0.0241988	-0.384185
										biperiden	0.0109947	0.0311785	-0.594428		thiothixene	0.000950804	0.0074192	-0.605755							BRD-A25416824	0.0045455	0.0335607	-0.657088
										trichostatin-a	0.0110366	0.026395	-0.697913		piretanide	0.000951579	0.00875028	-0.853782							BRD-K61894884	0.0046722	0.0180783	-0.384108
										torin-1	0.0111297	0.0458022	-0.65303		MD-041	0.000958176	0.00312351	-0.8485							ST-056792	0.00475463	0.0408946	-0.377775
										vorinostat	0.0111856	0.0273115	-0.611479		PF-562271	0.000962376	0.00271646	-1.1452							JW-7-24-1	0.00485737	0.0252956	-0.340024
										PF-562271	0.0112716	0.0232332	-0.469839		DMAB-anabaseine	0.000967239	0.0260833	-0.583257							estradiol	0.00487085	0.0361065	-0.260252
										tamoxifen	0.0112909	0.0438253	-0.842186		erismodegib	0.000974757	0.0137715	-0.424303							OSI-027	0.00495032	0.0290548	-0.342299
										PLX-4720	0.0113784	0.0211462	-0.41094		ALW-II-49-7	0.000975303	0.00799634	-0.730952							narciclasine	0.00495856	0.0085284	-0.352754
										trichostatin-a	0.0114038	0.0367657	-0.507477		SA-792574	0.000987773	0.0238307	-1.03271							RDR-01440SC	0.00496392	0.0302514	-0.578442
										AZD-8055	0.0114352	0.0393385	-0.673556		MST-312	0.000989984	0.0216127	-0.425425							emetine	0.00504043	0.0281166	-0.545356
										LE-135	0.0114653	0.0435359	-0.43536		fostamatinib	0.000996889	0.0299462	-0.531266							KO-143	0.005131	0.0164945	-0.350948
										mepacrine	0.0115116	0.0493139	-0.372113		BRD-K76856691	0.00100341	0.0079459	-1.1418							tyrphostin-AG-126	0.00515084	0.0169573	-0.467114
										BRD-K30640165	0.0116655	0.0396861	-0.686066		BRD-K55896799	0.001004	0.0147571	-0.814847							BW-B70C	0.00518493	0.0347639	-0.582997
										MD-II-051	0.0116917	0.0431399	-0.465053		BRD-K95196255	0.00100694	0.00627582	-0.434691							cercosporin	0.00518661	0.0235177	-0.513143
										QL-X-138	0.0117396	0.0480722	-0.450371		loreclezole	0.00100722	0.0434668	-1.34269							BRD-K19166598	0.00519763	0.0315179	-0.480584
										BRD-K21170640	0.0118102	0.0440963	-0.384531		rolitetracycline	0.00101164	0.010137	-0.69492							panobinostat	0.00521499	0.00933946	-0.382675
										ER-27319	0.0118733	0.0299291	-0.46766		H-7	0.00102096	0.00687011	-0.628539							nisoxetine	0.00534431	0.0398391	-0.547463
										CT-200783	0.0118767	0.0315634	-0.385948		NSC-632839	0.00102145	0.00243138	-0.879961							BRD-K82685933	0.00540044	0.0447451	-0.603828
										10-DEBC	0.0118853	0.0418836	-0.827489		PAC-1	0.00102224	0.00705487	-0.500072							CGP-60474	0.00546196	0.0183615	-0.312589
										vorinostat	0.0118864	0.0282332	-0.408935		trichostatin-a	0.00102283	0.00656758	-1.24014							BRD-A37735495	0.00546965	0.034165	-0.486645
										BRD-K85853281	0.0119529	0.0238159	-0.54268		dorsomorphin	0.00102523	0.00366685	-0.769461							SA-1447005	0.00547993	0.0307637	-0.388629
										MW-STK33-23	0.0119807	0.0248717	-1.09828		importazole	0.00103149	0.00286149	-0.687508							BRD-K05331696	0.00557133	0.0320492	-0.535544
										paclitaxel	0.0120085	0.0362141	-0.594451		BRD-A41114263	0.0010336	0.0342903	-0.825444							obatoclax	0.00559434	0.0340182	-0.459077
										Broad-Sai-595	0.0120445	0.0442147	-0.632964		NSC-3852	0.00104569	0.00576084	-0.607286							BRD-K82732294	0.00560404	0.0405428	-0.563783
										auranofin	0.0122146	0.0208201	-0.709769		K784-3131	0.00104654	0.00447974	-0.943507							torin-2	0.0056304	0.0157847	-0.362738
										CGP-60474	0.0123414	0.0391333	-0.716967		cytarabine	0.00104891	0.0230801	-0.586947							BMS-536924	0.00563401	0.0456709	-0.294496
										granisetron	0.0124634	0.04325	-0.524514		BIBR-1532	0.00105468	0.020932	-0.378454							tubacin	0.00564945	0.0346261	-0.671112
										AT-7519	0.0125064	0.0305031	-0.483441		inhibitor-BEC	0.00106774	0.0410671	-0.636457							AZD-7545	0.00568667	0.0224762	-0.368382
										A-443644	0.012583	0.0283058	-0.449811		BRD-A21406558	0.00107323	0.0143621	-0.755293							homoharringtonine	0.00574209	0.0159016	-0.503614
										trichostatin-a	0.0127124	0.028568	-0.853386		BRD-K89692698	0.00107747	0.00390893	-0.609806							BRD-K49861754	0.0058021	0.0322439	-0.49502
										SA-25547	0.0127152	0.0274575	-0.857842		sotalol	0.0010801	0.0313621	-0.381792							WZ-4002	0.00583234	0.0353881	-0.434177
										AG-957	0.012756	0.0453538	-0.447505		KIN001-127	0.00108202	0.017332	-0.592174							HDAC1-selective	0.00586778	0.0231666	-0.382644
										trichostatin-a	0.0128009	0.0383694	-0.903796		dasatinib	0.00108453	0.00382124	-0.497799							K784-3187	0.00587583	0.0445196	-0.625109
										AZD-8055	0.0132974	0.0475442	-0.554525		CT-200783	0.00109913	0.00924648	-0.217673							BRD-K35638681	0.00587687	0.040217	-0.525221
										TGX-115	0.0135738	0.0388261	-0.399013		staurosporine	0.00110542	0.00276021	-1.34914							fenretinide	0.0059349	0.036099	-1.24268
										PF-562271	0.0136432	0.0282716	-0.658441		phenolphthalein	0.00110549	0.0358104	-0.435364							withaferin-a	0.00594597	0.0330022	-0.795988
										dactinomycin	0.0137981	0.0388048	-0.505734		geldanamycin	0.00110619	0.0044991	-0.591968							BRD-A81282034	0.00602797	0.0300898	-0.499595
										wortmannin	0.0138143	0.0427366	-0.493359		THZ-2-98-01	0.00111723	0.0244387	-0.481457							malonoben	0.00609861	0.0257546	-0.485374
										dactinomycin	0.013921	0.0272234	-0.576584		teniposide	0.00112221	0.0112762	-0.687243							radicicol	0.00610886	0.0348554	-0.509718
										BRD-K05326558	0.0141339	0.0352693	-0.384034		cyclopamine	0.00112281	0.0187568	-0.568103							PAC-1	0.006111	0.0194167	-0.441661
										trichostatin-a	0.0141463	0.0353427	-0.373874		MLN-2238	0.00112513	0.0104524	-0.45094							BRD-K84023371	0.00618332	0.0400845	-0.540298
										torin-2	0.014175	0.0337954	-0.500501		PF-750	0.00113843	0.028501	-0.541881							CD-1530	0.00619888	0.0317329	-0.46766
										WYE-125132	0.0142274	0.0444913	-0.682456		mitomycin-c	0.00114064	0.0280672	-0.518356							trifluoperazine	0.00621931	0.0351983	-0.245842
										AT-7519	0.0145407	0.0277409	-0.413774		trifluoperazine	0.00114096	0.0227051	-0.662976							BX-795	0.00623407	0.0436403	-0.390521
										PI-103	0.0148204	0.0387349	-0.595645		RK-682	0.00114151	0.0195439	-0.856952							CD-437	0.0062956	0.0231567	-0.276142
										PIK-75	0.0148838	0.0332029	-0.44599		ursolic-acid	0.00115565	0.00637269	-0.629758							SA-424294	0.00632372	0.043668	-1.16919
										dabrafenib	0.0149924	0.026332	-0.41577		ST-4028268	0.00116331	0.013429	-0.650677							sorafenib	0.00637824	0.0455795	-0.980184
										BRD-K58288048	0.0152271	0.0334062	-0.869769		parbendazole	0.00116446	0.00760636	-0.601818							narciclasine	0.00644426	0.0162441	-0.307876
										trichostatin-a	0.0154674	0.0408091	-0.669816		SB-225002	0.00116483	0.00782223	-0.792102							vemurafenib	0.00649354	0.0290183	-0.340093
										JAS07-008	0.0155219	0.0402326	-0.492552		1,2-dichlorobenzene	0.00116753	0.0132791	-0.633295							saracatinib	0.00651175	0.029781	-0.332362
										PP-3	0.0155559	0.0420488	-0.618685		CAY-10585	0.00116967	0.00303922	-1.12084							MK-2206	0.00655506	0.0377666	-0.382289
										camptothecin	0.0160005	0.0463448	-0.621154		STK-111867	0.00117184	0.00902926	-0.413331							pitavastatin	0.00657457	0.0362024	-0.703194
										trichostatin-a	0.0162209	0.0379938	-0.317384		withaferin-a	0.00119077	0.0131528	-1.86765							piperlongumine	0.00666525	0.0234659	-0.295929
										trichostatin-a	0.0170788	0.0321479	-0.387891		BJM-CSC-15	0.00121014	0.0100701	-0.813473							BRD-K98731749	0.00667583	0.0427668	-0.590045
										BRD-K77547920	0.0171832	0.0487495	-0.655669		mirtazapine	0.00121916	0.0291917	-0.545141							BRD-K35832492	0.00671843	0.0192222	-1.06977
										pirarubicin	0.0175762	0.04239	-0.635774		BRD-K68495126	0.00122081	0.00629865	-1.00511							PHA-793887	0.00673707	0.0371248	-0.393483
										narciclasine	0.0177935	0.0449898	-0.562755		saracatinib	0.00122238	0.0192095	-0.976052							vinblastine	0.00674394	0.0328465	-0.4497
										trichostatin-a	0.0180574	0.0348261	-0.696457		trichostatin-a	0.00122341	0.00231598	-0.762075							TGX-115	0.00676082	0.0475822	-0.337153
										doxorubicin	0.0181916	0.034718	-0.494404		vorinostat	0.00123512	0.00257789	-0.743503							rottlerin	0.00677328	0.0264239	-0.372166
										PP-110	0.018748	0.0409857	-0.372517		serdemetan	0.00123941	0.00907866	-0.713682							valyltryptophan	0.00679551	0.0487943	-0.580366
										trichostatin-a	0.018898	0.0357384	-0.428361		PHA-793887	0.00124488	0.0170172	-0.507677							withaferin-a	0.00681069	0.0393515	-0.432181
										trichostatin-a	0.0190247	0.0481903	-0.432074		BRD-K52904470	0.00124624	0.00755755	-0.670802							geldanamycin	0.00686654	0.0345529	-0.358591
										JNK-9L	0.0195819	0.0316897	-0.589855		tivozanib	0.00124629	0.00375084	-0.725175							withaferin-a	0.00697378	0.0433051	-0.429358
										BRD-K92419424	0.0197215	0.0400435	-0.525281		AKT-inhibitor-1-2	0.00124767	0.00815474	-0.528087							HDAC1-selective	0.00699943	0.0300199	-0.395582
										KU-0060648	0.0201341	0.0364094	-0.374039		SA-1447005	0.00125798	0.0104253	-0.755275							AT-7519	0.00700688	0.0142168	-0.3663
										MW-STK33-23	0.0204277	0.0366045	-0.470651		BRD-K32862555	0.00126435	0.0139414	-0.40933							manumycin-a	0.00701195	0.0287926	-0.452414
										BIIB021	0.0205471	0.0477403	-0.669632		THZ-2-98-01	0.00126627	0.0167641	-0.756633							MW-STK33-97	0.00702131	0.0405684	-0.619119
										phloretin	0.0205502	0.043045	-0.345521		daunorubicin	0.00127592	0.0048083	-1.46911							PAC-1	0.00703455	0.0297014	-0.435429
										BRD-K41797142	0.0212702	0.046916	-0.5086		JAK3-Inhibitor-II	0.00129337	0.00718942	-0.561603							GW-405833	0.00707458	0.0342471	-0.432739
										mitoxantrone	0.0223958	0.0381218	-0.481319		ispinesib	0.00129584	0.0175693	-1.16837							methylene-blue	0.00722394	0.0191003	-0.508697
										trichostatin-a	0.0225193	0.0474642	-0.412551		isoliquiritigenin	0.00132502	0.0499247	-0.535903							naftidrofuryl	0.00722628	0.0362967	-0.647595
										trichostatin-a	0.023594	0.0424284	-0.624907		BRD-A32449311	0.00133315	0.0272603	-1.60437							BRD-K37852224	0.00723211	0.0470849	-0.507394
										panobinostat	0.0319658	0.048469	-0.3139		SSR-69071	0.00134426	0.0269675	-0.633388							TUL_XX087	0.00725003	0.0449049	-0.618334
															sulpiride	0.0013447	0.0398933	-0.417138							deforolimus	0.00726828	0.0422806	-0.616628
															minoxidil	0.00134848	0.0272607	-0.499347							brefeldin-a	0.00757967	0.0257371	-0.40275
															10-DEBC	0.00135564	0.00828789	-1.07061							BRD-K05649647	0.00764095	0.0426331	-0.299158
															calcitriol	0.00136519	0.0169171	-1.06944							geldanamycin	0.00776439	0.0356416	-0.45639
															epoxycholesterol	0.00136528	0.0409179	-0.736727							BRD-K66805710	0.00778177	0.0416159	-0.335415
															palbociclib	0.0013854	0.0235981	-0.611957							AG-494	0.0078563	0.0413775	-0.586367
															BRD-K07877311	0.00139249	0.013849	-0.45279							ZSTK-474	0.00785865	0.030032	-0.559611
															triptolide	0.00140368	0.002998	-0.552142							ingenol	0.00787398	0.0271008	-0.305442
															BRD-K68833544	0.00140731	0.0359368	-0.389931							calyculin	0.0080235	0.023036	-0.442436
															kinetin-riboside	0.00143913	0.00554821	-0.727685							BRD-K56411643	0.00807319	0.034552	-0.510785
															tubastatin-a	0.00146549	0.0135017	-0.324118							TGX-115	0.00809313	0.0443886	-0.399175
															BRD-K72307842	0.00146893	0.00746295	-0.663237							BRD-K51320264	0.00809501	0.0449525	-0.468774
															pifithrin-mu	0.00148651	0.0248138	-0.384891							MW-STK33-22	0.00817934	0.047927	-0.522648
															BRD-K95352812	0.00148961	0.00801221	-0.429201							importazole	0.00820896	0.0145911	-0.536815
															BRD-K25373946	0.00149152	0.0128285	-0.403789							homoharringtonine	0.008254	0.0255101	-0.586097
															BRD-K26304855	0.0014925	0.00306341	-1.01896							SN-38	0.00830343	0.0411806	-0.463506
															BI-2536	0.00149257	0.00642999	-0.305852							quiflapon	0.00839266	0.0247304	-0.423508
															salmeterol	0.00149848	0.0308271	-0.836256							BRD-K10484463	0.00850484	0.0197875	-0.415888
															prochlorperazine	0.00149943	0.0248423	-0.41908							torin-1	0.00861748	0.0226664	-0.3269
															BRD-K41925105	0.00150565	0.0244478	-0.552473							treprostinil	0.0086557	0.0448557	-0.77048
															BRD-A48052484	0.00150574	0.0252484	-0.404606							dasatinib	0.00866308	0.0220559	-0.32385
															GSK-1070916	0.00150872	0.040595	-0.761891							dorsomorphin	0.00868028	0.0393511	-0.256299
															selegiline	0.00151634	0.0102882	-0.394063							MW-STK33-100	0.00870943	0.0236687	-0.601801
															amsacrine	0.00151924	0.0139625	-0.643565							azacyclonol	0.00877113	0.0391976	-0.556553
															perphenazine	0.00152208	0.0149426	-1.21159							brefeldin-a	0.00887418	0.0242199	-0.611704
															ochratoxin-a	0.0015231	0.00689219	-1.38758							curcumin	0.00897206	0.0140174	-0.323747
															arachidonamide	0.00155233	0.0484814	-0.40635							importazole	0.00910164	0.0477782	-0.29559
															tropicamide	0.0015611	0.0230906	-0.723544							vorinostat	0.00926377	0.0316972	-0.620541
															BRD-K38622866	0.00156637	0.0106895	-1.02878							TUL_XXI035	0.00928329	0.0239343	-0.610797
															wortmannin	0.00157102	0.0158439	-0.636907							ODQ	0.00930217	0.0499595	-0.645632
															BRD-K96072942	0.00157178	0.0246204	-0.527613							TUL-XXI039	0.00944105	0.022755	-0.596731
															doxorubicin	0.00158057	0.00678021	-1.0213							thapsigargin	0.00952079	0.0294662	-0.398637
															AKT-inhibitor-1-2	0.0015866	0.00715481	-0.407398							PI-103	0.00952109	0.0385693	-0.384996
															GSK-3-inhibitor-IX	0.00159096	0.0488248	-1.08911							sirolimus	0.00967159	0.0408742	-0.237467
															ingenol	0.00159126	0.0446838	-1.02575							homoharringtonine	0.00979516	0.0332346	-0.439272
															KIN001-242	0.00159897	0.00706466	-0.467436							wortmannin	0.00981075	0.0391095	-0.318452
															quinoclamine	0.00160188	0.00813101	-0.210544							GW-405833	0.00986572	0.0266711	-0.387471
															U-0126	0.00160472	0.0121296	-0.474327							MW-STK33-97	0.00988124	0.0449052	-0.594312
															XMD-1150	0.00161185	0.0110201	-0.542654							BRD-K92317137	0.00998868	0.0202557	-0.288826
															NVP-TAE684	0.00162536	0.0240969	-0.488024							cyproheptadine	0.0100132	0.046506	-0.475263
															MK-1775	0.00162854	0.00973541	-0.200302							geldanamycin	0.0100422	0.0390466	-0.681387
															sarmentogenin	0.00162925	0.0111016	-0.663675							FCCP	0.0100455	0.033357	-0.399721
															CD-437	0.00163129	0.025157	-0.399977							BRD-K65506786	0.0101412	0.0482528	-1.06143
															erythrosine	0.00163504	0.0261748	-0.624478							geldanamycin	0.010576	0.0337207	-0.372055
															MLN-4924	0.00163508	0.0411131	-0.829101							amonafide	0.0107683	0.0484323	-0.495047
															linifanib	0.00164098	0.0063767	-0.661497							AZD-8055	0.0109511	0.0316003	-0.320596
															BRD-K86682249	0.00166215	0.0107212	-1.04483							CD-1530	0.0111129	0.0339083	-0.347418
															FU-JMBII227B	0.00166971	0.0189603	-0.408726							wortmannin	0.0114636	0.0404809	-0.417223
															BRD-K68007270	0.00167045	0.0147555	-0.524867							fostamatinib	0.0114874	0.0353994	-0.401425
															BRD-K84203638	0.00167832	0.015094	-0.958497							avicin-g	0.0118204	0.0435863	-0.619136
															BRD-K45232279	0.00169404	0.0193351	-0.711536							trichostatin-a	0.0120444	0.0224803	-0.270559
															acarbose	0.00169475	0.0132959	-1.0842							BRD-K68548958	0.0122418	0.0253724	-0.401873
															H-7	0.00169775	0.0169532	-0.730616							tyrphostin-AG-1478	0.0123538	0.0248639	-0.392391
															BRD-K62459624	0.00170076	0.013817	-0.618097							withaferin-a	0.012378	0.04175	-0.469467
															retinol	0.00170749	0.0364527	-0.716068							sarmentogenin	0.0126126	0.0462825	-0.471521
															XMD-1150	0.00172948	0.0209077	-1.08145							BG-STK33-59	0.0127274	0.0289256	-0.57167
															cytarabine	0.00173203	0.0242115	-0.438511							MLN-4924	0.0128232	0.0359722	-0.301901
															BRD-A84102390	0.00174322	0.0275753	-1.15608							SA-419172	0.0135048	0.0459474	-1.12109
															atomoxetine	0.00174951	0.0420261	-0.446825							BRD-K61894884	0.0135332	0.043286	-0.323691
															mesalazine	0.00175365	0.0166597	-0.369485							BRD-K61105081	0.0135863	0.0491855	-0.743126
															NVP-TAE684	0.00175475	0.013086	-0.422286							15-delta-prostaglandin-j2	0.0137169	0.0421226	-0.242224
															axitinib	0.00175751	0.0124023	-1.22791							NVP-BEZ235	0.0139192	0.0410042	-0.403718
															balsalazide	0.00176501	0.00893864	-1.64964							BRD-K23582869	0.0139203	0.0338144	-0.569123
															BRD-K00954209	0.00177413	0.00898687	-1.09728							PK-11195	0.0141771	0.024964	-0.436109
															BRD-K43069600	0.00177815	0.0128142	-0.390491							SN-38	0.0141957	0.0425795	-0.427762
															SD-6-035-B3	0.00178234	0.0247472	-0.667233							tubastatin-a	0.0145804	0.0456198	-0.331872
															THZ-2-98-01	0.00178445	0.023009	-0.953581							BRD-K78062244	0.0146311	0.0462793	-0.393429
															bumetanide	0.00178925	0.0154943	-0.931002							COT-10b	0.014632	0.0398857	-0.277109
															sulforaphane	0.00179667	0.03974	-0.519145							pyrvinium-pamoate	0.0147491	0.0486496	-0.378329
															GSK-3-inhibitor-IX	0.00179783	0.0269756	-0.486627							AZD-8055	0.0151117	0.0457448	-0.43651
															benactyzine	0.00180023	0.0423661	-0.377285							TUL_XIX002	0.0153887	0.0318383	-0.562021
															flavokavain-b	0.00181062	0.0389786	-1.1921							selumetinib	0.0154172	0.0428978	-0.274147
															BRD-K79619196	0.00181318	0.028296	-0.788558							BRD-K23582869	0.015809	0.0362039	-0.553445
															RO-28-1675	0.00183182	0.00776233	-0.637811							PLX-4720	0.0159032	0.0433507	-0.328812
															BRD-K19499941	0.00183202	0.0139234	-0.633552							estradiol	0.0162259	0.0403617	-0.22166
															BRD-K71726959	0.00183368	0.00705224	-1.08198							15-delta-prostaglandin-j2	0.016416	0.0304602	-0.367667
															BRD-K84203638	0.00183637	0.00994946	-1.96587							TW-37	0.0164375	0.0370325	-0.242262
															BI-2536	0.00184212	0.0434538	-0.733159							JW-7-24-1	0.0169211	0.0492484	-0.456767
															BRD-A82628254	0.00185618	0.0162555	-0.645278							radicicol	0.0172388	0.0468652	-0.365157
															genipin	0.00185751	0.0290586	-0.587218							BRD-K61894884	0.017748	0.0477021	-0.328945
															quetiapine	0.00187061	0.0271543	-0.583305							TL-HRAS-61	0.0184654	0.0354289	-0.381815
															quinoclamine	0.00187087	0.00879658	-0.491672							BG-STK33-59	0.019309	0.0399429	-0.535559
															BRD-K27630390	0.00187307	0.026803	-0.572072							BG-STK33-59	0.0194223	0.0448369	-0.53943
															aripiprazole	0.00188699	0.0173491	-1.11682							emetine	0.0194551	0.0484646	-0.535525
															NVP-AUY922	0.00189307	0.00911258	-0.83249							BRD-A58924247	0.019677	0.0475237	-0.343591
															KIN001-127	0.00189628	0.0248933	-0.673239							TUL_XIX002	0.0203456	0.0449194	-0.535852
															BRD-K40758391	0.00189768	0.00550947	-0.956236							tivozanib	0.0206133	0.0416381	-0.355921
															BRD-K77547920	0.00190413	0.0110679	-0.974126							apicidin	0.024589	0.0388415	-0.305876
															BRD-K41924482	0.00191376	0.00956794	-0.896008							A-443644	0.0275316	0.0498217	-0.463295
															ZG-10	0.00191424	0.00811235	-1.79328							trichostatin-a	0.0325685	0.0452536	-0.243007
															geldanamycin	0.00192947	0.0402471	-0.656118
															BRD-K36269259	0.00193038	0.0357023	-0.98888
															estradiol	0.00193677	0.00791775	-0.467854
															PX-12	0.00193743	0.00614306	-0.723517
															doxorubicin	0.0019452	0.00588928	-0.578302
															dexamethasone	0.00195973	0.0286724	-0.680559
															etoposide	0.0019665	0.0470354	-0.425511
															hydroxyl	0.00196879	0.0270457	-0.778094
															etoposide	0.00196928	0.0244573	-0.617514
															BRD-U86222656	0.00197868	0.0472787	-0.690613
															trichostatin-a	0.00198093	0.0114013	-1.16797
															AM-580	0.00198412	0.0328249	-0.713375
															BRD-K42867405	0.00198652	0.0305379	-0.94927
															PU-H71	0.00198664	0.0442386	-1.10073
															THZ-2-98-01	0.00199395	0.00666887	-0.600421
															epigallocatechin	0.00200824	0.0296104	-1.30352
															fostamatinib	0.00200953	0.00692806	-0.788323
															CP-724714	0.00201502	0.0277708	-0.968977
															SB-216763	0.00203612	0.0407944	-0.411739
															BRD-K12238169	0.00203971	0.0088542	-0.397487
															MW-A1-12	0.00204601	0.0045181	-0.756337
															staurosporine	0.00208093	0.00773592	-0.763326
															FIT	0.00209066	0.0257209	-0.598865
															topotecan	0.00209662	0.00669546	-0.82554
															calyculin	0.00210869	0.0079131	-0.482749
															dasatinib	0.00210871	0.0244821	-0.295736
															BMY-14802	0.00210955	0.04324	-0.561537
															BRD-K53867540	0.00211209	0.0125553	-1.48578
															BRD-K74840245	0.00211742	0.0108343	-0.655925
															CAY-10618	0.0021438	0.0164614	-0.512974
															BRD-K83509924	0.00214716	0.0319178	-0.856831
															SC-I-004	0.00215711	0.00850921	-0.454381
															taxifolin	0.00215837	0.0390752	-0.560428
															etoposide	0.00215958	0.0209257	-0.389564
															curcumin	0.00216089	0.0322511	-1.00228
															mepacrine	0.00217591	0.0123071	-0.666837
															PLX-4720	0.0021787	0.00619055	-0.516208
															RS-56812	0.00218034	0.0499257	-0.602538
															XMD-1150	0.00219298	0.0372342	-0.345009
															BRD-K82092559	0.00221296	0.0176687	-0.516264
															cefalexin	0.00221402	0.0189477	-0.86925
															BO2-inhibits-RAD51	0.00221791	0.0450214	-0.342924
															BRD-K93875449	0.00222772	0.0160177	-0.393248
															NTNCB	0.00223698	0.0153927	-0.535868
															trichostatin-a	0.00224025	0.00689508	-0.50355
															skatole	0.00225393	0.0405088	-0.425168
															cytochalasin-d	0.00226059	0.0400546	-0.548146
															dihydrexidine	0.0022725	0.00978233	-0.984689
															BRD-K41087962	0.0022797	0.0406619	-0.405948
															BRD-K32944375	0.0022813	0.0250015	-0.606905
															NFKB-activation-inhibitor-II	0.00228601	0.0439622	-0.533578
															piperlongumine	0.00228803	0.0203962	-0.717742
															BRD-K53592093	0.00230729	0.0323368	-1.13007
															BRD-K19724398	0.00232221	0.0244638	-0.532254
															wortmannin	0.00233012	0.0153014	-0.554423
															medroxyprogesterone	0.00233226	0.0265651	-0.643329
															15-delta-prostaglandin-j2	0.00233373	0.00586806	-0.777603
															BRD-K92317137	0.0023344	0.00911333	-0.621254
															NVP-TAE684	0.00233607	0.0344957	-1.09983
															CAY-10618	0.00234309	0.0162392	-0.401766
															arachidonamide	0.00234406	0.00858513	-0.72765
															16,16-dimethylprostaglandin-e2	0.0023531	0.0270561	-0.688573
															XMD-1150	0.00238097	0.0214306	-0.355217
															BRD-K03954795	0.00238409	0.0177258	-0.381951
															BRD-K90912239	0.00240455	0.0325104	-0.648577
															altrenogest	0.00241525	0.0161773	-0.511899
															NVP-TAE684	0.00244485	0.0237323	-1.07873
															GSK-1059615	0.00245541	0.0108422	-0.473697
															BRD-A36275421	0.00247608	0.00886738	-0.674836
															dacinostat	0.00250031	0.0254697	-1.09027
															phloretin	0.00250796	0.0197479	-0.629063
															KM-00927	0.00251043	0.0254333	-1.04072
															BRD-K05331696	0.00251681	0.0182107	-0.663643
															BRD-K78883024	0.00253724	0.0128495	-0.372997
															MDL-29951	0.00257155	0.043213	-0.431173
															roquinimex	0.00257272	0.03794	-0.438612
															calcitriol	0.00257293	0.0237636	-1.71782
															AG-957	0.00258006	0.0257946	-0.59651
															sarmentogenin	0.00258616	0.0149503	-0.53436
															phorbol-12-myristate-13-acetate	0.00259726	0.0158715	-0.655782
															rhamnetin	0.00263971	0.0321383	-1.14186
															oxetane	0.00265864	0.0444542	-0.493733
															BRD-K48388979	0.00266845	0.0336663	-0.644897
															BRD-K74260000	0.00269641	0.0383818	-1.0001
															BRD-K58247702	0.00270445	0.0333853	-0.595577
															methylene-blue	0.00272825	0.0340924	-0.397258
															daunorubicin	0.00273424	0.00792272	-1.115
															trichostatin-a	0.002736	0.0113603	-1.26367
															BRD-K24598397	0.00274855	0.0432237	-0.569249
															BRD-A36275421	0.00276029	0.0133159	-0.398276
															THZ-2-98-01	0.00276291	0.0283078	-0.287649
															AR-A014418	0.00278838	0.031656	-0.586157
															EMF-sumo1-39	0.00279122	0.0348402	-0.799709
															UGISS-451	0.00279389	0.025036	-1.12971
															BRD-K84924563	0.00280522	0.0384292	-0.609362
															pitavastatin	0.00280583	0.00979621	-0.949749
															RDR-01440SC	0.00280925	0.0405158	-0.496494
															BRD-K45044657	0.00281487	0.0285566	-1.08699
															daunorubicin	0.00282144	0.00974073	-0.724233
															BRD-K42867405	0.00284261	0.036068	-0.376145
															CHEMBL-399379	0.00285155	0.00814394	-0.959174
															avicin-g	0.00285173	0.00782723	-1.2081
															BRD-K71746288	0.00286838	0.0271108	-0.84306
															ST-4066738	0.00287329	0.010993	-0.752394
															loperamide	0.00287788	0.0446583	-0.662002
															SB-218078	0.00288701	0.031027	-0.771527
															BRD-K79222491	0.00290159	0.0218433	-1.57054
															SA-792728	0.00290477	0.0106038	-0.443458
															dactinomycin	0.00291235	0.00775036	-1.08408
															PIK-75	0.00291423	0.00825308	-0.675269
															CI-976	0.00291888	0.049769	-0.705306
															BRD-K55536701	0.00292488	0.047079	-1.06607
															malonoben	0.00293813	0.028191	-0.57222
															formoterol	0.00293958	0.0214618	-0.355305
															digoxin	0.00296862	0.0160606	-0.650113
															BRD-K64525051	0.00299227	0.0385795	-0.76568
															BRD-A36275421	0.00299965	0.0141327	-0.496445
															BRD-K85275009	0.00300989	0.00812809	-0.911884
															trichostatin-a	0.0030162	0.00850941	-0.81996
															BRD-K29506255	0.00307436	0.0341105	-1.0769
															BRD-K63175663	0.00309263	0.0487379	-0.676813
															CGP-60474	0.00309277	0.00792793	-0.906832
															SN-38	0.00316741	0.0134783	-0.480187
															mestanolone	0.00318204	0.0449969	-0.540498
															chaetocin	0.00319875	0.0227072	-0.410579
															clotrimazole	0.00320285	0.0143445	-2.38365
															BRD-K18711687	0.0032176	0.030354	-0.433091
															antimycin-a	0.00321774	0.0352969	-0.562911
															selumetinib	0.0032258	0.041	-0.692785
															PX-12	0.00325038	0.0196523	-1.00613
															BRD-K33680967	0.00326353	0.0417657	-0.987248
															vorinostat	0.00327024	0.0106698	-0.529437
															BW-B70C	0.0033019	0.0262078	-0.597035
															ST-4029573	0.00330383	0.0352614	-0.970116
															COT-10b	0.00331813	0.0132988	-0.393609
															SA-792728	0.00332846	0.0172368	-0.475396
															PJ-34	0.00334746	0.0455026	-0.666046
															brazilin	0.00337424	0.0347065	-0.538935
															irinotecan	0.00339471	0.0246763	-0.522398
															BRD-A09164687	0.00340446	0.0493236	-0.551556
															BRD-K72615639	0.00341712	0.0499622	-0.587599
															BRD-A01999384	0.00341997	0.0411667	-0.616001
															BRD-K93578426	0.00343022	0.039272	-0.52253
															BRD-K66381707	0.00343592	0.0414562	-0.479438
															BRD-K42644990	0.00345837	0.0281165	-0.545607
															cyclosporin-a	0.00347494	0.0136569	-0.518182
															CG-930	0.00349075	0.031445	-0.672743
															phorbol-12-myristate-13-acetate	0.00350967	0.0342095	-0.632485
															cerulenin	0.00353328	0.0382656	-0.181985
															selinidin	0.00353908	0.0431118	-0.4686
															MW-STK33-2A	0.00354172	0.0213097	-0.620374
															BRD-K79554012	0.00354932	0.0317478	-0.600553
															BO2-inhibits-RAD51	0.0035763	0.0320085	-0.826343
															methylene-blue	0.0035953	0.0210077	-0.422571
															BRD-K93623754	0.00361199	0.040479	-0.361364
															doxorubicin	0.00361437	0.00990826	-2.35026
															BRD-K23027438	0.00363792	0.0299923	-0.532536
															mitomycin-c	0.00364468	0.0230633	-1.05813
															menadione	0.00367896	0.0220579	-0.392734
															trichostatin-a	0.00373076	0.0101598	-1.29043
															HNHA	0.00373525	0.0233314	-0.651132
															SA-792541	0.00376277	0.0440764	-0.933773
															PP-1	0.00377734	0.0497127	-0.513357
															BRD-K71726959	0.00380478	0.0181657	-0.607701
															calyculin	0.00385854	0.0107902	-0.377377
															SA-792728	0.00386847	0.0307654	-0.436306
															vorinostat	0.00388342	0.00876771	-0.416847
															danazol	0.00388447	0.0421742	-0.70032
															hippeastrine	0.00388749	0.0241529	-0.955318
															irbesartan	0.0038947	0.0251529	-0.330495
															BRD-K91264756	0.00389804	0.0492165	-0.585258
															AS-605240	0.00390686	0.00873756	-0.230801
															RO-28-1675	0.00391515	0.00968587	-0.905342
															RITA	0.00396732	0.0220475	-0.794927
															JAK3-inhibitor-I	0.00397679	0.046952	-0.475999
															MD-049	0.00398095	0.0283401	-0.704157
															AG-14361	0.00398356	0.0312896	-0.598261
															estradiol	0.00399293	0.0234859	-0.441778
															BRD-A47714657	0.00401044	0.0292348	-0.568282
															BRD-K35716340	0.00401139	0.0366088	-0.611763
															deoxycholic-acid	0.00401629	0.0347995	-0.98957
															BRD-K30934140	0.00404292	0.0311661	-0.926249
															lomifylline	0.00408685	0.0481768	-0.378208
															QL-XII-47	0.00412518	0.0271052	-0.395969
															BRD-K19181733	0.00414097	0.0470705	-0.417969
															BRD-K48204702	0.00416331	0.0213074	-1.09343
															piperlongumine	0.00418161	0.00730839	-0.644952
															PIK-75	0.00419845	0.0146814	-0.813861
															bortezomib	0.00419947	0.00943631	-0.541186
															GSK-1059615	0.00421657	0.0379832	-0.639599
															7b-cis	0.00423509	0.0368374	-0.447671
															JNK-9L	0.00423797	0.0131308	-0.652214
															SN-38	0.0042422	0.0166635	-0.47284
															PSH-028	0.00424335	0.0274843	-0.808166
															pantoprazole	0.00426367	0.0492956	-0.620971
															BX-912	0.00429515	0.0406997	-0.461969
															L-732138	0.00430575	0.0421453	-0.62548
															pyrvinium-pamoate	0.00430685	0.0433567	-0.469174
															BRD-K30802967	0.00431429	0.0272077	-0.620519
															ST-056792	0.00431774	0.0416648	-0.74434
															BRD-K92317137	0.00436766	0.0166543	-0.53726
															aminoindazole	0.00437882	0.0361809	-0.635983
															SU-11652	0.00439254	0.0140492	-0.787137
															CP-724714	0.00440159	0.048767	-0.452516
															BML-ST330	0.00441513	0.0368363	-0.926921
															lofepramine	0.00446616	0.0270031	-0.326798
															saracatinib	0.00447091	0.0479106	-0.783302
															BRD-K00007652	0.00447922	0.0152065	-0.786203
															pirarubicin	0.00452038	0.0122815	-0.816964
															BRD-A06664848	0.00453163	0.0324262	-0.479042
															BRD-A24021119	0.0045519	0.0167623	-0.894549
															BRD-A84098870	0.00461341	0.0342895	-0.363662
															wortmannin	0.00464577	0.0210696	-0.48878
															BRD-K90700939	0.0046558	0.039651	-0.595696
															antimycin-a	0.00466691	0.046791	-0.636979
															cucurbitacin-i	0.00474448	0.0276675	-0.703049
															perhexiline	0.00475418	0.0144094	-0.641943
															tramadol	0.00480743	0.0312013	-0.502998
															PHA-793887	0.0048512	0.0476397	-0.86285
															selumetinib	0.00488333	0.0306968	-0.383266
															BRD-K52785744	0.00501716	0.0246736	-0.919754
															BRD-K49094915	0.00504261	0.0383893	-0.432184
															vinorelbine	0.00504994	0.0496477	-0.325745
															KU-0060648	0.0050509	0.0256204	-0.799197
															GSK-429286A	0.0051165	0.018433	-0.485685
															SA-103006	0.00512156	0.0253837	-0.701244
															BRD-K88542532	0.00513421	0.0212543	-0.73722
															midostaurin	0.00514731	0.0451438	-0.751314
															ranolazine	0.00514792	0.0304715	-0.806398
															phorbol-myristate-acetate	0.00520846	0.0107291	-0.8251
															tacrolimus	0.00521341	0.0408389	-0.573891
															BRD-K58900438	0.00523366	0.0372578	-0.995812
															BRD-K46170844	0.00525637	0.0215045	-0.837537
															dasatinib	0.00528455	0.0213414	-0.381392
															parthenolide	0.00529197	0.0475281	-0.503484
															teniposide	0.00529532	0.0387372	-0.376627
															proscillaridin	0.00531406	0.018137	-1.03848
															SA-85268	0.00532129	0.0403083	-0.713336
															manumycin-a	0.00534655	0.0228511	-0.530818
															PK-11195	0.00535278	0.0133061	-0.744243
															bortezomib	0.00541273	0.0429393	-0.378057
															BRD-K73610817	0.0054737	0.0408884	-0.587098
															mitomycin-c	0.00549204	0.018717	-0.560787
															ODQ	0.00551932	0.0365678	-0.539465
															oxetane	0.00553768	0.0436506	-1.18241
															danusertib	0.00556625	0.0185915	-0.737101
															BRD-A24021119	0.00557555	0.0201979	-0.363156
															vorinostat	0.00561966	0.0248881	-0.720592
															AKT-inhibitor-1-2	0.00564217	0.0461742	-0.470728
															cladribine	0.00567522	0.0321895	-0.523437
															wortmannin	0.00571926	0.0226775	-0.702998
															tretinoin	0.0057315	0.0455081	-0.374891
															BRD-K28366444	0.00575143	0.0297844	-0.784479
															trichostatin-a	0.00576423	0.0171327	-1.35529
															BRD-K28040935	0.0057753	0.0434621	-1.00066
															BRD-K74767048	0.00578109	0.0367495	-0.414506
															BRD-K60729220	0.00579084	0.0466705	-0.875879
															avicin-d	0.00581818	0.014084	-1.61388
															BRD-K73261812	0.00585777	0.0227842	-0.643934
															SPB02303	0.00586497	0.0327157	-0.541773
															BRD-K18953385	0.00586635	0.0334268	-0.57233
															alvocidib	0.0058685	0.0110167	-0.862022
															BRD-A68065211	0.00595005	0.0141223	-1.44463
															BRD-K58247702	0.00597531	0.0332729	-0.59067
															rifaximin	0.00609542	0.0317673	-0.306567
															BRD-K14790374	0.00613106	0.0348816	-0.537666
															ceramide	0.00618177	0.0384191	-0.784709
															pitavastatin	0.00624746	0.031841	-0.463934
															MLN-4924	0.00626481	0.0122172	-0.446679
															trichostatin-a	0.00630078	0.0211623	-0.879659
															CHEMBL-1222381	0.00633365	0.0410351	-0.849828
															erythromycin	0.00635504	0.0209433	-0.639076
															PP-110	0.00638169	0.0214761	-0.778964
															BRD-A16581344	0.0063838	0.0313983	-0.656478
															trichostatin-a	0.00644796	0.0269014	-0.918344
															CGP-60474	0.00646157	0.0264448	-1.71941
															teniposide	0.00651212	0.0312593	-0.382059
															10H-phenothiazin-10-yl)(p-tolyl)methanone	0.00652111	0.0382943	-0.399069
															BRD-K92317137	0.00658426	0.015636	-1.46644
															BRD-K66426634	0.00658633	0.0257713	-0.893025
															BRD-K04695623	0.00661074	0.0206087	-0.620863
															PHA-793887	0.00662783	0.0167239	-0.837326
															BRD-K62459624	0.00672659	0.0316676	-0.869076
															CI-976	0.00673488	0.0443705	-0.524781
															importazole	0.00675125	0.0386768	-0.572045
															withaferin-a	0.00679031	0.0371606	-0.628513
															KIN001-242	0.00680347	0.0369331	-0.677302
															BRD-K65506786	0.00683188	0.0363084	-0.8788
															vemurafenib	0.0068671	0.041472	-0.696981
															phorbol-12-myristate-13-acetate	0.00690121	0.0310018	-0.736979
															tozasertib	0.00695404	0.0240044	-0.588189
															digoxin	0.00698549	0.0245042	-1.05519
															strophanthidin	0.00705711	0.0174686	-0.549252
															BAS-09104376	0.00714052	0.0242238	-0.971176
															SA-1460192	0.00714722	0.0439046	-0.683441
															INCA-6	0.00718594	0.0167137	-0.712246
															diphenyleneiodonium	0.00721548	0.0388854	-0.937904
															PNU-74654	0.00722086	0.0306508	-0.352963
															BRD-K52914903	0.00728175	0.0400074	-0.492179
															chromomycin-a3	0.00728478	0.0191182	-0.515646
															vorinostat	0.00735773	0.0276433	-0.920603
															TUL-XXI039	0.00737958	0.0409098	-0.336864
															PF-562271	0.00747155	0.0428364	-0.533353
															BRD-K90999434	0.0075202	0.0374212	-0.676268
															ellipticine	0.00762932	0.0413558	-0.491093
															parthenolide	0.00763107	0.0147931	-0.729707
															BRD-A98248982	0.00768538	0.0264796	-0.344522
															BRD-K71726959	0.00770199	0.0309557	-0.591547
															BAY-11-7821	0.00773031	0.0172013	-0.554238
															ON-01910	0.00775725	0.026125	-0.975145
															BRD-K34382714	0.00777892	0.0464524	-0.907257
															AZ-628	0.00778275	0.0242595	-1.2641
															idarubicin	0.00784622	0.0222715	-2.15367
															BRD-K09997269	0.00785034	0.0328593	-0.535859
															VU-0420364-1	0.00790537	0.0393554	-1.03815
															dorsomorphin	0.00794934	0.0255508	-0.557239
															tyrphostin-AG-18	0.00795153	0.039409	-0.432755
															KUC111774N	0.00807132	0.0336325	-0.819702
															BRD-A37735495	0.0081175	0.0342739	-0.573784
															methylene-blue	0.00812005	0.0335842	-0.163003
															CP-724714	0.00816728	0.0374578	-0.662343
															BRD-K93975822	0.00821046	0.0346664	-0.332711
															BRD-K63770300	0.00823058	0.0430433	-0.332929
															BRD-K43069600	0.00823821	0.035628	-0.863916
															BRD-K51683034	0.00825596	0.0412854	-0.540362
															parthenolide	0.0082615	0.0208367	-0.720338
															dorsomorphin	0.00826737	0.0249827	-0.830218
															tretinoin	0.00827004	0.049598	-0.436867
															BRD-K53610452	0.00830406	0.0286673	-0.559253
															BRD-K55071917	0.0083275	0.0478793	-0.953126
															menadione	0.0083864	0.0400748	-0.695382
															parthenolide	0.00838794	0.0431967	-0.577951
															BRD-K54285697	0.00840207	0.0448585	-0.729548
															erythrosine	0.00847837	0.0416677	-0.628565
															BRD-K66884694	0.00849178	0.044873	-0.428481
															XMD-1150	0.00858625	0.0376746	-0.640119
															BRD-K36287933	0.00869107	0.0379625	-0.748065
															JNJ-7706621	0.00886608	0.018538	-0.686975
															flumazenil	0.00886735	0.0286628	-0.293694
															fluvastatin	0.00890254	0.0346759	-0.538413
															BRD-K61717269	0.0089124	0.0256311	-0.676109
															BRD-K13842623	0.00892035	0.027293	-0.773307
															trichostatin-a	0.00902028	0.0389302	-1.35297
															OBAA	0.00924781	0.0461727	-0.602654
															vorinostat	0.00927664	0.0408089	-0.431607
															doxorubicin	0.00929309	0.0261682	-0.952
															K784-3131	0.00935266	0.0343332	-0.732917
															BRD-K84203638	0.00937414	0.0358727	-0.721469
															daunorubicin	0.00953167	0.0331229	-1.26573
															trichostatin-a	0.00966104	0.0209844	-0.384257
															docetaxel	0.00972621	0.0456761	-0.932467
															WZ-3105	0.00984135	0.0288562	-0.245947
															MK-1775	0.00995909	0.023278	-0.64599
															MLN-2238	0.00997385	0.0341007	-0.359583
															menadione	0.00997464	0.0226671	-0.675753
															parbendazole	0.0100833	0.0491325	-0.353401
															azaperone	0.0101007	0.0496735	-0.546116
															parthenolide	0.01026	0.0290378	-0.528695
															BRD-K92317137	0.0103929	0.0233367	-0.599432
															ingenol	0.0104234	0.0413738	-0.619666
															PSH-013	0.0104996	0.0385889	-0.755856
															MG-132	0.0105093	0.0239416	-0.398143
															wortmannin	0.0105474	0.0441153	-0.381317
															HY-11007	0.0105905	0.0387111	-0.351206
															vorinostat	0.0106144	0.0446482	-0.336695
															trichostatin-a	0.0106721	0.0254521	-0.623852
															GSK-1070916	0.0108139	0.0305357	-0.822196
															dorsomorphin	0.0108399	0.0374412	-0.635367
															PSH-013	0.0108421	0.0282841	-0.773724
															tretinoin	0.0108492	0.0322293	-0.556684
															WH-4023	0.0109086	0.0462778	-0.258049
															JAS07-003	0.0110462	0.0404766	-0.517037
															LDN-193189	0.0111268	0.0250825	-0.697469
															BRD-K55896799	0.0111612	0.0423476	-0.739011
															pyrvinium-pamoate	0.0111816	0.0247384	-0.449157
															AZD-6482	0.0113585	0.0360302	-0.544807
															MD-II-051	0.0114167	0.0423852	-0.666199
															avicin-g	0.0114493	0.0268569	-1.45001
															LY-2183240	0.0115305	0.0313466	-0.463938
															AZD-8055	0.0115665	0.0373615	-0.538792
															tibolone	0.0116125	0.0496297	-0.46012
															MLN-4924	0.0116153	0.041417	-0.297288
															BRD-K21005091	0.0116684	0.0302799	-0.685168
															HG-5-113-01	0.0118114	0.0373832	-0.657439
															BX-912	0.0118658	0.0360768	-0.594513
															tyrphostin-AG-1478	0.0118828	0.024227	-0.615112
															manumycin-a	0.011918	0.0224488	-0.588882
															azacitidine	0.0119536	0.0447142	-0.536488
															SA-792541	0.0120473	0.0312231	-0.689527
															BRD-K24156250	0.0120948	0.0496147	-0.881613
															YM-155	0.0122997	0.037437	-1.1494
															TG-101348	0.012413	0.0435297	-0.375507
															BRD-A16581344	0.0124252	0.0418205	-0.741155
															phloretin	0.0127167	0.0287167	-0.398405
															nafadotride	0.0127432	0.042672	-1.28965
															trichostatin-a	0.0128347	0.0390442	-1.03919
															pramipexole	0.0132188	0.0402455	-2.00737
															BRD-K88278225	0.0132667	0.0385822	-0.482197
															THM-I-94	0.0133106	0.0249832	-0.563654
															BRD-K99737413	0.0138218	0.0428669	-0.744973
															VU-0418933-1	0.0138391	0.0375542	-0.710235
															MD-041	0.0138416	0.0442152	-0.789322
															phloretin	0.0140092	0.045529	-0.669636
															GDC-0879	0.0142729	0.0370429	-0.439878
															WT-171	0.0144919	0.0318406	-0.795718
															daunorubicin	0.0145561	0.0277111	-0.947813
															trichostatin-a	0.0147301	0.0309795	-1.02398
															AKT-inhibitor-IV	0.0148088	0.0434412	-0.587319
															curcumin	0.0151392	0.0392738	-0.821499
															torin-2	0.0159359	0.0448624	-0.537751
															oxetane	0.0159432	0.0383593	-0.738925
															XMD-16144	0.0161066	0.0476185	-0.552764
															BRD-U86222656	0.0178202	0.0419738	-1.3058
															trichostatin-a	0.01792	0.0456153	-0.568769
															CHEMBL-399379	0.0182032	0.0383201	-0.300849
															K784-3131	0.0196947	0.0376343	-0.70552
															GW-843682X	0.0198077	0.0461764	-0.372343
															TW-37	0.0199623	0.0496339	-0.72268
															NVP-TAE684	0.021673	0.0417674	-0.327131
															panobinostat	0.0216772	0.0346525	-0.295405
															panobinostat	0.0223776	0.0354716	-0.287913
															COT-10b	0.0229433	0.0384195	-0.423986
															GDC-0879	0.025461	0.0435189	-0.456771
															staurosporine	0.0277919	0.0498888	-0.645457
															AZD-7762	0.0311738	0.049201	-0.358466
