# Supplementary material for: Exploring the Impact of Microgravity on Gene Expression: Dysregulated Pathways and Candidate Repurposed Drugs
Source: Int J Mol Sci. 2025 Feb 2;26(3):1287. doi: 10.3390/ijms26031287 (PMC11818396; doi:10.3390/ijms26031287)
Supplement: Supplementary file 1 [file ijms-26-01287-s001.zip › S4. Enrichment of drug gene targets.xlsx]

## Sheet: Summary
	Table 7: The Number Of Enriched Pathways For Each Drug Across The Different Databases
		GO BP	GO CC	GO MF	KEGG	Reactome
	Trichostatin-a	187	10	33	16	98
	CGP-60474	64	7	7	20	109
	Alvocidib	223	15	21	45	201
	Daunorubicin	20	5	5	0	8
	Fludarabine	42	0	8	7	40
	Alvespimycin	60	11	14	15	87
	Vorinostat	173	10	25	15	94
	Parthenolide	0	0	0	0	0

## Sheet: trichostatin-a
GO BP					GO CC					GO MF					KEGG					Reactome
Term	P-value	Adjusted P-value	Genes		Term	P-value	Adjusted P-value	Genes		Term	P-value	Adjusted P-value	Genes		Term	P-value	Adjusted P-value	Genes		Term	P-value	Adjusted P-value	Genes
Protein Deacetylation (GO:0006476)	1.93603e-24	4.41414e-22	HDAC4;HDAC5;HDAC2;HDAC3;HDAC10;HDAC1;HDAC8;HDAC9;HDAC6	.	Nucleus (GO:0005634)	1.14241e-05	0.000239906	HDAC4;HDAC5;HDAC2;HDAC3;HDAC10;HDAC1;HDAC8;HDAC9;HDAC6	.	Histone Deacetylase Activity (GO:0004407)	3.0986e-24	1.23944e-22	HDAC4;HDAC5;HDAC2;HDAC3;HDAC10;HDAC8;HDAC9;HDAC6	.	Alcoholism	3.78828e-21	3.79384e-20	HDAC4;HDAC5;HDAC2;HDAC3;HDAC10;HDAC1;HDAC8;HDAC9;HDAC6;HDAC7	.	Notch-HLH Transcription Pathway R-HSA-350054	4.65085e-30	5.76706e-28	HDAC4;HDAC5;HDAC2;HDAC3;HDAC10;HDAC1;HDAC8;HDAC9;HDAC6;HDAC7	.
Histone Deacetylation (GO:0016575)	3.9304e-18	4.48065e-16	HDAC4;HDAC5;HDAC2;HDAC3;HDAC1;HDAC8;HDAC6	.	Intracellular Membrane-Bounded Organelle (GO:0043231)	3.96914e-05	0.000246809	HDAC4;HDAC5;HDAC2;HDAC3;HDAC10;HDAC1;HDAC8;HDAC9;HDAC6	.	Hydrolase Activity, Acting On Carbon-Nitrogen (But Not Peptide) Bonds, In Linear Amides (GO:0016811)	5.36103e-23	1.07221e-21	HDAC4;HDAC5;HDAC2;HDAC3;HDAC10;HDAC1;HDAC8;HDAC9;HDAC6	.	Neutrophil extracellular trap formation	4.46334e-21	3.79384e-20	HDAC4;HDAC5;HDAC2;HDAC3;HDAC10;HDAC1;HDAC8;HDAC9;HDAC6;HDAC7	.	NOTCH1 Intracellular Domain Regulates Transcription R-HSA-2122947	2.31893e-27	1.43773e-25	HDAC4;HDAC5;HDAC2;HDAC3;HDAC10;HDAC1;HDAC8;HDAC9;HDAC6;HDAC7	.
Protein Deacylation (GO:0035601)	9.13599e-17	6.94336e-15	HDAC4;HDAC3;HDAC10;HDAC1;HDAC9;HDAC6	.	Sin3 Complex (GO:0016580)	4.70113e-05	0.000246809	HDAC2;HDAC1	.	Histone Deacetylase Binding (GO:0042826)	1.2044e-17	1.60587e-16	HDAC4;HDAC5;HDAC2;HDAC3;HDAC10;HDAC1;HDAC9;HDAC6	.	Viral carcinogenesis	9.27656e-21	5.25672e-20	HDAC4;HDAC5;HDAC2;HDAC3;HDAC10;HDAC1;HDAC8;HDAC9;HDAC6;HDAC7	.	Constitutive Signaling By NOTCH1 HD+PEST Domain Mutants R-HSA-2894862	1.85018e-26	7.6474e-25	HDAC4;HDAC5;HDAC2;HDAC3;HDAC10;HDAC1;HDAC8;HDAC9;HDAC6;HDAC7	.
Histone Modification (GO:0016570)	1.62788e-15	9.27893e-14	HDAC4;HDAC5;HDAC2;HDAC3;HDAC1;HDAC8;HDAC6	.	Sin3-type Complex (GO:0070822)	4.70113e-05	0.000246809	HDAC2;HDAC1	.	DNA-binding Transcription Factor Binding (GO:0140297)	1.19035e-11	1.19035e-10	HDAC4;HDAC5;HDAC2;HDAC3;HDAC1;HDAC8;HDAC9	.	MicroRNAs in cancer	1.10447e-05	4.69398e-05	HDAC4;HDAC5;HDAC2;HDAC1	.	Signaling By NOTCH1 R-HSA-1980143	2.54769e-25	7.89784e-24	HDAC4;HDAC5;HDAC2;HDAC3;HDAC10;HDAC1;HDAC8;HDAC9;HDAC6;HDAC7	.
Regulation Of Myotube Differentiation (GO:0010830)	3.16825e-13	1.44472e-11	HDAC4;HDAC5;HDAC3;HDAC1;HDAC9	.	ESC/E(Z) Complex (GO:0035098)	0.00349522	0.0146799	HDAC2	.	RNA Polymerase II-specific DNA-binding Transcription Factor Binding (GO:0061629)	4.15398e-10	3.32318e-09	HDAC4;HDAC5;HDAC2;HDAC3;HDAC1;HDAC9	.	Thyroid hormone signaling pathway	2.51289e-05	8.54381e-05	HDAC2;HDAC3;HDAC1	.	Signaling By NOTCH R-HSA-157118	9.27656e-21	2.30059e-19	HDAC4;HDAC5;HDAC2;HDAC3;HDAC10;HDAC1;HDAC8;HDAC9;HDAC6;HDAC7	.
Negative Regulation Of Transcription By RNA Polymerase II (GO:0000122)	1.57948e-12	6.00202e-11	HDAC4;HDAC5;HDAC2;HDAC3;HDAC10;HDAC1;HDAC8;HDAC9;HDAC6	.	Aggresome (GO:0016235)	0.0173666	0.060783	HDAC6	.	Transcription Corepressor Binding (GO:0001222)	3.49417e-09	2.32945e-08	HDAC5;HDAC3;HDAC1;HDAC6	.	Notch signaling pathway	0.000379173	0.00107432	HDAC2;HDAC1	.	Diseases Of Signal Transduction By Growth Factor Receptors And Second Messengers R-HSA-5663202	1.65039e-17	3.4108e-16	HDAC4;HDAC5;HDAC2;HDAC3;HDAC10;HDAC1;HDAC8;HDAC9;HDAC6;HDAC7	.
Negative Regulation Of Nucleic Acid-Templated Transcription (GO:1903507)	2.97074e-12	9.67611e-11	HDAC4;HDAC5;HDAC2;HDAC3;HDAC10;HDAC1;HDAC9;HDAC6	.	Multivesicular Body (GO:0005771)	0.0247259	0.0741778	HDAC6	.	Transcription Coregulator Binding (GO:0001221)	1.15921e-07	6.62404e-07	HDAC5;HDAC3;HDAC1;HDAC6	.	Amphetamine addiction	0.000518511	0.00125924	HDAC2;HDAC1	.	Generic Transcription Pathway R-HSA-212436	5.36432e-13	9.50251e-12	HDAC4;HDAC5;HDAC2;HDAC3;HDAC10;HDAC1;HDAC8;HDAC9;HDAC6;HDAC7	.
Chromatin Organization (GO:0006325)	8.31688e-12	2.37031e-10	HDAC4;HDAC5;HDAC2;HDAC3;HDAC10;HDAC1;HDAC8	.	Caveola (GO:0005901)	0.0305777	0.0802665	HDAC6	.	NF-kappaB Binding (GO:0051059)	2.326e-07	1.163e-06	HDAC2;HDAC3;HDAC1	.	Chronic myeloid leukemia	0.00062873	0.00133605	HDAC2;HDAC1	.	RNA Polymerase II Transcription R-HSA-73857	1.42866e-12	2.21443e-11	HDAC4;HDAC5;HDAC2;HDAC3;HDAC10;HDAC1;HDAC8;HDAC9;HDAC6;HDAC7	.
Negative Regulation Of Myotube Differentiation (GO:0010832)	1.03775e-11	2.62896e-10	HDAC4;HDAC5;HDAC3;HDAC1	.	Plasma Membrane Raft (GO:0044853)	0.0402604	0.093941	HDAC6	.	SUMO Transferase Activity (GO:0019789)	6.1737e-05	0.000274386	HDAC4;HDAC9	.	Longevity regulating pathway	0.0011285	0.0021316	HDAC2;HDAC1	.	Gene Expression (Transcription) R-HSA-74160	3.86991e-12	5.33188e-11	HDAC4;HDAC5;HDAC2;HDAC3;HDAC10;HDAC1;HDAC8;HDAC9;HDAC6;HDAC7	.
Negative Regulation Of DNA-templated Transcription (GO:0045892)	2.25047e-11	5.13106e-10	HDAC4;HDAC5;HDAC2;HDAC3;HDAC10;HDAC1;HDAC8;HDAC9;HDAC6	.	Nuclear Chromosome (GO:0000228)	0.0465075	0.0976657	HDAC8	.	Nucleosomal DNA Binding (GO:0031492)	0.000125154	0.00046824	HDAC2;HDAC1	.	Cell cycle	0.00166095	0.00282361	HDAC2;HDAC1	.	Disease R-HSA-1643685	2.37013e-11	2.93896e-10	HDAC4;HDAC5;HDAC2;HDAC3;HDAC10;HDAC1;HDAC8;HDAC9;HDAC6;HDAC7	.
protein-DNA Complex Organization (GO:0071824)	5.10343e-11	1.0578e-09	HDAC5;HDAC3;HDAC10;HDAC1;HDAC8	.						Hsp90 Protein Binding (GO:0051879)	0.000132703	0.00046824	HDAC8;HDAC6	.	Apelin signaling pathway	0.00202201	0.00312492	HDAC4;HDAC5	.	HDACs Deacetylate Histones R-HSA-3214815	5.10343e-11	5.74321e-10	HDAC2;HDAC3;HDAC10;HDAC1;HDAC8	.
Negative Regulation Of Striated Muscle Cell Differentiation (GO:0051154)	7.47394e-11	1.42005e-09	HDAC4;HDAC5;HDAC3;HDAC1	.						Protein Kinase C Binding (GO:0005080)	0.000140472	0.00046824	HDAC5;HDAC9	.	Transcriptional misregulation in cancer	0.00392179	0.00555587	HDAC2;HDAC1	.	Regulation Of PTEN Gene Transcription R-HSA-8943724	5.55795e-11	5.74321e-10	HDAC5;HDAC2;HDAC3;HDAC1;HDAC7	.
Peptidyl-Lysine Deacetylation (GO:0034983)	3.14659e-09	5.51863e-08	HDAC4;HDAC9;HDAC6	.						Nucleosome Binding (GO:0031491)	0.000418728	0.00128839	HDAC2;HDAC1	.	Epstein-Barr virus infection	0.00433051	0.00566297	HDAC2;HDAC1	.	Signal Transduction R-HSA-162582	7.95824e-10	7.59094e-09	HDAC4;HDAC5;HDAC2;HDAC3;HDAC10;HDAC1;HDAC8;HDAC9;HDAC6;HDAC7	.
Regulation Of Transcription By RNA Polymerase II (GO:0006357)	1.01379e-08	1.65102e-07	HDAC4;HDAC5;HDAC2;HDAC3;HDAC10;HDAC1;HDAC8;HDAC9;HDAC6	.						Chromatin DNA Binding (GO:0031490)	0.000749326	0.00214093	HDAC2;HDAC1	.	Huntington disease	0.0096818	0.0117565	HDAC2;HDAC1	.	p75NTR Negatively Regulates Cell Cycle Via SC1 R-HSA-193670	1.7985e-09	1.59296e-08	HDAC2;HDAC3;HDAC1	.
Chromatin Remodeling (GO:0006338)	4.43242e-08	6.73728e-07	HDAC4;HDAC5;HDAC2;HDAC1;HDAC6	.						Transcription Cis-Regulatory Region Binding (GO:0000976)	0.00140196	0.00363191	HDAC4;HDAC5;HDAC1	.	Human papillomavirus infection	0.0112558	0.0127566	HDAC2;HDAC1	.	PTEN Regulation R-HSA-6807070	3.69588e-09	3.05526e-08	HDAC5;HDAC2;HDAC3;HDAC1;HDAC7	.
Epigenetic Regulation Of Gene Expression (GO:0040029)	5.68057e-08	8.09481e-07	HDAC4;HDAC5;HDAC9;HDAC6	.						Cis-Regulatory Region Sequence-Specific DNA Binding (GO:0000987)	0.00145276	0.00363191	HDAC4;HDAC5;HDAC1;HDAC6	.	Pathways in cancer	0.0274922	0.0292105	HDAC2;HDAC1	.	STAT3 Nuclear Events Downstream Of ALK Signaling R-HSA-9701898	1.07801e-08	8.35454e-08	HDAC2;HDAC3;HDAC1	.
Peptidyl-Lysine Modification (GO:0018205)	9.40195e-08	1.26097e-06	HDAC4;HDAC10;HDAC9;HDAC6	.						RNA Polymerase II Cis-Regulatory Region Sequence-Specific DNA Binding (GO:0000978)	0.00157477	0.00370534	HDAC4;HDAC5;HDAC1;HDAC6	.						Chromatin Modifying Enzymes R-HSA-3247509	5.49226e-08	4.00612e-07	HDAC2;HDAC3;HDAC10;HDAC1;HDAC8	.
Regulation Of DNA-templated Transcription (GO:0006355)	2.70406e-07	3.42514e-06	HDAC4;HDAC5;HDAC2;HDAC3;HDAC10;HDAC1;HDAC9;HDAC6	.						RNA Polymerase II Transcription Regulatory Region Sequence-Specific DNA Binding (GO:0000977)	0.00218194	0.00484876	HDAC4;HDAC5;HDAC1;HDAC6	.						PIP3 Activates AKT Signaling R-HSA-1257604	9.92821e-08	6.83944e-07	HDAC5;HDAC2;HDAC3;HDAC1;HDAC7	.
Positive Regulation Of Signaling Receptor Activity (GO:2000273)	6.37088e-07	7.64505e-06	HDAC2;HDAC1;HDAC6	.						Potassium Ion Binding (GO:0030955)	0.00449184	0.00945651	HDAC4	.						Intracellular Signaling By Second Messengers R-HSA-9006925	1.92029e-07	1.25324e-06	HDAC5;HDAC2;HDAC3;HDAC1;HDAC7	.
Regulation Of Striated Muscle Cell Differentiation (GO:0051153)	3.37131e-06	3.8433e-05	HDAC5;HDAC9	.						Transcription Regulatory Region Nucleic Acid Binding (GO:0001067)	0.00529656	0.0105931	HDAC4;HDAC5	.						Signaling By ALK R-HSA-201556	2.326e-07	1.44212e-06	HDAC2;HDAC3;HDAC1	.
B Cell Differentiation (GO:0030183)	4.4344e-06	4.81449e-05	HDAC4;HDAC5;HDAC9	.						RNA Polymerase II Core Promoter Sequence-Specific DNA Binding (GO:0000979)	0.00598509	0.0110112	HDAC1	.						Regulation Of MECP2 Expression And Activity R-HSA-9022692	4.01604e-07	2.26359e-06	HDAC2;HDAC3;HDAC1	.
Spermidine Metabolic Process (GO:0008216)	4.7186e-06	4.89019e-05	HDAC10;HDAC6	.						Ubiquitin-Like Protein Transferase Activity (GO:0019787)	0.00605614	0.0110112	HDAC4;HDAC9	.						RUNX2 Regulates Bone Development R-HSA-8941326	4.01604e-07	2.26359e-06	HDAC4;HDAC3;HDAC6	.
Lymphocyte Differentiation (GO:0030098)	1.06846e-05	0.000104898	HDAC4;HDAC5;HDAC9	.						Alkali Metal Ion Binding (GO:0031420)	0.00697947	0.0121382	HDAC4	.						SUMO E3 Ligases SUMOylate Target Proteins R-HSA-3108232	9.69759e-07	5.22827e-06	HDAC4;HDAC2;HDAC1;HDAC7	.
B Cell Activation (GO:0042113)	1.10418e-05	0.000104898	HDAC4;HDAC5;HDAC9	.						Zinc Ion Binding (GO:0008270)	0.0119154	0.019859	HDAC4;HDAC10	.						SUMOylation R-HSA-2990846	1.11568e-06	5.76432e-06	HDAC4;HDAC2;HDAC1;HDAC7	.
Polyamine Metabolic Process (GO:0006595)	1.23452e-05	0.000112588	HDAC10;HDAC6	.						Hsp70 Protein Binding (GO:0030544)	0.0168742	0.0267178	HDAC8	.						SUMOylation Of Chromatin Organization Proteins R-HSA-4551638	2.59649e-06	1.28786e-05	HDAC4;HDAC2;HDAC1	.
Regulation Of Cell Fate Commitment (GO:0010453)	1.74985e-05	0.000153448	HDAC2;HDAC1	.						Core Promoter Sequence-Specific DNA Binding (GO:0001046)	0.0173666	0.0267178	HDAC1	.						Transcriptional Regulation By MECP2 R-HSA-8986944	3.03424e-06	1.4471e-05	HDAC2;HDAC3;HDAC1	.
Odontogenesis Of Dentin-Containing Tooth (GO:0042475)	2.04095e-05	0.000166191	HDAC2;HDAC1	.						Alpha-Tubulin Binding (GO:0043014)	0.0188424	0.0276199	HDAC6	.						P75 NTR Receptor-Mediated Signaling R-HSA-193704	1.21608e-05	5.58496e-05	HDAC2;HDAC3;HDAC1	.
Regulation Of Cell Fate Specification (GO:0042659)	2.04095e-05	0.000166191	HDAC2;HDAC1	.						Tau Protein Binding (GO:0048156)	0.0193339	0.0276199	HDAC6	.						Disorders Of Developmental Biology R-HSA-9675151	1.48103e-05	6.55885e-05	HDAC3;HDAC1	.
Embryonic Digit Morphogenesis (GO:0042733)	3.04778e-05	0.000239618	HDAC2;HDAC1	.						Transition Metal Ion Binding (GO:0046914)	0.0206783	0.0285218	HDAC4;HDAC10	.						Transcriptional Regulation By RUNX2 R-HSA-8878166	2.39058e-05	0.000102218	HDAC4;HDAC3;HDAC6	.
Negative Regulation Of Stem Cell Population Maintenance (GO:1902455)	4.25453e-05	0.000323344	HDAC2;HDAC1	.						Protein Kinase Binding (GO:0019901)	0.0255947	0.0337959	HDAC5;HDAC9	.						MECP2 Regulates Neuronal Receptors And Channels R-HSA-9022699	3.42784e-05	0.000141684	HDAC2;HDAC1	.
Positive Regulation Of Transcription By RNA Polymerase II (GO:0045944)	4.64406e-05	0.000341563	HDAC4;HDAC5;HDAC2;HDAC3;HDAC1	.						Polyubiquitin Modification-Dependent Protein Binding (GO:0031593)	0.0261919	0.0337959	HDAC6	.						Death Receptor Signaling R-HSA-73887	3.80379e-05	0.000152152	HDAC2;HDAC3;HDAC1	.
Regulation Of Androgen Receptor Signaling Pathway (GO:0060765)	7.84507e-05	0.000558961	HDAC1;HDAC6	.						Sequence-Specific Double-Stranded DNA Binding (GO:1990837)	0.0474783	0.0578412	HDAC4;HDAC5	.						RUNX2 Regulates Osteoblast Differentiation R-HSA-8940973	6.1737e-05	0.000239231	HDAC3;HDAC6	.
Regulation Of Cell Migration Involved In Sprouting Angiogenesis (GO:0090049)	9.71476e-05	0.000671202	HDAC5;HDAC9	.						Sequence-Specific DNA Binding (GO:0043565)	0.047719	0.0578412	HDAC4;HDAC2	.						FOXO-mediated Transcription Of Oxidative Stress, Metabolic And Neuronal Genes R-HSA-9615017	9.06952e-05	0.000330771	HDAC2;HDAC1	.
Regulation Of Gene Expression (GO:0010468)	0.000111818	0.000749836	HDAC4;HDAC5;HDAC10;HDAC1;HDAC6	.																Regulation Of TP53 Activity Thru Acetylation R-HSA-6804758	9.06952e-05	0.000330771	HDAC2;HDAC1	.
Embryonic Limb Morphogenesis (GO:0030326)	0.000125154	0.000815286	HDAC2;HDAC1	.																ERCC6 (CSB) And EHMT2 (G9a) Positively Regulate rRNA Expression R-HSA-427389	0.000220213	0.000780183	HDAC2;HDAC1	.
Odontogenesis (GO:0042476)	0.00016509	0.00101511	HDAC2;HDAC1	.																RNA Polymerase I Transcription Initiation R-HSA-73762	0.000230161	0.000792778	HDAC2;HDAC1	.
Heterochromatin Organization (GO:0070828)	0.00016509	0.00101511	HDAC5;HDAC2	.																FOXO-mediated Transcription R-HSA-9614085	0.00046021	0.00154233	HDAC2;HDAC1	.
Negative Regulation Of Multicellular Organismal Process (GO:0051241)	0.00017189	0.00101511	HDAC2;HDAC1;HDAC9	.																Positive Epigenetic Regulation Of rRNA Expression R-HSA-5250913	0.000596178	0.00189554	HDAC2;HDAC1	.
Positive Regulation Of Stem Cell Population Maintenance (GO:1902459)	0.000173732	0.00101511	HDAC2;HDAC1	.																NoRC Negatively Regulates rRNA Expression R-HSA-427413	0.000596178	0.00189554	HDAC2;HDAC1	.
Positive Regulation Of DNA-templated Transcription (GO:0045893)	0.000178089	0.00101511	HDAC4;HDAC5;HDAC2;HDAC3;HDAC1	.																Negative Epigenetic Regulation Of rRNA Expression R-HSA-5250941	0.000645324	0.00200051	HDAC2;HDAC1	.
Inflammatory Response (GO:0006954)	0.000183104	0.00101824	HDAC4;HDAC5;HDAC9	.																RNA Polymerase I Promoter Clearance R-HSA-73854	0.00066213	0.00200254	HDAC2;HDAC1	.
Regulation Of Stem Cell Differentiation (GO:2000736)	0.000220213	0.00119544	HDAC2;HDAC1	.																RNA Polymerase I Transcription R-HSA-73864	0.000679147	0.0020051	HDAC2;HDAC1	.
Protein Sumoylation (GO:0016925)	0.000230161	0.00122039	HDAC4;HDAC9	.																Potential Therapeutics For SARS R-HSA-9679191	0.00102141	0.00294546	HDAC2;HDAC1	.
Negative Regulation Of Gene Expression, Epigenetic (GO:0045814)	0.000283155	0.00146726	HDAC5;HDAC9	.																Metabolism Of Proteins R-HSA-392499	0.00125806	0.00354543	HDAC4;HDAC2;HDAC3;HDAC1;HDAC7	.
Regulation Of Proteolysis (GO:0030162)	0.000294402	0.00149164	HDAC2;HDAC6	.																Epigenetic Regulation Of Gene Expression R-HSA-212165	0.00145584	0.00401164	HDAC2;HDAC1	.
Epidermal Cell Differentiation (GO:0009913)	0.000317546	0.00157392	HDAC2;HDAC1	.																Signaling By Receptor Tyrosine Kinases R-HSA-9006934	0.00159747	0.00430623	HDAC2;HDAC3;HDAC1	.
Regulation Of Stem Cell Population Maintenance (GO:2000036)	0.000341551	0.00165689	HDAC2;HDAC1	.																Factors Involved In Megakaryocyte Development And Platelet Production R-HSA-983231	0.00199302	0.00525819	HDAC2;HDAC1	.
Negative Regulation Of Transforming Growth Factor Beta Receptor Signaling Pathway (GO:0030512)	0.000645324	0.00306529	HDAC2;HDAC1	.																RUNX2 Regulates Chondrocyte Maturation R-HSA-8941284	0.00249771	0.00645241	HDAC4	.
Positive Regulation Of Protein Modification By Small Protein Conjugation Or Removal (GO:1903322)	0.000679147	0.00309691	HDAC4;HDAC3	.																Regulation Of TP53 Activity R-HSA-5633007	0.00264381	0.00669046	HDAC2;HDAC1	.
Response To Insulin (GO:0032868)	0.000679147	0.00309691	HDAC5;HDAC9	.																Post-translational Protein Modification R-HSA-597592	0.00340933	0.00833477	HDAC4;HDAC2;HDAC1;HDAC7	.
Negative Regulation Of Programmed Cell Death (GO:0043069)	0.000745086	0.00333097	HDAC2;HDAC3;HDAC1	.																Loss Of MECP2 Binding Ability To NCoR/SMRT Complex R-HSA-9022537	0.00349522	0.00833477	HDAC3	.
Positive Regulation Of Multicellular Organismal Process (GO:0051240)	0.0007797	0.0033799	HDAC2;HDAC3;HDAC1	.																MECP2 Regulates Transcription Of Neuronal Ligands R-HSA-9022702	0.00349522	0.00833477	HDAC1	.
Epidermis Development (GO:0008544)	0.000785679	0.0033799	HDAC2;HDAC1	.																RUNX3 Regulates p14-ARF R-HSA-8951936	0.00498982	0.0116743	HDAC4	.
Cellular Response To Peptide Hormone Stimulus (GO:0071375)	0.000860908	0.00363494	HDAC5;HDAC9	.																Repression Of WNT Target Genes R-HSA-4641265	0.00697947	0.0159441	HDAC1	.
Cellular Response To Insulin Stimulus (GO:0032869)	0.00106362	0.00440919	HDAC5;HDAC9	.																Signaling By Nuclear Receptors R-HSA-9006931	0.00707198	0.0159441	HDAC3;HDAC1	.
Negative Regulation Of Developmental Process (GO:0051093)	0.00128712	0.0052404	HDAC2;HDAC1	.																Organelle Biogenesis And Maintenance R-HSA-1852241	0.00788156	0.0173447	HDAC3;HDAC6	.
Regulation Of Transforming Growth Factor Beta Receptor Signaling Pathway (GO:0017015)	0.00133429	0.00524515	HDAC2;HDAC1	.																Transcription Of E2F Targets Under Negative Control By P107 (RBL1) And P130 (RBL2) In Complex With HDAC1 R-HSA-1362300	0.00797296	0.0173447	HDAC1	.
Negative Regulation Of Transmembrane Receptor Protein Serine/Threonine Kinase Signaling Pathway (GO:0090101)	0.00133429	0.00524515	HDAC2;HDAC1	.																Transcription Of E2F Targets Under Negative Control By DREAM Complex R-HSA-1362277	0.00946151	0.0202281	HDAC1	.
Regulation Of Protein Ubiquitination (GO:0031396)	0.00138229	0.00534175	HDAC3;HDAC8	.																Chaperone Mediated Autophagy R-HSA-9613829	0.00995725	0.0209271	HDAC6	.
Negative Regulation Of Apoptotic Process (GO:0043066)	0.00147118	0.00553175	HDAC2;HDAC3;HDAC1	.																Infectious Disease R-HSA-5663205	0.0102936	0.0212734	HDAC2;HDAC3;HDAC1	.
Positive Regulation Of Cell Population Proliferation (GO:0008284)	0.00147999	0.00553175	HDAC4;HDAC2;HDAC1	.																Aggrephagy R-HSA-9646399	0.011938	0.0242673	HDAC6	.
Regulation Of Protein Binding (GO:0043393)	0.00150589	0.00553778	HDAC4;HDAC5	.																Transcriptional Regulation By TP53 R-HSA-3700989	0.0127981	0.0255963	HDAC2;HDAC1	.
Epithelial Cell Differentiation (GO:0030855)	0.00187909	0.00679466	HDAC2;HDAC1	.																G0 And Early G1 R-HSA-1538133	0.0134212	0.026275	HDAC1	.
Negative Regulation Of Cell Motility (GO:2000146)	0.00190727	0.00679466	HDAC2;HDAC1	.																SARS-CoV Infections R-HSA-9679506	0.0138517	0.026275	HDAC2;HDAC1	.
Positive Regulation Of Nucleic Acid-Templated Transcription (GO:1903508)	0.00222745	0.00781319	HDAC4;HDAC2;HDAC1	.																G1/S-Specific Transcription R-HSA-69205	0.0144088	0.026275	HDAC1	.
Negative Regulation Of DNA-binding Transcription Factor Activity (GO:0043433)	0.00238551	0.00824085	HDAC4;HDAC2	.																SUMOylation Of Intracellular Receptors R-HSA-4090294	0.0144088	0.026275	HDAC4	.
Negative Regulation Of Lipoprotein Lipase Activity (GO:0051005)	0.00249771	0.0082533	HDAC9	.																HSF1 Activation R-HSA-3371511	0.0144088	0.026275	HDAC6	.
Cilium Disassembly (GO:0061523)	0.00249771	0.0082533	HDAC6	.																EGR2 And SOX10-mediated Initiation Of Schwann Cell Myelination R-HSA-9619665	0.0144088	0.026275	HDAC2	.
Inclusion Body Assembly (GO:0070841)	0.00249771	0.0082533	HDAC6	.																Late Endosomal Microautophagy R-HSA-9615710	0.0153956	0.0272723	HDAC6	.
Positive Regulation Of Cellular Process (GO:0048522)	0.00267593	0.00871589	HDAC4;HDAC2;HDAC1	.																Downregulation Of SMAD2/3:SMAD4 Transcriptional Activity R-HSA-2173795	0.0153956	0.0272723	HDAC1	.
Negative Regulation Of Cell Migration (GO:0030336)	0.00284586	0.00913882	HDAC2;HDAC1	.																SMAD2/SMAD3:SMAD4 Heterotrimer Regulates Transcription R-HSA-2173796	0.0178587	0.0307567	HDAC1	.
Cardiac Muscle Hypertrophy (GO:0003300)	0.00349522	0.0109166	HDAC4	.																NR1H3 And NR1H2 Regulate Gene Expression Linked To Cholesterol Transport And Efflux R-HSA-9029569	0.0178587	0.0307567	HDAC3	.
Regulation Of Skeletal Muscle Fiber Development (GO:0048742)	0.00349522	0.0109166	HDAC9	.																Association Of TriC/CCT With Target Proteins During Biosynthesis R-HSA-390471	0.0188424	0.0320063	HDAC3	.
Regulation Of Cell Differentiation (GO:0045595)	0.0039618	0.0116737	HDAC2;HDAC1	.																Deactivation Of Beta-Catenin Transactivating Complex R-HSA-3769402	0.0208071	0.034866	HDAC1	.
Negative Regulation Of Lipase Activity (GO:0060192)	0.00399365	0.0116737	HDAC9	.																Heme Signaling R-HSA-9707616	0.0222784	0.0368335	HDAC3	.
Cellular Response To Platelet-Derived Growth Factor Stimulus (GO:0036120)	0.00399365	0.0116737	HDAC1	.																NR1H2 And NR1H3-mediated Signaling R-HSA-9024446	0.0227683	0.0371483	HDAC3	.
Negative Regulation Of Protein-Containing Complex Disassembly (GO:0043242)	0.00399365	0.0116737	HDAC6	.																Transcriptional Activity Of SMAD2/SMAD3:SMAD4 Heterotrimer R-HSA-2173793	0.0252148	0.0406057	HDAC1	.
Response To Misfolded Protein (GO:0051788)	0.00399365	0.0116737	HDAC6	.																Transcriptional Activation Of Mitochondrial Biogenesis R-HSA-2151201	0.0257034	0.0408619	HDAC3	.
Regulation Of Apoptotic Process (GO:0042981)	0.00434702	0.0124895	HDAC2;HDAC3;HDAC1	.																Cell Cycle, Mitotic R-HSA-69278	0.0267263	0.0419502	HDAC1;HDAC8	.
Homologous Recombination (GO:0035825)	0.00449184	0.0124895	HDAC10	.																Cytoprotection By HMOX1 R-HSA-9707564	0.0281433	0.0436221	HDAC3	.
Positive Regulation Of Protein Sumoylation (GO:0033235)	0.00449184	0.0124895	HDAC4	.																Formation Of beta-catenin:TCF Transactivating Complex R-HSA-201722	0.0296046	0.0453206	HDAC1	.
Response To Platelet-Derived Growth Factor (GO:0036119)	0.00449184	0.0124895	HDAC1	.																Selective Autophagy R-HSA-9663891	0.0300913	0.0455039	HDAC6	.
Negative Regulation Of Glycolytic Process (GO:0045820)	0.00498982	0.0135438	HDAC4	.																Hemostasis R-HSA-109582	0.0319675	0.0477587	HDAC2;HDAC1	.
Negative Regulation Of Oxidoreductase Activity (GO:0051354)	0.00498982	0.0135438	HDAC6	.																RUNX1 Regulates Genes Involved In Megakaryocyte Differentiation And Platelet Function R-HSA-8936459	0.0325213	0.0480076	HDAC1	.
Cellular Response To Fluid Shear Stress (GO:0071498)	0.00548757	0.0143816	HDAC3	.																Circadian Clock R-HSA-400253	0.0339766	0.0495659	HDAC3	.
Regulation Of Microtubule-Based Movement (GO:0060632)	0.00548757	0.0143816	HDAC6	.																SUMOylation Of DNA Damage Response And Repair Proteins R-HSA-3108214	0.0373648	0.0538748	HDAC7	.
Regulation Of Cell Population Proliferation (GO:0042127)	0.0054877	0.0143816	HDAC4;HDAC2;HDAC1	.																Cell Cycle R-HSA-1640170	0.0403701	0.0574356	HDAC1;HDAC8	.
Positive Regulation Of Developmental Process (GO:0051094)	0.00571797	0.0148147	HDAC2;HDAC1	.																Degradation Of Beta-Catenin By Destruction Complex R-HSA-195253	0.0412239	0.0574356	HDAC1	.
Negative Regulation By Host Of Viral Transcription (GO:0043922)	0.00598509	0.0151622	HDAC1	.																Transcriptional Regulation Of White Adipocyte Differentiation R-HSA-381340	0.0412239	0.0574356	HDAC3	.
Axonal Transport Of Mitochondrion (GO:0019896)	0.00598509	0.0151622	HDAC6	.																Mitochondrial Biogenesis R-HSA-1592230	0.0436288	0.0594523	HDAC3	.
Positive Regulation Of DNA-binding Transcription Factor Activity (GO:0051091)	0.00635319	0.0158923	HDAC4;HDAC5	.																Chaperonin-mediated Protein Folding R-HSA-390466	0.0441091	0.0594523	HDAC3	.
Negative Regulation Of Cell Migration Involved In Sprouting Angiogenesis (GO:0090051)	0.0064824	0.0158923	HDAC5	.																Activation Of HOX Genes During Differentiation R-HSA-5619507	0.0445892	0.0594523	HDAC3	.
Regulation Of Oxidoreductase Activity (GO:0051341)	0.0064824	0.0158923	HDAC6	.																Signaling By TGF-beta Receptor Complex R-HSA-170834	0.0445892	0.0594523	HDAC1	.
Regulation Of MHC Class II Biosynthetic Process (GO:0045346)	0.00697947	0.0167507	HDAC2	.																Transcriptional Regulation By RUNX3 R-HSA-8878159	0.0465075	0.0606909	HDAC4	.
Negative Regulation Of Androgen Receptor Signaling Pathway (GO:0060766)	0.00697947	0.0167507	HDAC1	.																HCMV Early Events R-HSA-9609690	0.0469865	0.0606909	HDAC3	.
Regulation Of Lipoprotein Lipase Activity (GO:0051004)	0.00747633	0.0173939	HDAC9	.																Protein Folding R-HSA-391251	0.0469865	0.0606909	HDAC3	.
Regulation Of Amyloid-Beta Clearance (GO:1900221)	0.00747633	0.0173939	HDAC1	.																Cellular Responses To Stress R-HSA-2262752	0.0483227	0.061269	HDAC3;HDAC6	.
Positive Regulation Of Collagen Biosynthetic Process (GO:0032967)	0.00747633	0.0173939	HDAC2	.																Cellular Response To Heat Stress R-HSA-3371556	0.0484222	0.061269	HDAC6	.
Positive Regulation Of Cell Migration Involved In Sprouting Angiogenesis (GO:0090050)	0.00797296	0.0181783	HDAC9	.																				.
Positive Regulation Of Collagen Metabolic Process (GO:0010714)	0.00797296	0.0181783	HDAC2	.																				.
Regulation Of Protein Sumoylation (GO:0033233)	0.00846937	0.0189315	HDAC4	.																				.
Facultative Heterochromatin Formation (GO:0140718)	0.00846937	0.0189315	HDAC1	.																				.
Regulation Of Collagen Biosynthetic Process (GO:0032965)	0.00896555	0.0198461	HDAC2	.																				.
Regulation Of Protein-Containing Complex Disassembly (GO:0043244)	0.00946151	0.0203512	HDAC6	.																				.
Mitotic Sister Chromatid Cohesion (GO:0007064)	0.00946151	0.0203512	HDAC8	.																				.
Regulation Of Autophagy Of Mitochondrion (GO:1903146)	0.00946151	0.0203512	HDAC6	.																				.
Negative Regulation Of Interleukin-2 Production (GO:0032703)	0.0104528	0.0220669	HDAC9	.																				.
Negative Regulation Of Reactive Oxygen Species Metabolic Process (GO:2000378)	0.0104528	0.0220669	HDAC6	.																				.
Cellular Response To Topologically Incorrect Protein (GO:0035967)	0.0109481	0.0226923	HDAC6	.																				.
Regulation Of Intracellular Steroid Hormone Receptor Signaling Pathway (GO:0033143)	0.0109481	0.0226923	HDAC6	.																				.
Negative Regulation Of Gene Expression (GO:0010629)	0.0115835	0.0237932	HDAC1;HDAC9	.																				.
Regulation Of Muscle Cell Differentiation (GO:0051147)	0.011938	0.0243023	HDAC9	.																				.
Negative Regulation Of Catalytic Activity (GO:0043086)	0.012927	0.0260828	HDAC6	.																				.
Protein Quality Control For Misfolded Or Incompletely Synthesized Proteins (GO:0006515)	0.0134212	0.0263006	HDAC6	.																				.
Negative Regulation Of NIK/NF-kappaB Signaling (GO:1901223)	0.0134212	0.0263006	HDAC9	.																				.
Regulation Of Peptidase Activity (GO:0052547)	0.0134212	0.0263006	HDAC1	.																				.
Protein Modification By Small Protein Conjugation (GO:0032446)	0.0134964	0.0263006	HDAC4;HDAC9	.																				.
Positive Regulation Of Protein Import Into Nucleus (GO:0042307)	0.0139151	0.0268868	HDAC3	.																				.
Establishment Of Mitotic Spindle Orientation (GO:0000132)	0.0144088	0.0274148	HDAC3	.																				.
Positive Regulation Of Protein Phosphorylation (GO:0001934)	0.0144288	0.0274148	HDAC3;HDAC6	.																				.
Negative Regulation Of Carbohydrate Metabolic Process (GO:0045912)	0.0149024	0.0280805	HDAC4	.																				.
Negative Regulation Of Intracellular Steroid Hormone Receptor Signaling Pathway (GO:0033144)	0.0153956	0.0287722	HDAC1	.																				.
Negative Regulation Of Osteoblast Differentiation (GO:0045668)	0.0158887	0.0292147	HDAC9	.																				.
Heterochromatin Formation (GO:0031507)	0.0158887	0.0292147	HDAC5	.																				.
Negative Regulation Of Small Molecule Metabolic Process (GO:0062014)	0.0163815	0.0296428	HDAC4	.
Negative Regulation Of Blood Vessel Endothelial Cell Migration (GO:0043537)	0.0163815	0.0296428	HDAC5	.
Establishment Of Mitotic Spindle Localization (GO:0040001)	0.0168742	0.0298241	HDAC3	.
Cellular Response To Hydrogen Peroxide (GO:0070301)	0.0168742	0.0298241	HDAC6	.
Negative Regulation Of JNK Cascade (GO:0046329)	0.0168742	0.0298241	HDAC3	.
Establishment Of Spindle Orientation (GO:0051294)	0.0173666	0.0304583	HDAC3	.
Type I Interferon-Mediated Signaling Pathway (GO:0060337)	0.0183507	0.0315888	HDAC4	.
Negative Regulation Of Stress-Activated MAPK Cascade (GO:0032873)	0.0183507	0.0315888	HDAC3	.
Regulation Of Cell Migration (GO:0030334)	0.0188395	0.0315888	HDAC2;HDAC1	.
Regulation Of Protein Import Into Nucleus (GO:0042306)	0.0188424	0.0315888	HDAC3	.
Regulation Of Telomere Maintenance (GO:0032204)	0.0188424	0.0315888	HDAC8	.
Cellular Response To Type I Interferon (GO:0071357)	0.0188424	0.0315888	HDAC4	.
Axonal Transport (GO:0098930)	0.0193339	0.0321762	HDAC6	.
Regulation Of Glycolytic Process (GO:0006110)	0.0198252	0.0327547	HDAC4	.
Negative Regulation Of Proteolysis (GO:0045861)	0.0203163	0.0330865	HDAC6	.
Regulation Of Microtubule-Based Process (GO:0032886)	0.0203163	0.0330865	HDAC6	.
Lysosome Localization (GO:0032418)	0.0208071	0.033175	HDAC6	.
DNA Recombination (GO:0006310)	0.0208071	0.033175	HDAC10	.
Modulation By Host Of Symbiont Process (GO:0051851)	0.0208071	0.033175	HDAC1	.
Regulation Of Chromosome Organization (GO:0033044)	0.0212978	0.0337215	HDAC8	.
Positive Regulation Of Nucleocytoplasmic Transport (GO:0046824)	0.0217882	0.0340254	HDAC3	.
Positive Regulation Of Biosynthetic Process (GO:0009891)	0.0217882	0.0340254	HDAC2	.
Positive Regulation Of Blood Vessel Endothelial Cell Migration (GO:0043536)	0.0227683	0.0348401	HDAC9	.
Response To Hydrogen Peroxide (GO:0042542)	0.0227683	0.0348401	HDAC6	.
Negative Regulation Of Cellular Metabolic Process (GO:0031324)	0.0227683	0.0348401	HDAC4	.
Regulation Of Interleukin-2 Production (GO:0032663)	0.0232581	0.0348871	HDAC9	.
Positive Regulation Of TOR Signaling (GO:0032008)	0.0232581	0.0348871	HDAC3	.
Positive Regulation Of Smooth Muscle Cell Proliferation (GO:0048661)	0.0232581	0.0348871	HDAC1	.
Interferon-Mediated Signaling Pathway (GO:0140888)	0.0242369	0.0361177	HDAC4	.
Regulation Of Epithelial Cell Migration (GO:0010632)	0.0247259	0.0361379	HDAC6	.
Regulation Of Mitochondrion Organization (GO:0010821)	0.0247259	0.0361379	HDAC6	.
Negative Regulation Of Cell Projection Organization (GO:0031345)	0.0247259	0.0361379	HDAC2	.
Regulation Of Cell Development (GO:0060284)	0.0257034	0.0373273	HDAC9	.
Organelle Disassembly (GO:1903008)	0.0266801	0.0375497	HDAC6	.
Regulation Of Smooth Muscle Cell Proliferation (GO:0048660)	0.0266801	0.0375497	HDAC1	.
Negative Regulation Of Neuron Projection Development (GO:0010977)	0.0266801	0.0375497	HDAC2	.
Negative Regulation Of Protein Modification By Small Protein Conjugation Or Removal (GO:1903321)	0.0266801	0.0375497	HDAC8	.
Negative Regulation Of Protein Ubiquitination (GO:0031397)	0.0266801	0.0375497	HDAC8	.
Negative Regulation Of Protein-Containing Complex Assembly (GO:0031333)	0.0291177	0.0404808	HDAC6	.
Positive Regulation Of Proteolysis (GO:0045862)	0.0291177	0.0404808	HDAC2	.
Regulation Of Cellular Catabolic Process (GO:0031329)	0.0310639	0.0429247	HDAC6	.
Regulation Of Endopeptidase Activity (GO:0052548)	0.0339766	0.0466667	HDAC1	.
Cholesterol Homeostasis (GO:0042632)	0.03543	0.0477991	HDAC9	.
Positive Regulation Of Protein Localization To Nucleus (GO:1900182)	0.03543	0.0477991	HDAC3	.
Negative Regulation Of Catabolic Process (GO:0009895)	0.03543	0.0477991	HDAC4	.
Sterol Homeostasis (GO:0055092)	0.035914	0.0478854	HDAC9	.
Cellular Response To Reactive Oxygen Species (GO:0034614)	0.035914	0.0478854	HDAC6	.
Proteolysis Involved In Protein Catabolic Process (GO:0051603)	0.0383309	0.050517	HDAC6	.
Regulation Of TOR Signaling (GO:0032006)	0.0383309	0.050517	HDAC3	.
Negative Regulation Of Cellular Component Organization (GO:0051129)	0.0388136	0.0508592	HDAC6	.
Spindle Assembly (GO:0051225)	0.0397784	0.0518255	HDAC3	.
Cellular Response To Organic Substance (GO:0071310)	0.0402604	0.0521556	HDAC6	.
Regulation Of NIK/NF-kappaB Signaling (GO:1901222)	0.0407423	0.0524816	HDAC9	.
Positive Regulation Of Protein Ubiquitination (GO:0031398)	0.0412239	0.0528037	HDAC3	.
Response To Interleukin-1 (GO:0070555)	0.0417053	0.0528267	HDAC4	.
Regulation Of Osteoblast Differentiation (GO:0045667)	0.0417053	0.0528267	HDAC9	.
Positive Regulation Of DNA Repair (GO:0045739)	0.0436288	0.0546558	HDAC10	.
Positive Regulation Of Peptidyl-Serine Phosphorylation (GO:0033138)	0.0436288	0.0546558	HDAC6	.
Regulation Of Peptidyl-Serine Phosphorylation (GO:0033135)	0.0455488	0.0567493	HDAC6	.
Positive Regulation Of Epithelial Cell Migration (GO:0010634)	0.0465075	0.0576288	HDAC6	.
Regulation Of Macroautophagy (GO:0016241)	0.0469865	0.0579077	HDAC6	.
Negative Regulation Of Macromolecule Biosynthetic Process (GO:0010558)	0.0479439	0.0584556	HDAC2	.
Positive Regulation Of Cold-Induced Thermogenesis (GO:0120162)	0.0479439	0.0584556	HDAC3	.
				.
				.
				.
				.
				.
				.
				.
				.
				.
				.
				.
				.
				.
				.
				.
				.
				.
				.
				.
				.
				.
				.
				.
				.
				.
				.
				.
				.
				.
				.
				.
				.
				.
				.
				.
				.
				.
				.
				.
				.
				.

## Sheet: CGP-60474
GO BP					GO CC					GO MF					KEGG					Reactome
Term	P-value	Adjusted P-value	Genes		Term	P-value	Adjusted P-value	Genes		Term	P-value	Adjusted P-value	Genes		Term	P-value	Adjusted P-value	Genes		Term	P-value	Adjusted P-value	Genes
Regulation Of G2/M Transition Of Mitotic Cell Cycle (GO:0010389)	2.97492e-06	8.83979e-05	CDK2;CDK1		Cyclin-Dependent Protein Kinase Holoenzyme Complex (GO:0000307)	3.89991e-06	4.2899e-05	CDK2;CDK1		Cyclin-Dependent Protein Kinase Activity (GO:0097472)	1.26495e-06	4.42733e-06	CDK2;CDK1		p53 signaling pathway	1.31399e-05	0.00021672	CDK2;CDK1		Cyclin A/B1/B2 Associated Events During G2/M Transition R-HSA-69273	1.49995e-06	9.65675e-05	CDK2;CDK1
G2/M Transition Of Mitotic Cell Cycle (GO:0000086)	3.51491e-06	8.83979e-05	CDK2;CDK1		Serine/Threonine Protein Kinase Complex (GO:1902554)	8.84987e-06	4.86743e-05	CDK2;CDK1		Cyclin-Dependent Protein Serine/Threonine Kinase Activity (GO:0004693)	1.26495e-06	4.42733e-06	CDK2;CDK1		Progesterone-mediated oocyte maturation	2.47499e-05	0.00021672	CDK2;CDK1		G0 And Early G1 R-HSA-1538133	1.75494e-06	9.65675e-05	CDK2;CDK1
Cell Cycle G2/M Phase Transition (GO:0044839)	3.89991e-06	8.83979e-05	CDK2;CDK1		Spindle Microtubule (GO:0005876)	0.00678853	0.0248913	CDK1		Protein Serine/Threonine Kinase Activity (GO:0004674)	0.00029156	0.000680308	CDK2;CDK1		Cell cycle	3.813e-05	0.00021672	CDK2;CDK1		Regulation Of TP53 Degradation R-HSA-6804757	3.14992e-06	9.65675e-05	CDK2;CDK1
Mitotic DNA Damage Checkpoint Signaling (GO:0044773)	7.69988e-06	0.000130898	CDK2;CDK1		Mitotic Spindle (GO:0072686)	0.0142491	0.0382985	CDK1		Acetyltransferase Activator Activity (GO:0010698)	0.000499936	0.000874888	CDK1		Oocyte meiosis	4.12801e-05	0.00021672	CDK2;CDK1		Regulation Of TP53 Expression And Degradation R-HSA-6806003	3.32991e-06	9.65675e-05	CDK2;CDK1
DNA Replication (GO:0006260)	1.31399e-05	0.000178702	CDK2;CDK1		Microtubule (GO:0005874)	0.0184148	0.0382985	CDK1		RNA Polymerase II CTD Heptapeptide Repeat Kinase Activity (GO:0008353)	0.000799841	0.00111978	CDK1		Cellular senescence	6.04503e-05	0.000253891	CDK2;CDK1		TP53 Regulates Transcription Of Cell Cycle Genes R-HSA-6791312	5.87989e-06	0.000136413	CDK2;CDK1
Mitotic Cell Cycle Phase Transition (GO:0044772)	3.0525e-05	0.000345949	CDK2;CDK1		Spindle (GO:0005819)	0.0208901	0.0382985	CDK1		Kinase Inhibitor Activity (GO:0019210)	0.00339714	0.00396333	CDK1		Viral carcinogenesis	0.000102516	0.000358806	CDK2;CDK1		Regulation Of APC/C Activators Between G1/S And Early Anaphase R-HSA-176408	1.57999e-05	0.000305464	CDK2;CDK1
Peptidyl-Serine Phosphorylation (GO:0018105)	6.20153e-05	0.000582041	CDK2;CDK1		Mitochondrial Matrix (GO:0005759)	0.0351856	0.0552917	CDK1		Kinase Activity (GO:0016301)	0.0105721	0.0105721	CDK1		Gap junction	0.00878076	0.0225788	CDK1		APC/C-mediated Degradation Of Cell Cycle Proteins R-HSA-174143	1.87049e-05	0.000309967	CDK2;CDK1
Peptidyl-Serine Modification (GO:0018209)	6.84754e-05	0.000582041	CDK2;CDK1												Small cell lung cancer	0.00917897	0.0225788	CDK2		G1/S Transition R-HSA-69206	4.12801e-05	0.000598561	CDK2;CDK1
DNA Metabolic Process (GO:0006259)	0.000206643	0.0015613	CDK2;CDK1												Prostate cancer	0.00967662	0.0225788	CDK2		Mitotic G1 Phase And G1/S Transition R-HSA-453279	5.36552e-05	0.000630927	CDK2;CDK1
Phosphorylation (GO:0016310)	0.00045904	0.00312147	CDK2;CDK1												FoxO signaling pathway	0.0130573	0.0225885	CDK2		G2/M Checkpoints R-HSA-69481	5.43902e-05	0.000630927	CDK2;CDK1
Protein Phosphorylation (GO:0006468)	0.000623765	0.0033994	CDK2;CDK1												Measles	0.0138519	0.0225885	CDK2		Regulation Of TP53 Activity R-HSA-5633007	6.12303e-05	0.000645701	CDK2;CDK1
Cellular Response To Nitric Oxide (GO:0071732)	0.000699877	0.0033994	CDK2												Gastric cancer	0.0148447	0.0225885	CDK2		G2/M Transition R-HSA-69275	8.23556e-05	0.000751151	CDK2;CDK1
Regulation Of Heterochromatin Formation (GO:0031445)	0.000699877	0.0033994	CDK2												Cushing syndrome	0.0154402	0.0225885	CDK2		Mitotic G2-G2/M Phases R-HSA-453274	8.41807e-05	0.000751151	CDK2;CDK1
Cellular Response To Reactive Nitrogen Species (GO:1902170)	0.000699877	0.0033994	CDK2												Hepatitis C	0.0156386	0.0225885	CDK2		Cell Cycle Checkpoints R-HSA-69620	0.000182928	0.00151569	CDK2;CDK1
Regulation Of Mitotic Sister Chromatid Segregation (GO:0033047)	0.000799841	0.00362594	CDK1												Hepatitis B	0.0161347	0.0225885	CDK2		Transcriptional Regulation By TP53 R-HSA-3700989	0.000312411	0.00241598	CDK2;CDK1
Mitotic G1/S Transition Checkpoint Signaling (GO:0044819)	0.000999752	0.00393577	CDK2												Epstein-Barr virus infection	0.0200983	0.0254106	CDK2		G2 Phase R-HSA-68911	0.000499936	0.00341133	CDK2
Protein Localization To Condensed Chromosome (GO:1903083)	0.000999752	0.00393577	CDK1												Human immunodeficiency virus 1 infection	0.021088	0.0254106	CDK1		G2/M DNA Replication Checkpoint R-HSA-69478	0.000499936	0.00341133	CDK1
Protein Localization To Kinetochore (GO:0034501)	0.0010997	0.00393577	CDK1												Human T-cell leukemia virus 1 infection	0.0217805	0.0254106	CDK2		PTK6 Regulates Cell Cycle R-HSA-8849470	0.000599909	0.0036626	CDK2
Response To Nitric Oxide (GO:0071731)	0.0010997	0.00393577	CDK2												Human papillomavirus infection	0.0328267	0.0362822	CDK2		Phosphorylation Of Emi1 R-HSA-176417	0.000599909	0.0036626	CDK1
Protein Modification Process (GO:0036211)	0.00126206	0.00420817	CDK2;CDK1												PI3K-Akt signaling pathway	0.0350874	0.0368418	CDK2		Cell Cycle, Mitotic R-HSA-69278	0.000682532	0.00386599	CDK2;CDK1
Positive Regulation Of Heterochromatin Formation (GO:0031453)	0.00129958	0.00420817	CDK2																	Activation Of NIMA Kinases NEK9, NEK6, NEK7 R-HSA-2980767	0.000699877	0.00386599	CDK1
Positive Regulation Of Chromosome Segregation (GO:0051984)	0.0017992	0.00489383	CDK1																	E2F-enabled Inhibition Of Pre-Replication Complex Formation R-HSA-113507	0.000899799	0.00463885	CDK1
Cellular Response To Inorganic Substance (GO:0071241)	0.0017992	0.00489383	CDK2																	Condensation Of Prometaphase Chromosomes R-HSA-2514853	0.000999752	0.00463885	CDK1
Protein Localization To Chromosome, Centromeric Region (GO:0071459)	0.0017992	0.00489383	CDK1																	MAPK3 (ERK1) Activation R-HSA-110056	0.000999752	0.00463885	CDK1
Regulation Of Cell Cycle G2/M Phase Transition (GO:1902749)	0.0017992	0.00489383	CDK2																	MASTL Facilitates Mitotic Progression R-HSA-2465910	0.000999752	0.00463885	CDK1
Positive Regulation Of G2/M Transition Of Mitotic Cell Cycle (GO:0010971)	0.00209891	0.00548946	CDK1																	Cell Cycle R-HSA-1640170	0.00106768	0.00476352	CDK2;CDK1
ERK1 And ERK2 Cascade (GO:0070371)	0.00239858	0.00582512	CDK1																	Chk1/Chk2(Cds1) Mediated Inactivation Of Cyclin B:Cdk1 Complex R-HSA-75035	0.00129958	0.00558339	CDK1
Positive Regulation Of Cell Cycle G2/M Phase Transition (GO:1902751)	0.00239858	0.00582512	CDK1																	TP53 Regulates Transcription Of Genes Involved In G1 Cell Cycle Arrest R-HSA-6804116	0.00139952	0.00559806	CDK2
Mitotic G1 DNA Damage Checkpoint Signaling (GO:0031571)	0.00259833	0.00609264	CDK2																	Golgi Cisternae Pericentriolar Stack Reorganization R-HSA-162658	0.00139952	0.00559806	CDK1
Mitotic G2 DNA Damage Checkpoint Signaling (GO:0007095)	0.00299778	0.00679496	CDK1																	Depolymerisation Of Nuclear Lamina R-HSA-4419969	0.00149944	0.00579785	CDK1
Positive Regulation Of Chromosome Organization (GO:2001252)	0.00329731	0.00723281	CDK1																	Transcription Of E2F Targets Under Negative Control By P107 (RBL1) And P130 (RBL2) In Complex With HDAC1 R-HSA-1362300	0.00159937	0.00598473	CDK1
Mitotic G2/M Transition Checkpoint (GO:0044818)	0.00459476	0.00976387	CDK1																	Aberrant Regulation Of Mitotic G1/S Transition In Cancer Due To RB1 Defects R-HSA-9659787	0.00169929	0.00615992	CDK2
Post-Translational Protein Modification (GO:0043687)	0.00479429	0.00987915	CDK2																	TP53 Regulates Transcription Of Genes Involved In G2 Cell Cycle Arrest R-HSA-6804114	0.0017992	0.00632446	CDK1
Regulation Of Protein Localization To Nucleus (GO:1900180)	0.0051933	0.00994722	CDK1																	Initiation Of Nuclear Envelope (NE) Reformation R-HSA-2995383	0.00189911	0.00647931	CDK1
Cell Cycle G1/S Phase Transition (GO:0044843)	0.0051933	0.00994722	CDK2																	Phosphorylation Of APC/C R-HSA-176412	0.00199901	0.0066253	CDK1
Organelle Disassembly (GO:1903008)	0.00539277	0.00994722	CDK1																	E2F Mediated Regulation Of DNA Replication R-HSA-113510	0.00219881	0.00701707	CDK1
Positive Regulation Of Cellular Metabolic Process (GO:0031325)	0.00559223	0.00994722	CDK1																	Telomere Extension By Telomerase R-HSA-171319	0.00229869	0.00701707	CDK2
Peptidyl-Threonine Phosphorylation (GO:0018107)	0.00579166	0.00994722	CDK1																	RAF-independent MAPK1/3 Activation R-HSA-112409	0.00229869	0.00701707	CDK1
Regulation Of Multicellular Organismal Development (GO:2000026)	0.00589137	0.00994722	CDK1																	APC/C:Cdc20 Mediated Degradation Of Cyclin B R-HSA-174048	0.00239858	0.00713423	CDK1
Microtubule Cytoskeleton Organization Involved In Mitosis (GO:1902850)	0.00589137	0.00994722	CDK1																	G1/S-Specific Transcription R-HSA-69205	0.00289792	0.00840398	CDK1
Regulation Of Embryonic Development (GO:0045995)	0.00619047	0.00994722	CDK1																	Activation Of Pre-Replicative Complex R-HSA-68962	0.00319747	0.0090465	CDK2
Positive Regulation Of Mitotic Cell Cycle Phase Transition (GO:1901992)	0.00629016	0.00994722	CDK1																	Generic Transcription Pathway R-HSA-212436	0.0035374	0.00927174	CDK2;CDK1
G1/S Transition Of Mitotic Cell Cycle (GO:0000082)	0.00629016	0.00994722	CDK2																	Aberrant Regulation Of Mitotic Cell Cycle Due To RB1 Defects R-HSA-9687139	0.0035968	0.00927174	CDK2
Peptidyl-Threonine Modification (GO:0018210)	0.00658919	0.0101833	CDK1																	Activation Of ATR In Response To Replication Stress R-HSA-176187	0.0035968	0.00927174	CDK2
Positive Regulation Of Protein Localization To Nucleus (GO:1900182)	0.00718714	0.0108606	CDK1																	Nuclear Pore Complex (NPC) Disassembly R-HSA-3301854	0.0035968	0.00927174	CDK1
Positive Regulation Of Protein Localization (GO:1903829)	0.00848206	0.012416	CDK1																	Diseases Of Mitotic Cell Cycle R-HSA-9675126	0.00379643	0.0095736	CDK2
Regulation Of Mitotic Cell Cycle Phase Transition (GO:1901990)	0.00858163	0.012416	CDK2																	Ovarian Tumor Domain Proteases R-HSA-5689896	0.00389624	0.00961625	CDK1
Positive Regulation Of Cellular Component Biogenesis (GO:0044089)	0.00927851	0.0131446	CDK2																	Condensation Of Prophase Chromosomes R-HSA-2299718	0.00429542	0.0101801	CDK1
MAPK Cascade (GO:0000165)	0.00977613	0.0135669	CDK1																	RNA Polymerase II Transcription R-HSA-73857	0.00430023	0.0101801	CDK2;CDK1
Regulation Of Proteasomal Ubiquitin-Dependent Protein Catabolic Process (GO:0032434)	0.0108705	0.014585	CDK2																	Cyclin D Associated Events In G1 R-HSA-69231	0.00469453	0.0108913	CDK2
Protein Deubiquitination (GO:0016579)	0.0111688	0.014585	CDK1																	Extension Of Telomeres R-HSA-180786	0.00499381	0.0113585	CDK2
Small GTPase Mediated Signal Transduction (GO:0007264)	0.0111688	0.014585	CDK2																	Signaling By Non-Receptor Tyrosine Kinases R-HSA-9006927	0.0051933	0.0113702	CDK2
Protein Modification By Small Protein Removal (GO:0070646)	0.0113677	0.014585	CDK1																	Gene Expression (Transcription) R-HSA-74160	0.00524557	0.0113702	CDK2;CDK1
Golgi Organization (GO:0007030)	0.012958	0.0162664	CDK1																	Nuclear Envelope Breakdown R-HSA-2980766	0.00529304	0.0113702	CDK1
Epithelial Cell Differentiation (GO:0030855)	0.0131566	0.0162664	CDK1																	Meiotic Recombination R-HSA-912446	0.00559223	0.0117827	CDK2
Ras Protein Signal Transduction (GO:0007265)	0.0143484	0.017423	CDK2																	SCF(Skp2)-mediated Degradation Of P27/P21 R-HSA-187577	0.00589137	0.0117827	CDK2
Epithelium Development (GO:0060429)	0.015341	0.0183015	CDK1																	Role Of GTSE1 In G2/M Progression After G2 Checkpoint R-HSA-8852276	0.00589137	0.0117827	CDK1
Regulation Of Macromolecule Metabolic Process (GO:0060255)	0.0161347	0.0189165	CDK2																	Transcriptional Regulation Of Granulopoiesis R-HSA-9616222	0.00589137	0.0117827	CDK2
DNA Repair (GO:0006281)	0.0288888	0.0332956	CDK1																	DNA Damage/Telomere Stress Induced Senescence R-HSA-2559586	0.00609077	0.0119751	CDK2
Negative Regulation Of Programmed Cell Death (GO:0043069)	0.0377378	0.0423964	CDK1																	p53-Dependent G1 DNA Damage Response R-HSA-69563	0.00648952	0.0124903	CDK2
DNA Damage Response (GO:0006974)	0.0380321	0.0423964	CDK1																	G1/S DNA Damage Checkpoints R-HSA-69615	0.00668886	0.0124903	CDK2
Cellular Response To Oxygen-Containing Compound (GO:1901701)	0.0401887	0.0440779	CDK2																	Orc1 Removal From Chromatin R-HSA-68949	0.00688819	0.0124903	CDK2
Negative Regulation Of Apoptotic Process (GO:0043066)	0.0476201	0.0507001	CDK1																	Loss Of Nlp From Mitotic Centrosomes R-HSA-380259	0.00688819	0.0124903	CDK1
Positive Regulation Of Cell Population Proliferation (GO:0008284)	0.0477177	0.0507001	CDK2																	AURKA Activation By TPX2 R-HSA-8854518	0.00718714	0.0124903	CDK1
																				CDK-mediated Phosphorylation And Removal Of Cdc6 R-HSA-69017	0.00718714	0.0124903	CDK2
																				Cdc20:Phospho-APC/C Mediated Degradation Of Cyclin A R-HSA-174184	0.00718714	0.0124903	CDK1
																				APC:Cdc20 Mediated Degradation Of Cell Cycle Proteins Before Cycle Checkpoint Satisfied R-HSA-179419	0.00728677	0.0124903	CDK1
																				APC/C:Cdc20 Mediated Degradation Of Mitotic Proteins R-HSA-176409	0.00748604	0.0124903	CDK1
																				Nuclear Envelope (NE) Reassembly R-HSA-2995410	0.00748604	0.0124903	CDK1
																				Activation Of APC/C And APC/C:Cdc20 Mediated Degradation Of Mitotic Proteins R-HSA-176814	0.00758566	0.0124903	CDK1
																				G2/M DNA Damage Checkpoint R-HSA-69473	0.00768528	0.0124903	CDK1
																				Recruitment Of NuMA To Mitotic Centrosomes R-HSA-380320	0.00798411	0.0124903	CDK1
																				Processing Of DNA Double-Strand Break Ends R-HSA-5693607	0.00798411	0.0124903	CDK2
																				Senescence-Associated Secretory Phenotype (SASP) R-HSA-2559582	0.00808371	0.0124903	CDK2
																				Centrosome Maturation R-HSA-380287	0.00808371	0.0124903	CDK1
																				Cyclin E Associated Events During G1/S Transition R-HSA-69202	0.0081833	0.0124903	CDK2
																				Cyclin A:Cdk2-associated Events At S Phase Entry R-HSA-69656	0.00838248	0.0126281	CDK2
																				Regulation Of PLK1 Activity At G2/M Transition R-HSA-2565942	0.0086812	0.0127032	CDK1
																				Meiosis R-HSA-1500620	0.00878076	0.0127032	CDK2
																				Switching Of Origins To A Post-Replicative State R-HSA-69052	0.00897988	0.0127032	CDK2
																				Regulation Of TP53 Activity Thru Phosphorylation R-HSA-6804756	0.00897988	0.0127032	CDK2
																				MAPK6/MAPK4 Signaling R-HSA-5687128	0.00897988	0.0127032	CDK1
																				Telomere Maintenance R-HSA-157579	0.00917897	0.0128284	CDK2
																				Anchoring Of Basal Body To Plasma Membrane R-HSA-5620912	0.00967662	0.0133629	CDK1
																				Resolution Of Sister Chromatid Cohesion R-HSA-2500257	0.0105721	0.0144278	CDK1
																				Mitotic Prophase R-HSA-68875	0.0111688	0.0149599	CDK1
																				Reproduction R-HSA-1474165	0.0112682	0.0149599	CDK2
																				HDR Thru Homologous Recombination (HRR) Or Single Strand Annealing (SSA) R-HSA-5693567	0.0113677	0.0149599	CDK2
																				Chromosome Maintenance R-HSA-73886	0.0117654	0.0149599	CDK2
																				Synthesis Of DNA R-HSA-69239	0.0118648	0.0149599	CDK2
																				Transcriptional Regulation By RUNX2 R-HSA-8878166	0.0118648	0.0149599	CDK1
																				Homology Directed Repair R-HSA-5693538	0.0118648	0.0149599	CDK2
																				DNA Replication Pre-Initiation R-HSA-69002	0.0126599	0.0157908	CDK2
																				Factors Involved In Megakaryocyte Development And Platelet Production R-HSA-983231	0.013554	0.0167262	CDK2
																				DNA Double-Strand Break Repair R-HSA-5693532	0.0148447	0.0181262	CDK2
																				Signal Transduction R-HSA-162582	0.015185	0.0183486	CDK2;CDK1
																				DNA Replication R-HSA-69306	0.0154402	0.0184646	CDK2
																				S Phase R-HSA-69242	0.0160355	0.0189808	CDK2
																				Cellular Senescence R-HSA-2559583	0.0164322	0.0192539	CDK2
																				Cilium Assembly R-HSA-5617833	0.0185138	0.0212634	CDK1
																				Mitotic Prometaphase R-HSA-68877	0.0185138	0.0212634	CDK1
																				Mitotic Anaphase R-HSA-68882	0.0230659	0.0260884	CDK1
																				Mitotic Metaphase And Anaphase R-HSA-2555396	0.0231647	0.0260884	CDK1
																				Organelle Biogenesis And Maintenance R-HSA-1852241	0.0273114	0.0303197	CDK1
																				MAPK1/MAPK3 Signaling R-HSA-5684996	0.0275087	0.0303197	CDK1
																				Deubiquitination R-HSA-5688426	0.0277059	0.0303197	CDK1
																				DNA Repair R-HSA-73894	0.0307603	0.0333476	CDK2
																				MAPK Family Signaling Cascades R-HSA-5683057	0.0315478	0.0338847	CDK1
																				M Phase R-HSA-68886	0.0376397	0.040057	CDK1

## Sheet: alvocidib
GO BP					GO CC					GO MF					KEGG					Reactome
Term	P-value	Adjusted P-value	Genes		Term	P-value	Adjusted P-value	Genes		Term	P-value	Adjusted P-value	Genes		Term	P-value	Adjusted P-value	Genes		Term	P-value	Adjusted P-value	Genes
Protein Phosphorylation (GO:0006468)	6.21656e-12	1.89605e-09	CDK9;CDK8;CDK6;CDK5;CDK4;CDK2;CDK1;EGFR	.	Cyclin-Dependent Protein Kinase Holoenzyme Complex (GO:0000307)	6.17408e-12	2.59311e-10	CDK6;CDK5;CDK4;CDK2;CDK1	.	Cyclin-Dependent Protein Kinase Activity (GO:0097472)	3.4709e-23	6.07407e-22	CDK9;CDK8;CDK7;CDK6;CDK5;CDK4;CDK2;CDK1	.	Cell cycle	2.07608e-09	1.55706e-07	CDK7;CDK6;CDK4;CDK2;CDK1	.	Generic Transcription Pathway R-HSA-212436	8.59856e-11	2.10665e-08	CDK9;CDK8;CDK7;CDK6;CDK5;CDK4;CDK2;CDK1;EGFR	.
Phosphorylation (GO:0016310)	2.25879e-10	3.44466e-08	CDK9;CDK8;CDK6;CDK5;CDK4;CDK2;CDK1	.	Serine/Threonine Protein Kinase Complex (GO:1902554)	5.10343e-11	1.07172e-09	CDK6;CDK5;CDK4;CDK2;CDK1	.	Cyclin-Dependent Protein Serine/Threonine Kinase Activity (GO:0004693)	3.4709e-23	6.07407e-22	CDK9;CDK8;CDK7;CDK6;CDK5;CDK4;CDK2;CDK1	.	p53 signaling pathway	3.3727e-08	1.26476e-06	CDK6;CDK4;CDK2;CDK1	.	RNA Polymerase II Transcription R-HSA-73857	2.06356e-10	2.52786e-08	CDK9;CDK8;CDK7;CDK6;CDK5;CDK4;CDK2;CDK1;EGFR	.
Regulation Of G2/M Transition Of Mitotic Cell Cycle (GO:0010389)	1.63728e-09	1.66456e-07	CDK6;CDK4;CDK2;CDK1	.	Nucleus (GO:0005634)	1.14241e-05	0.000159938	CDK9;CDK8;CDK7;CDK6;CDK5;CDK4;CDK2;CDK1;EGFR	.	Protein Serine/Threonine Kinase Activity (GO:0004674)	1.10877e-15	1.29357e-14	CDK9;CDK8;CDK7;CDK6;CDK5;CDK4;CDK2;CDK1;EGFR	.	Cushing syndrome	7.02739e-07	1.1096e-05	CDK6;CDK4;CDK2;EGFR	.	Gene Expression (Transcription) R-HSA-74160	5.02472e-10	4.10352e-08	CDK9;CDK8;CDK7;CDK6;CDK5;CDK4;CDK2;CDK1;EGFR	.
Protein Modification Process (GO:0036211)	7.61763e-09	5.80844e-07	CDK9;CDK8;CDK6;CDK5;CDK4;CDK2;CDK1	.	Intracellular Membrane-Bounded Organelle (GO:0043231)	3.96914e-05	0.00041676	CDK9;CDK8;CDK7;CDK6;CDK5;CDK4;CDK2;CDK1;EGFR	.	RNA Polymerase II CTD Heptapeptide Repeat Kinase Activity (GO:0008353)	5.03327e-09	4.40411e-08	CDK9;CDK7;CDK1	.	Cellular senescence	7.21058e-07	1.1096e-05	CDK6;CDK4;CDK2;CDK1	.	Mitotic G1 Phase And G1/S Transition R-HSA-453279	4.90052e-09	2.72512e-07	CDK7;CDK6;CDK4;CDK2;CDK1	.
G1/S Transition Of Mitotic Cell Cycle (GO:0000082)	1.8502e-08	1.12863e-06	CDK6;CDK5;CDK4;CDK2	.	cyclin/CDK Positive Transcription Elongation Factor Complex (GO:0008024)	0.00249771	0.017484	CDK9	.	Kinase Activity (GO:0016301)	1.69005e-05	0.000118304	CDK9;CDK5;CDK1	.	Hepatitis C	7.39731e-07	1.1096e-05	CDK6;CDK4;CDK2;EGFR	.	Cyclin D Associated Events In G1 R-HSA-69231	5.56146e-09	2.72512e-07	CDK7;CDK6;CDK4;CDK2	.
Regulation Of Mitotic Cell Cycle Phase Transition (GO:1901990)	6.55974e-08	3.18737e-06	CDK7;CDK6;CDK4;CDK2	.	Multivesicular Body, Internal Vesicle (GO:0097487)	0.00249771	0.017484	EGFR	.	Acetyltransferase Activator Activity (GO:0010698)	0.00249771	0.01457	CDK1	.	Viral carcinogenesis	2.06278e-06	2.57848e-05	CDK6;CDK4;CDK2;CDK1	.	Aberrant Regulation Of Mitotic G1/S Transition In Cancer Due To RB1 Defects R-HSA-9659787	6.09765e-08	2.48987e-06	CDK6;CDK4;CDK2	.
Regulation Of Cell Cycle G2/M Phase Transition (GO:1902749)	7.31528e-08	3.18737e-06	CDK6;CDK4;CDK2	.	Microtubule (GO:0005874)	0.00364713	0.0218828	CDK5;CDK1	.	7SK snRNA Binding (GO:0097322)	0.00349522	0.0174761	CDK9	.	Melanoma	5.27157e-06	4.65546e-05	CDK6;CDK4;EGFR	.	Disease R-HSA-1643685	1.21761e-07	4.26164e-06	CDK9;CDK8;CDK7;CDK6;CDK5;CDK4;CDK2;EGFR	.
Regulation Of Cell Cycle (GO:0051726)	1.6834e-07	6.232e-06	CDK9;CDK7;CDK6;CDK5;CDK4	.	Transcription Factor TFIIH Core Complex (GO:0000439)	0.00449184	0.0230478	CDK7	.	Tau-Protein Kinase Activity (GO:0050321)	0.00995725	0.0387226	CDK5	.	Non-small cell lung cancer	5.27157e-06	4.65546e-05	CDK6;CDK4;EGFR	.	Cyclin A/B1/B2 Associated Events During G2/M Transition R-HSA-69273	2.05815e-07	6.30308e-06	CDK7;CDK2;CDK1	.
Mitotic Cell Cycle Phase Transition (GO:0044772)	1.83895e-07	6.232e-06	CDK6;CDK4;CDK2;CDK1	.	Transcription Factor TFIIH Holo Complex (GO:0005675)	0.00548757	0.0230478	CDK7	.	Pyridoxal Phosphate Binding (GO:0030170)	0.00995725	0.0387226	PYGM	.	Glioma	5.96383e-06	4.65546e-05	CDK6;CDK4;EGFR	.	G1/S Transition R-HSA-69206	3.36588e-07	9.16267e-06	CDK7;CDK4;CDK2;CDK1	.
Cell Cycle G1/S Phase Transition (GO:0044843)	1.96369e-06	5.98926e-05	CDK6;CDK4;CDK2	.	Intracellular Vesicle (GO:0097708)	0.00548757	0.0230478	EGFR	.	Protein Tyrosine Kinase Activator Activity (GO:0030296)	0.0144088	0.0483348	EGFR	.	Pancreatic cancer	6.20729e-06	4.65546e-05	CDK6;CDK4;EGFR	.	Transcriptional Regulation By TP53 R-HSA-3700989	3.95663e-07	9.69375e-06	CDK9;CDK7;CDK5;CDK2;CDK1	.
Positive Regulation Of Mitotic Cell Cycle Phase Transition (GO:1901992)	3.51835e-06	9.75542e-05	CDK4;CDK1;EGFR	.	Neuromuscular Junction (GO:0031594)	0.0193339	0.0738205	CDK5	.	Transcription Coactivator Binding (GO:0001223)	0.0168742	0.0483348	CDK9	.	Small cell lung cancer	1.10418e-05	7.52853e-05	CDK6;CDK4;CDK2	.	Aberrant Regulation Of Mitotic Cell Cycle Due To RB1 Defects R-HSA-9687139	6.37088e-07	1.41897e-05	CDK6;CDK4;CDK2	.
Positive Regulation Of G2/M Transition Of Mitotic Cell Cycle (GO:0010971)	4.70113e-05	0.00115825	CDK4;CDK1	.	Clathrin-Coated Endocytic Vesicle Membrane (GO:0030669)	0.0334917	0.108204	EGFR	.	Kinase Inhibitor Activity (GO:0019210)	0.0168742	0.0483348	CDK1	.	Human papillomavirus infection	1.43003e-05	8.93767e-05	CDK6;CDK4;CDK2;EGFR	.	Diseases Of Mitotic Cell Cycle R-HSA-9675126	7.52333e-07	1.53601e-05	CDK6;CDK4;CDK2	.
Peptidyl-Serine Phosphorylation (GO:0018105)	5.57329e-05	0.00115825	CDK5;CDK2;CDK1	.	Spindle Microtubule (GO:0005876)	0.0334917	0.108204	CDK1	.	Transmembrane Receptor Protein Kinase Activity (GO:0019199)	0.0183507	0.0483348	EGFR	.	PI3K-Akt signaling pathway	1.86268e-05	0.000107462	CDK6;CDK4;CDK2;EGFR	.	Signaling By Non-Receptor Tyrosine Kinases R-HSA-9006927	1.96369e-06	3.7008e-05	CDK4;CDK2;EGFR	.
Regulation Of Macromolecule Metabolic Process (GO:0060255)	6.0039e-05	0.00115825	CDK6;CDK4;CDK2	.	Clathrin-Coated Endocytic Vesicle (GO:0045334)	0.0417053	0.123505	EGFR	.	Tau Protein Binding (GO:0048156)	0.0193339	0.0483348	CDK5	.	Measles	3.80379e-05	0.000203775	CDK6;CDK4;CDK2	.	Drug-mediated Inhibition Of CDK4/CDK6 Activity R-HSA-9754119	2.24813e-06	3.93423e-05	CDK6;CDK4	.
Positive Regulation Of Cell Cycle G2/M Phase Transition (GO:1902751)	6.1737e-05	0.00115825	CDK4;CDK1	.	Clathrin-Coated Vesicle Membrane (GO:0030665)	0.0441091	0.123505	EGFR	.	snRNA Binding (GO:0017069)	0.0212978	0.0496948	CDK9	.	Breast cancer	4.49496e-05	0.000224748	CDK6;CDK4;EGFR	.	Cell Cycle, Mitotic R-HSA-69278	2.71192e-06	4.42948e-05	CDK7;CDK6;CDK4;CDK2;CDK1	.
Positive Regulation Of Cell Population Proliferation (GO:0008284)	6.28446e-05	0.00115825	CDK6;CDK4;CDK2;EGFR	.						Cyclin-Dependent Protein Serine/Threonine Kinase Regulator Activity (GO:0016538)	0.0227683	0.0498057	CDK4	.	Hepatocellular carcinoma	6.68991e-05	0.00031359	CDK6;CDK4;EGFR	.	PTK6 Regulates Cell Cycle R-HSA-8849470	3.37131e-06	5.16232e-05	CDK4;CDK2	.
Peptidyl-Serine Modification (GO:0018209)	6.45582e-05	0.00115825	CDK5;CDK2;CDK1	.						Transmembrane Receptor Protein Tyrosine Kinase Activity (GO:0004714)	0.0247259	0.0509064	EGFR	.	Pathways in cancer	9.08372e-05	0.000400752	CDK6;CDK4;CDK2;EGFR	.	Senescence-Associated Secretory Phenotype (SASP) R-HSA-2559582	7.52362e-06	0.000102847	CDK6;CDK4;CDK2	.
Positive Regulation Of Fibroblast Proliferation (GO:0048146)	8.44629e-05	0.00143118	CDK6;CDK4	.						ATPase Binding (GO:0051117)	0.035914	0.0698328	EGFR	.	Epstein-Barr virus infection	0.000115604	0.000481684	CDK6;CDK4;CDK2	.	Cyclin E Associated Events During G1/S Transition R-HSA-69202	7.80728e-06	0.000102847	CDK7;CDK4;CDK2	.
G2/M Transition Of Mitotic Cell Cycle (GO:0000086)	0.000156665	0.00251489	CDK2;CDK1	.						Protein Kinase Activator Activity (GO:0030295)	0.0431482	0.0794836	EGFR	.	Human cytomegalovirus infection	0.000159037	0.000627776	CDK6;CDK4;EGFR	.	Cell Cycle R-HSA-1640170	8.09504e-06	0.000102847	CDK7;CDK6;CDK4;CDK2;CDK1	.
Cell Cycle G2/M Phase Transition (GO:0044839)	0.000173732	0.00264942	CDK2;CDK1	.						Protein Tyrosine Kinase Activity (GO:0004713)	0.0484222	0.0800761	EGFR	.	Bladder cancer	0.000182593	0.000684724	CDK4;EGFR	.	Cyclin A:Cdk2-associated Events At S Phase Entry R-HSA-69656	8.39564e-06	0.000102847	CDK7;CDK4;CDK2	.
Regulation Of Fibroblast Proliferation (GO:0048145)	0.000230161	0.00334282	CDK6;CDK4	.						Transcription Coregulator Binding (GO:0001221)	0.0484222	0.0800761	CDK9	.	Chronic myeloid leukemia	0.00062873	0.00224546	CDK6;CDK4	.	Signal Transduction R-HSA-162582	3.65958e-05	0.00042695	CDK9;CDK8;CDK5;CDK4;CDK2;CDK1;EGFR	.
Neurogenesis (GO:0022008)	0.000261308	0.00362268	CDK6;EGFR	.											Gap junction	0.000841786	0.00286973	CDK1;EGFR	.	Regulation Of TP53 Activity R-HSA-5633007	5.46891e-05	0.000609037	CDK5;CDK2;CDK1	.
Mitotic DNA Damage Checkpoint Signaling (GO:0044773)	0.000341551	0.00444799	CDK2;CDK1	.											Prostate cancer	0.00102141	0.00333069	CDK2;EGFR	.	S Phase R-HSA-69242	5.89427e-05	0.000627868	CDK7;CDK4;CDK2	.
Peptidyl-Threonine Phosphorylation (GO:0018107)	0.000366418	0.00444799	CDK5;CDK1	.											Progesterone-mediated oocyte maturation	0.00108504	0.00339075	CDK2;CDK1	.	Cellular Senescence R-HSA-2559583	6.34082e-05	0.000647292	CDK6;CDK4;CDK2	.
Regulation Of Cell Population Proliferation (GO:0042127)	0.000372658	0.00444799	CDK6;CDK4;CDK2;EGFR	.											Oocyte meiosis	0.00179577	0.00533975	CDK2;CDK1	.	G0 And Early G1 R-HSA-1538133	7.84507e-05	0.000768816	CDK2;CDK1	.
DNA-templated Transcription Initiation (GO:0006352)	0.000379173	0.00444799	CDK9;CDK7	.											FoxO signaling pathway	0.00185111	0.00533975	CDK2;EGFR	.	G2/M Transition R-HSA-69275	8.48609e-05	0.000774094	CDK7;CDK2;CDK1	.
Peptidyl-Threonine Modification (GO:0018210)	0.000474465	0.0053597	CDK5;CDK1	.											Gastric cancer	0.00238551	0.00662642	CDK2;EGFR	.	Mitotic G2-G2/M Phases R-HSA-453274	8.7659e-05	0.000774094	CDK7;CDK2;CDK1	.
DNA Replication (GO:0006260)	0.000580219	0.00632025	CDK2;CDK1	.											Influenza A	0.00316222	0.00847024	CDK6;CDK4	.	Developmental Biology R-HSA-1266738	8.84679e-05	0.000774094	CDK8;CDK5;CDK4;CDK2;EGFR	.
Transcription Initiation At RNA Polymerase II Promoter (GO:0006367)	0.00062873	0.00661251	CDK9;CDK7	.											Kaposi sarcoma-associated herpesvirus infection	0.0039618	0.010246	CDK6;CDK4	.	Oncogene Induced Senescence R-HSA-2559585	0.000117823	0.000995401	CDK6;CDK4	.
Regulation Of Cyclin-Dependent Protein Serine/Threonine Kinase Activity (GO:0000079)	0.000679147	0.00685143	CDK7;EGFR	.											Human T-cell leukemia virus 1 infection	0.00506899	0.0126725	CDK4;CDK2	.	Regulation Of TP53 Degradation R-HSA-6804757	0.000140472	0.00111018	CDK2;CDK1	.
Regulation Of Protein Localization To Plasma Membrane (GO:1903076)	0.000696375	0.00685143	CDK5;EGFR	.											MicroRNAs in cancer	0.00992639	0.0240154	CDK6;EGFR	.	SMAD2/SMAD3:SMAD4 Heterotrimer Regulates Transcription R-HSA-2173796	0.000140472	0.00111018	CDK9;CDK8	.
Positive Regulation Of Protein Localization (GO:1903829)	0.000785679	0.00748851	CDK9;CDK1	.											Starch and sucrose metabolism	0.0178587	0.0418564	PYGM	.	Regulation Of TP53 Expression And Degradation R-HSA-6806003	0.000148459	0.00113664	CDK2;CDK1	.
Regulation Of Epithelial Cell Proliferation (GO:0050678)	0.00089978	0.00831615	CDK6;EGFR	.											Basal transcription factors	0.0222784	0.0506326	CDK7	.	Formation Of HIV-1 Elongation Complex Containing HIV-1 Tat R-HSA-167200	0.000200968	0.00149204	CDK9;CDK7	.
Regulation Of G1/S Transition Of Mitotic Cell Cycle (GO:2000045)	0.0012179	0.0109252	CDK7;EGFR	.											Nucleotide excision repair	0.0232581	0.0513045	CDK7	.	Formation Of HIV Elongation Complex In Absence Of HIV Tat R-HSA-167152	0.000220213	0.00158683	CDK9;CDK7	.
Regulation Of DNA Repair (GO:0006282)	0.00179577	0.0156488	CDK9;EGFR	.											Cocaine addiction	0.0242369	0.0519362	CDK5	.	TP53 Regulates Transcription Of Cell Cycle Genes R-HSA-6791312	0.000261308	0.00182915	CDK2;CDK1	.
Negative Regulation Of Protein Metabolic Process (GO:0051248)	0.00232292	0.0196803	CDK5;EGFR	.											Endometrial cancer	0.0286306	0.0596472	EGFR	.	Transcriptional Activity Of SMAD2/SMAD3:SMAD4 Heterotrimer R-HSA-2173793	0.000283155	0.00192703	CDK9;CDK8	.
ERBB2-EGFR Signaling Pathway (GO:0038134)	0.00249771	0.0200474	EGFR	.											Central carbon metabolism in cancer	0.0344613	0.0672034	EGFR	.	Meiotic Recombination R-HSA-912446	0.000341551	0.00226162	CDK4;CDK2	.
Regulation Of Nitric Oxide Mediated Signal Transduction (GO:0010749)	0.00249771	0.0200474	EGFR	.											Epithelial cell signaling in Helicobacter pylori infection	0.0344613	0.0672034	EGFR	.	Formation Of RNA Pol II Elongation Complex R-HSA-112382	0.000366418	0.00232244	CDK9;CDK7	.
Positive Regulation Of Cellular Process (GO:0048522)	0.00267593	0.0207717	CDK4;CDK2;EGFR	.											Adherens junction	0.0349458	0.0672034	EGFR	.	Transcriptional Regulation Of Granulopoiesis R-HSA-9616222	0.000379173	0.00232244	CDK4;CDK2	.
Glandular Epithelial Cell Development (GO:0002068)	0.00299658	0.0207717	CDK6	.											ErbB signaling pathway	0.0417053	0.0771704	EGFR	.	SCF(Skp2)-mediated Degradation Of P27/P21 R-HSA-187577	0.000379173	0.00232244	CDK4;CDK2	.
Glucan Catabolic Process (GO:0009251)	0.00299658	0.0207717	PYGM	.											Colorectal cancer	0.0421865	0.0771704	EGFR	.	TP53 Regulates Transcription Of DNA Repair Genes R-HSA-6796648	0.000418728	0.00250215	CDK9;CDK7	.
Type B Pancreatic Cell Development (GO:0003323)	0.00299658	0.0207717	CDK6	.											PD-L1 expression and PD-1 checkpoint pathway in cancer	0.0436288	0.0779085	EGFR	.	Transcription Of HIV Genome R-HSA-167172	0.000518511	0.00302465	CDK9;CDK7	.
Glycogen Catabolic Process (GO:0005980)	0.00299658	0.0207717	PYGM	.											GnRH signaling pathway	0.0455488	0.0794455	EGFR	.	RNA Polymerase II Transcribes snRNA Genes R-HSA-6807505	0.000596178	0.00339683	CDK9;CDK7	.
Negative Regulation Of Cardiocyte Differentiation (GO:1905208)	0.00299658	0.0207717	EGFR	.											Choline metabolism in cancer	0.0479439	0.0797911	EGFR	.	RNA Polymerase II Pre-transcription Events R-HSA-674695	0.000696375	0.00379138	CDK9;CDK7	.
Generation Of Neurons (GO:0048699)	0.00316222	0.0214328	CDK6;CDK5	.											AGE-RAGE signaling pathway in diabetic complications	0.0489004	0.0797911	CDK4	.	Regulation Of APC/C Activators Between G1/S And Early Anaphase R-HSA-176408	0.000696375	0.00379138	CDK2;CDK1	.
Cellular Response To Nitric Oxide (GO:0071732)	0.00349522	0.0221466	CDK2	.															.	Transcriptional Regulation Of White Adipocyte Differentiation R-HSA-381340	0.000767398	0.00408723	CDK8;CDK4	.
Regulation Of Heterochromatin Formation (GO:0031445)	0.00349522	0.0221466	CDK2	.															.	APC/C-mediated Degradation Of Cell Cycle Proteins R-HSA-174143	0.000822874	0.00428945	CDK2;CDK1	.
Cellular Response To Reactive Nitrogen Species (GO:1902170)	0.00349522	0.0221466	CDK2	.															.	Meiosis R-HSA-1500620	0.000841786	0.00429662	CDK4;CDK2	.
Transcription By RNA Polymerase II (GO:0006366)	0.00392179	0.0221466	CDK9;CDK7	.															.	Regulation Of TP53 Activity Thru Phosphorylation R-HSA-6804756	0.000880239	0.0044012	CDK5;CDK2	.
Regulation Of Cell Differentiation (GO:0045595)	0.0039618	0.0221466	CDK9;CDK6	.															.	Signaling By TGF-beta Receptor Complex R-HSA-170834	0.00089978	0.00440892	CDK9;CDK8	.
Glucan Metabolic Process (GO:0044042)	0.00399365	0.0221466	PYGM	.															.	Oxidative Stress Induced Senescence R-HSA-2559580	0.000939488	0.00451323	CDK6;CDK4	.
Type B Pancreatic Cell Differentiation (GO:0003309)	0.00399365	0.0221466	CDK6	.															.	Reproduction R-HSA-1474165	0.00138229	0.00651273	CDK4;CDK2	.
Regulation Of DNA-templated Transcription Initiation (GO:2000142)	0.00399365	0.0221466	CDK4	.															.	Transcriptional Regulation By RUNX2 R-HSA-8878166	0.00153122	0.00694721	CDK4;CDK1	.
Positive Regulation Of Actin Cytoskeleton Reorganization (GO:2000251)	0.00399365	0.0221466	CDK5	.															.	Signaling By TGFB Family Members R-HSA-9006936	0.00153122	0.00694721	CDK9;CDK8	.
Regulation Of Mitotic Sister Chromatid Segregation (GO:0033047)	0.00399365	0.0221466	CDK1	.															.	Factors Involved In Megakaryocyte Development And Platelet Production R-HSA-983231	0.00199302	0.00871947	CDK5;CDK2	.
DNA-templated Transcription (GO:0006351)	0.00420588	0.022907	CDK9;CDK7	.															.	Late Phase Of HIV Life Cycle R-HSA-162599	0.00199302	0.00871947	CDK9;CDK7	.
Regulation Of Apoptotic Process (GO:0042981)	0.00434702	0.0232604	CDK5;CDK1;EGFR	.															.	G2/M Checkpoints R-HSA-69481	0.00235412	0.0100318	CDK2;CDK1	.
Negative Regulation Of Cell Differentiation (GO:0045596)	0.00454202	0.0238848	CDK6;EGFR	.															.	HIV Life Cycle R-HSA-162587	0.00238551	0.0100318	CDK9;CDK7	.
Protein Localization To Condensed Chromosome (GO:1903083)	0.00498982	0.0253649	CDK1	.															.	Activated NTRK2 Signals Thru CDK5 R-HSA-9032845	0.00249771	0.0100318	CDK5	.
Mitotic G1/S Transition Checkpoint Signaling (GO:0044819)	0.00498982	0.0253649	CDK2	.															.	G2 Phase R-HSA-68911	0.00249771	0.0100318	CDK2	.
Protein Localization To Kinetochore (GO:0034501)	0.00548757	0.0265668	CDK1	.															.	G2/M DNA Replication Checkpoint R-HSA-69478	0.00249771	0.0100318	CDK1	.
Regulation Of mRNA 3'-End Processing (GO:0031440)	0.00548757	0.0265668	CDK9	.															.	PTK6 Promotes HIF1A Stabilization R-HSA-8857538	0.00299658	0.0116534	EGFR	.
Response To Nitric Oxide (GO:0071731)	0.00548757	0.0265668	CDK2	.															.	Phosphorylation Of Emi1 R-HSA-176417	0.00299658	0.0116534	CDK1	.
Regulation Of Monooxygenase Activity (GO:0032768)	0.00598509	0.0285227	EGFR	.															.	Activation Of NIMA Kinases NEK9, NEK6, NEK7 R-HSA-2980767	0.00349522	0.0133802	CDK1	.
Positive Regulation Of Heterochromatin Formation (GO:0031453)	0.0064824	0.0286541	CDK2	.															.	ESR-mediated Signaling R-HSA-8939211	0.00376368	0.0141862	CDK9;EGFR	.
Synaptic Vesicle Localization (GO:0097479)	0.0064824	0.0286541	CDK5	.															.	Inhibition Of Signaling By Overexpressed EGFR R-HSA-5638303	0.00399365	0.0146036	EGFR	.
Peptidyl-Tyrosine Autophosphorylation (GO:0038083)	0.0064824	0.0286541	EGFR	.															.	EGFR Transactivation By Gastrin R-HSA-2179392	0.00399365	0.0146036	EGFR	.
ERBB2 Signaling Pathway (GO:0038128)	0.0064824	0.0286541	EGFR	.															.	Signaling By NOTCH R-HSA-157118	0.00437243	0.0155	CDK8;EGFR	.
Response To UV-A (GO:0070141)	0.0064824	0.0286541	EGFR	.															.	Transcriptional Regulation By RUNX1 R-HSA-8878171	0.00441454	0.0155	CDK7;CDK6	.
Regulation Of Monocyte Differentiation (GO:0045655)	0.00747633	0.0316706	CDK6	.															.	E2F-enabled Inhibition Of Pre-Replication Complex Formation R-HSA-113507	0.00449184	0.0155	CDK1	.
Astrocyte Development (GO:0014002)	0.00747633	0.0316706	CDK6	.															.	EGFR Interacts With Phospholipase C-gamma R-HSA-212718	0.00449184	0.0155	EGFR	.
Positive Regulation Of Cyclin-Dependent Protein Serine/Threonine Kinase Activity (GO:0045737)	0.00747633	0.0316706	EGFR	.															.	Cellular Responses To Stress R-HSA-2262752	0.00464848	0.0158177	CDK6;CDK4;CDK2	.
Positive Regulation By Host Of Viral Transcription (GO:0043923)	0.00797296	0.0325535	CDK9	.															.	Cellular Responses To Stimuli R-HSA-8953897	0.0049062	0.0160856	CDK6;CDK4;CDK2	.
Negative Regulation Of Cellular Senescence (GO:2000773)	0.00846937	0.0325535	CDK6	.															.	Condensation Of Prometaphase Chromosomes R-HSA-2514853	0.00498982	0.0160856	CDK1	.
DNA Metabolic Process (GO:0006259)	0.00861581	0.0325535	CDK2;CDK1	.															.	MAPK3 (ERK1) Activation R-HSA-110056	0.00498982	0.0160856	CDK1	.
Establishment Of Vesicle Localization (GO:0051650)	0.00896555	0.0325535	CDK5	.																MASTL Facilitates Mitotic Progression R-HSA-2465910	0.00498982	0.0160856	CDK1	.
Protein Localization To Chromosome, Centromeric Region (GO:0071459)	0.00896555	0.0325535	CDK1	.																HIV Infection R-HSA-162906	0.00552881	0.0175917	CDK9;CDK7	.
Cellular Response To Inorganic Substance (GO:0071241)	0.00896555	0.0325535	CDK2	.																GRB2 Events In EGFR Signaling R-HSA-179812	0.00598509	0.0187993	EGFR	.
Positive Regulation Of DNA Replication (GO:0045740)	0.00896555	0.0325535	EGFR	.																TFAP2 (AP-2) Family Regulates Transcription Of Growth Factors And Their Receptors R-HSA-8866910	0.0064824	0.0193681	EGFR	.
Vesicle-Mediated Transport In Synapse (GO:0099003)	0.00896555	0.0325535	CDK5	.																Chk1/Chk2(Cds1) Mediated Inactivation Of Cyclin B:Cdk1 Complex R-HSA-75035	0.0064824	0.0193681	CDK1	.
Negative Regulation Of ERBB Signaling Pathway (GO:1901185)	0.00896555	0.0325535	EGFR	.																SHC1 Events In EGFR Signaling R-HSA-180336	0.0064824	0.0193681	EGFR	.
Positive Regulation Of Chromosome Segregation (GO:0051984)	0.00896555	0.0325535	CDK1	.																ERBB2 Activates PTK6 Signaling R-HSA-8847993	0.0064824	0.0193681	EGFR	.
Positive Regulation Of Cyclin-Dependent Protein Kinase Activity (GO:1904031)	0.00896555	0.0325535	EGFR	.																TP53 Regulates Transcription Of Genes Involved In G1 Cell Cycle Arrest R-HSA-6804116	0.00697947	0.0198834	CDK2	.
Energy Reserve Metabolic Process (GO:0006112)	0.00896555	0.0325535	PYGM	.																Glycogen Breakdown (Glycogenolysis) R-HSA-70221	0.00697947	0.0198834	PYGM	.
Protein Insertion Into Membrane (GO:0051205)	0.00946151	0.0327927	EGFR	.																Golgi Cisternae Pericentriolar Stack Reorganization R-HSA-162658	0.00697947	0.0198834	CDK1	.
Regulation Of Transcription Involved In G1/S Transition Of Mitotic Cell Cycle (GO:0000083)	0.00946151	0.0327927	CDK5	.																Constitutive Signaling By EGFRvIII R-HSA-5637810	0.00697947	0.0198834	EGFR	.
Glycogen Metabolic Process (GO:0005977)	0.00946151	0.0327927	PYGM	.																Signaling By Nuclear Receptors R-HSA-9006931	0.00707198	0.0199153	CDK9;EGFR	.
Neuron Apoptotic Process (GO:0051402)	0.00946151	0.0327927	CDK5	.																GRB2 Events In ERBB2 Signaling R-HSA-1963640	0.00747633	0.0201286	EGFR	.
Positive Regulation Of Transcription By RNA Polymerase II (GO:0045944)	0.00963048	0.0330033	CDK9;CDK7;EGFR	.																Depolymerisation Of Nuclear Lamina R-HSA-4419969	0.00747633	0.0201286	CDK1	.
Regulation Of Protein Localization To Cell Periphery (GO:1904375)	0.00995725	0.0333732	CDK5	.																Signaling By ERBB2 ECD Mutants R-HSA-9665348	0.00747633	0.0201286	EGFR	.
Cellular Response To Estradiol Stimulus (GO:0071392)	0.00995725	0.0333732	EGFR	.																ERBB2 Regulates Cell Motility R-HSA-6785631	0.00747633	0.0201286	EGFR	.
Response To Cadmium Ion (GO:0046686)	0.0104528	0.0346532	EGFR	.																Cell Cycle Checkpoints R-HSA-69620	0.00766171	0.0203977	CDK2;CDK1	.
Cellular Response To Cadmium Ion (GO:0071276)	0.0109481	0.0355229	EGFR	.																PI3K Events In ERBB2 Signaling R-HSA-1963642	0.00797296	0.0203977	EGFR	.
Negative Regulation Of Myeloid Cell Differentiation (GO:0045638)	0.0109481	0.0355229	CDK6	.																Transcription Of E2F Targets Under Negative Control By P107 (RBL1) And P130 (RBL2) In Complex With HDAC1 R-HSA-1362300	0.00797296	0.0203977	CDK1	.
Negative Regulation Of Epidermal Growth Factor Receptor Signaling Pathway (GO:0042059)	0.0114431	0.0356138	EGFR	.																CRMPs In Sema3A Signaling R-HSA-399956	0.00797296	0.0203977	CDK5	.
Glial Cell Development (GO:0021782)	0.0114431	0.0356138	CDK6	.																MAPK1/MAPK3 Signaling R-HSA-5684996	0.00799256	0.0203977	CDK1;EGFR	.
Positive Regulation Of Neuron Apoptotic Process (GO:0043525)	0.0114431	0.0356138	CDK5	.																GAB1 Signalosome R-HSA-180292	0.00846937	0.0209595	EGFR	.
Axon Extension (GO:0048675)	0.0114431	0.0356138	CDK5	.																Gastrin-CREB Signaling Pathway Via PKC And MAPK R-HSA-881907	0.00846937	0.0209595	EGFR	.
ERK1 And ERK2 Cascade (GO:0070371)	0.011938	0.0360503	CDK1	.																Regulation Of RUNX1 Expression And Activity R-HSA-8934593	0.00846937	0.0209595	CDK6	.
Gliogenesis (GO:0042063)	0.011938	0.0360503	CDK6	.																TP53 Regulates Transcription Of Genes Involved In G2 Cell Cycle Arrest R-HSA-6804114	0.00896555	0.0217481	CDK1	.
Regulation Of Muscle Cell Differentiation (GO:0051147)	0.011938	0.0360503	CDK9	.																Constitutive Signaling By Ligand-Responsive EGFR Cancer Variants R-HSA-1236382	0.00896555	0.0217481	EGFR	.
Regulation Of Actin Cytoskeleton Reorganization (GO:2000249)	0.0124326	0.0368149	CDK5	.																Initiation Of Nuclear Envelope (NE) Reformation R-HSA-2995383	0.00946151	0.0227262	CDK1	.
Regulation Of Postsynapse Organization (GO:0099175)	0.0124326	0.0368149	CDK5	.																DNA Repair R-HSA-73894	0.00992639	0.0232336	CDK7;CDK2	.
DNA-templated Transcription Elongation (GO:0006354)	0.012927	0.0371956	CDK9	.																Phosphorylation Of APC/C R-HSA-176412	0.00995725	0.0232336	CDK1	.
Mitotic G1 DNA Damage Checkpoint Signaling (GO:0031571)	0.012927	0.0371956	CDK2	.																Signal Transduction By L1 R-HSA-445144	0.00995725	0.0232336	EGFR	.
Regulation Of Myeloid Cell Differentiation (GO:0045637)	0.012927	0.0371956	CDK6	.																Infectious Disease R-HSA-5663205	0.0102936	0.0232812	CDK9;CDK7;EGFR	.
Regulation Of Transcription By RNA Polymerase II (GO:0006357)	0.0134062	0.0375546	CDK9;CDK7;CDK4;EGFR	.																MAPK Family Signaling Cascades R-HSA-5683057	0.0104239	0.0232812	CDK1;EGFR	.
Cellular Response To Epidermal Growth Factor Stimulus (GO:0071364)	0.0134212	0.0375546	EGFR	.																SHC1 Events In ERBB2 Signaling R-HSA-1250196	0.0104528	0.0232812	EGFR	.
Activation Of Phospholipase C Activity (GO:0007202)	0.0134212	0.0375546	EGFR	.																Deregulated CDK5 Triggers Neurodegenerative Pathways In Alzheimers Disease Models R-HSA-8862803	0.0104528	0.0232812	CDK5	.
Regulation Of Protein Localization To Membrane (GO:1905475)	0.0139151	0.0378938	CDK5	.																Signaling By ERBB2 TMD/JMD Mutants R-HSA-9665686	0.0104528	0.0232812	EGFR	.
Transcription Elongation By RNA Polymerase II (GO:0006368)	0.0139151	0.0378938	CDK9	.																E2F Mediated Regulation Of DNA Replication R-HSA-113510	0.0109481	0.0241646	CDK1	.
Regulation Of Nitric-Oxide Synthase Activity (GO:0050999)	0.0139151	0.0378938	EGFR	.																Telomere Extension By Telomerase R-HSA-171319	0.0114431	0.0241719	CDK2	.
Negative Regulation Of Programmed Cell Death (GO:0043069)	0.0147213	0.0385188	CDK1;EGFR	.																RAF-independent MAPK1/3 Activation R-HSA-112409	0.0114431	0.0241719	CDK1	.
Regulation Of Dendritic Spine Morphogenesis (GO:0061001)	0.0149024	0.0385188	CDK5	.																Signaling By NTRK2 (TRKB) R-HSA-9006115	0.0114431	0.0241719	CDK5	.
Negative Regulation Of Myeloid Leukocyte Differentiation (GO:0002762)	0.0149024	0.0385188	CDK6	.																APC/C:Cdc20 Mediated Degradation Of Cyclin B R-HSA-174048	0.011938	0.0241719	CDK1	.
Mitotic G2 DNA Damage Checkpoint Signaling (GO:0007095)	0.0149024	0.0385188	CDK1	.																Glycogen Metabolism R-HSA-8982491	0.011938	0.0241719	PYGM	.
Positive Regulation Of Phosphate Metabolic Process (GO:0045937)	0.0149024	0.0385188	EGFR	.																DARPP-32 Events R-HSA-180024	0.011938	0.0241719	CDK5	.
Response To Epidermal Growth Factor (GO:0070849)	0.0149024	0.0385188	EGFR	.																Defective Intrinsic Pathway For Apoptosis R-HSA-9734009	0.011938	0.0241719	CDK5	.
Positive Regulation Of G1/S Transition Of Mitotic Cell Cycle (GO:1900087)	0.0153956	0.0388072	EGFR	.																Signaling By EGFR In Cancer R-HSA-1643713	0.011938	0.0241719	EGFR	.
Response To Estradiol (GO:0032355)	0.0153956	0.0388072	EGFR	.																Signaling By ERBB2 KD Mutants R-HSA-9664565	0.011938	0.0241719	EGFR	.
Presynaptic Endocytosis (GO:0140238)	0.0153956	0.0388072	CDK5	.																Estrogen-dependent Nuclear Events Downstream Of ESR-membrane Signaling R-HSA-9634638	0.011938	0.0241719	EGFR	.
Regulation Of Gene Expression (GO:0010468)	0.0158858	0.0393988	CDK6;CDK4;CDK2	.																NOTCH3 Activation And Transmission Of Signal To Nucleus R-HSA-9013507	0.0124326	0.0247641	EGFR	.
Negative Regulation Of Osteoblast Differentiation (GO:0045668)	0.0158887	0.0393988	CDK6	.																Signaling By ERBB2 In Cancer R-HSA-1227990	0.0124326	0.0247641	EGFR	.
Positive Regulation Of Chromosome Organization (GO:2001252)	0.0163815	0.040208	CDK1	.																RNA Pol II CTD Phosphorylation And Interaction With CE R-HSA-77075	0.0134212	0.0265176	CDK7	.
Cellular Response To Oxygen-Containing Compound (GO:1901701)	0.0166081	0.040208	CDK2;EGFR	.																G1/S-Specific Transcription R-HSA-69205	0.0144088	0.0277966	CDK1	.
Cellular Response To Amyloid-Beta (GO:1904646)	0.0168742	0.040208	CDK5	.																mRNA Capping R-HSA-72086	0.0144088	0.0277966	CDK7	.
Glial Cell Differentiation (GO:0010001)	0.0168742	0.040208	CDK5	.																Downregulation Of ERBB2 Signaling R-HSA-8863795	0.0144088	0.0277966	EGFR	.
Positive Regulation Of Neuron Death (GO:1901216)	0.0168742	0.040208	CDK5	.																RNA Polymerase I Transcription Termination R-HSA-73863	0.0149024	0.028524	CDK7	.
Regulation Of Cellular Senescence (GO:2000772)	0.0173666	0.0407446	CDK6	.																Pausing And Recovery Of Tat-mediated HIV Elongation R-HSA-167238	0.0153956	0.0290149	CDK9	.
Regulation Of mRNA Processing (GO:0050684)	0.0173666	0.0407446	CDK9	.																EGFR Downregulation R-HSA-182971	0.0153956	0.0290149	EGFR	.
Regulation Of Erythrocyte Differentiation (GO:0045646)	0.0178587	0.0412645	CDK6	.																Activation Of Pre-Replicative Complex R-HSA-68962	0.0158887	0.0297155	CDK2	.
Positive Regulation Of Phospholipase C Activity (GO:0010863)	0.0178587	0.0412645	EGFR	.																Formation Of Early Elongation Complex R-HSA-113418	0.0163815	0.0301765	CDK7	.
Synaptic Vesicle Cycle (GO:0099504)	0.0183507	0.0420824	CDK5	.																HIV Elongation Arrest And Recovery R-HSA-167287	0.0163815	0.0301765	CDK9	.
Nervous System Development (GO:0007399)	0.0187577	0.0425699	CDK5;EGFR	.																Activation Of ATR In Response To Replication Stress R-HSA-176187	0.0178587	0.032172	CDK2	.
Signal Release From Synapse (GO:0099643)	0.0188424	0.0425699	CDK5	.																Transcriptional Regulation By AP-2 (TFAP2) Family Of Transcription Factors R-HSA-8864260	0.0178587	0.032172	EGFR	.
Neuron Projection Extension (GO:1990138)	0.0193339	0.0433592	CDK5	.																Nuclear Pore Complex (NPC) Disassembly R-HSA-3301854	0.0178587	0.032172	CDK1	.
Synaptic Vesicle Endocytosis (GO:0048488)	0.0198252	0.0435014	CDK5	.																Diseases Of Signal Transduction By Growth Factor Receptors And Second Messengers R-HSA-5663202	0.0180284	0.0322405	CDK8;EGFR	.
Negative Regulation Of Protein Localization (GO:1903828)	0.0198252	0.0435014	CDK9	.																Ovarian Tumor Domain Proteases R-HSA-5689896	0.0193339	0.0340778	CDK1	.
Positive Regulation Of Cell Cycle G1/S Phase Transition (GO:1902808)	0.0198252	0.0435014	EGFR	.																NGF-stimulated Transcription R-HSA-9031628	0.0193339	0.0340778	CDK5	.
Synaptic Vesicle Exocytosis (GO:0016079)	0.0203163	0.0435961	CDK5	.																Formation Of Incision Complex In GG-NER R-HSA-5696395	0.0208071	0.0364125	CDK7	.
Negative Regulation Of Proteolysis (GO:0045861)	0.0203163	0.0435961	CDK5	.																Condensation Of Prophase Chromosomes R-HSA-2299718	0.0212978	0.0370068	CDK1	.
Positive Regulation Of DNA-templated Transcription (GO:0045893)	0.020663	0.0435961	CDK9;CDK7;EGFR	.																HIV Transcription Initiation R-HSA-167161	0.0227683	0.0390086	CDK7	.
Modulation By Host Of Symbiont Process (GO:0051851)	0.0208071	0.0435961	CDK9	.																RNA Polymerase I Transcription Initiation R-HSA-73762	0.0227683	0.0390086	CDK7	.
DNA-templated DNA Replication Maintenance Of Fidelity (GO:0045005)	0.0212978	0.0435961	CDK9	.																NOTCH1 Intracellular Domain Regulates Transcription R-HSA-2122947	0.0237476	0.0398526	CDK8	.
Positive Regulation Of miRNA Transcription (GO:1902895)	0.0212978	0.0435961	EGFR	.																Signaling By Receptor Tyrosine Kinases R-HSA-9006934	0.0242095	0.0398526	CDK5;EGFR	.
Response To Amyloid-Beta (GO:1904645)	0.0212978	0.0435961	CDK5	.																RMTs Methylate Histone Arginines R-HSA-3214858	0.0242369	0.0398526	CDK4	.
Positive Regulation Of Cell-Matrix Adhesion (GO:0001954)	0.0212978	0.0435961	CDK6	.																Signaling By EGFR R-HSA-177929	0.0242369	0.0398526	EGFR	.
Positive Regulation Of Transcription Elongation By RNA Polymerase II (GO:0032968)	0.0212978	0.0435961	CDK9	.																Signaling By ERBB2 R-HSA-1227986	0.0242369	0.0398526	EGFR	.
Neurotransmitter Secretion (GO:0007269)	0.0212978	0.0435961	CDK5	.																Signaling By NOTCH3 R-HSA-9012852	0.0242369	0.0398526	EGFR	.
Synaptic Vesicle Recycling (GO:0036465)	0.0217882	0.0440092	CDK5	.																Extension Of Telomeres R-HSA-180786	0.0247259	0.0403857	CDK2	.
Regulation Of Transport (GO:0051049)	0.0217882	0.0440092	CDK5	.																Ubiquitin-dependent Degradation Of Cyclin D R-HSA-75815	0.0252148	0.0409114	CDK4	.
Epidermal Growth Factor Receptor Signaling Pathway (GO:0007173)	0.0222784	0.044515	EGFR	.																Formation Of TC-NER Pre-Incision Complex R-HSA-6781823	0.0257034	0.0414299	CDK7	.
Regulation Of Epidermal Growth Factor Receptor Signaling Pathway (GO:0042058)	0.0227683	0.044515	EGFR	.																Nuclear Envelope Breakdown R-HSA-2980766	0.0261919	0.0419154	CDK1	.
Mitotic G2/M Transition Checkpoint (GO:0044818)	0.0227683	0.044515	CDK1	.																Axon Guidance R-HSA-422475	0.0263468	0.0419154	CDK5;EGFR	.
Replication Fork Processing (GO:0031297)	0.0227683	0.044515	CDK9	.																Signaling By ERBB4 R-HSA-1236394	0.0281433	0.0444846	EGFR	.
Negative Regulation Of Cellular Metabolic Process (GO:0031324)	0.0227683	0.044515	CDK6	.																Constitutive Signaling By NOTCH1 HD+PEST Domain Mutants R-HSA-2894862	0.0286306	0.0448669	CDK8	.
Negative Regulation Of Apoptotic Process (GO:0043066)	0.0229464	0.0445775	CDK1;EGFR	.																Nervous System Development R-HSA-9675108	0.0288543	0.0448669	CDK5;EGFR	.
Post-Translational Protein Modification (GO:0043687)	0.0237476	0.0458418	CDK2	.																Role Of GTSE1 In G2/M Progression After G2 Checkpoint R-HSA-8852276	0.0291177	0.0448669	CDK1	.
Positive Regulation Of miRNA Metabolic Process (GO:2000630)	0.0242369	0.0464921	EGFR	.																RNA Polymerase I Promoter Escape R-HSA-73772	0.0291177	0.0448669	CDK7	.
Regulation Of Stress-Activated MAPK Cascade (GO:0032872)	0.0252148	0.0471811	EGFR	.																DNA Damage/Telomere Stress Induced Senescence R-HSA-2559586	0.0300913	0.0457911	CDK2	.
Regulated Exocytosis (GO:0045055)	0.0252148	0.0471811	CDK5	.																Nuclear Events (Kinase And Transcription Factor Activation) R-HSA-198725	0.0300913	0.0457911	CDK5	.
Positive Regulation Of Protein Localization To Cell Periphery (GO:1904377)	0.0252148	0.0471811	EGFR	.																Gap-filling DNA Repair Synthesis And Ligation In TC-NER R-HSA-6782210	0.0315499	0.0472816	CDK7	.
Positive Regulation Of Protein Localization To Plasma Membrane (GO:1903078)	0.0252148	0.0471811	EGFR	.																Semaphorin Interactions R-HSA-373755	0.0315499	0.0472816	CDK5	.
Regulation Of Protein Localization To Nucleus (GO:1900180)	0.0257034	0.0475124	CDK1	.																Hemostasis R-HSA-109582	0.0319675	0.0472816	CDK5;CDK2	.
Regulation Of Proteolysis (GO:0030162)	0.0257034	0.0475124	CDK5	.																p53-Dependent G1 DNA Damage Response R-HSA-69563	0.0320357	0.0472816	CDK2	.
Regulation Of Cyclin-Dependent Protein Kinase Activity (GO:1904029)	0.0261919	0.0475872	CDK7	.																Dual Incision In TC-NER R-HSA-6782135	0.0320357	0.0472816	CDK7	.
Positive Regulation Of NIK/NF-kappaB Signaling (GO:1901224)	0.0261919	0.0475872	EGFR	.																G1/S DNA Damage Checkpoints R-HSA-69615	0.0330066	0.0484228	CDK2	.
Organelle Disassembly (GO:1903008)	0.0266801	0.0475872	CDK1	.																Orc1 Removal From Chromatin R-HSA-68949	0.0339766	0.049256	CDK2	.
ERBB Signaling Pathway (GO:0038127)	0.0266801	0.0475872	EGFR	.																Loss Of Nlp From Mitotic Centrosomes R-HSA-380259	0.0339766	0.049256	CDK1	.
Peptidyl-Tyrosine Modification (GO:0018212)	0.0266801	0.0475872	EGFR	.																Diseases Of Programmed Cell Death R-HSA-9645723	0.0349458	0.0501754	CDK5	.
Negative Regulation Of Protein Catabolic Process (GO:0042177)	0.0266801	0.0475872	EGFR	.																AURKA Activation By TPX2 R-HSA-8854518	0.03543	0.0501754	CDK1	.
Regulation Of Synaptic Transmission, Glutamatergic (GO:0051966)	0.027168	0.0478974	CDK5	.																CDK-mediated Phosphorylation And Removal Of Cdc6 R-HSA-69017	0.03543	0.0501754	CDK2	.
Neuron Migration (GO:0001764)	0.027168	0.0478974	CDK5	.																Cdc20:Phospho-APC/C Mediated Degradation Of Cyclin A R-HSA-174184	0.03543	0.0501754	CDK1	.
Cellular Response To Peptide (GO:1901653)	0.0276558	0.0479262	CDK5	.																APC:Cdc20 Mediated Degradation Of Cell Cycle Proteins Before Cycle Checkpoint Satisfied R-HSA-179419	0.035914	0.0501997	CDK1	.
Positive Regulation Of DNA-templated Transcription, Elongation (GO:0032786)	0.0276558	0.0479262	CDK9	.																Extra-nuclear Estrogen Signaling R-HSA-9009391	0.035914	0.0501997	EGFR	.
Positive Regulation Of Cellular Metabolic Process (GO:0031325)	0.0276558	0.0479262	CDK1	.																Signaling By NOTCH1 R-HSA-1980143	0.0363978	0.0501997	CDK8	.
Regulation Of Transcription Initiation By RNA Polymerase II (GO:0060260)	0.0281433	0.0484956	CDK4	.																NoRC Negatively Regulates rRNA Expression R-HSA-427413	0.0363978	0.0501997	CDK7	.
Regulation Of Neuron Death (GO:1901214)	0.0286306	0.0490581	CDK5	.																GPCR Downstream Signaling R-HSA-388396	0.0365013	0.0501997	CDK5;EGFR	.
Microtubule Cytoskeleton Organization Involved In Mitosis (GO:1902850)	0.0291177	0.0490658	CDK1	.																APC/C:Cdc20 Mediated Degradation Of Mitotic Proteins R-HSA-176409	0.0368814	0.0501997	CDK1	.
Regulation Of miRNA Transcription (GO:1902893)	0.0291177	0.0490658	EGFR	.																Nuclear Envelope (NE) Reassembly R-HSA-2995410	0.0368814	0.0501997	CDK1	.
Regulation Of Multicellular Organismal Development (GO:2000026)	0.0291177	0.0490658	CDK1	.																Activation Of APC/C And APC/C:Cdc20 Mediated Degradation Of Mitotic Proteins R-HSA-176814	0.0373648	0.0503954	CDK1	.
Regulation Of Embryonic Development (GO:0045995)	0.0305777	0.0512429	CDK1	.																G2/M DNA Damage Checkpoint R-HSA-69473	0.037848	0.0503954	CDK1	.
Negative Regulation Of Cell Death (GO:0060548)	0.0315499	0.0525832	CDK5	.																Transcription-Coupled Nucleotide Excision Repair (TC-NER) R-HSA-6781827	0.037848	0.0503954	CDK7	.
Positive Regulation Of Cell Cycle (GO:0045787)	0.0320357	0.0528156	EGFR	.																Negative Epigenetic Regulation Of rRNA Expression R-HSA-5250941	0.037848	0.0503954	CDK7	.
Regulation Of Cell-Matrix Adhesion (GO:0001952)	0.0320357	0.0528156	CDK6	.																RNA Polymerase I Promoter Clearance R-HSA-73854	0.0383309	0.0504896	CDK7	.
Response To Reactive Oxygen Species (GO:0000302)	0.0325213	0.0533279	EGFR	.																Constitutive Signaling By Aberrant PI3K In Cancer R-HSA-2219530	0.0383309	0.0504896	EGFR	.
Peptidyl-Tyrosine Phosphorylation (GO:0018108)	0.0330066	0.0538343	EGFR	.																RNA Polymerase I Transcription R-HSA-73864	0.0388136	0.050852	CDK7	.
Establishment Of Protein Localization To Membrane (GO:0090150)	0.0339766	0.0551216	EGFR	.																Processing Of DNA Double-Strand Break Ends R-HSA-5693607	0.0392961	0.0509394	CDK2	.
Negative Regulation Of Epithelial Cell Proliferation (GO:0050680)	0.0344613	0.0556121	CDK6	.																Recruitment Of NuMA To Mitotic Centrosomes R-HSA-380320	0.0392961	0.0509394	CDK1	.
Synapse Assembly (GO:0007416)	0.0349458	0.0558034	CDK5	.																Centrosome Maturation R-HSA-380287	0.0397784	0.0512932	CDK1	.
Positive Regulation Of Cell-Substrate Adhesion (GO:0010811)	0.0349458	0.0558034	CDK6	.																Global Genome Nucleotide Excision Repair (GG-NER) R-HSA-5696399	0.0402604	0.051643	CDK7	.
Positive Regulation Of Protein Localization To Nucleus (GO:1900182)	0.03543	0.0559904	CDK1	.																Regulation Of PLK1 Activity At G2/M Transition R-HSA-2565942	0.0426675	0.0544455	CDK1	.
Negative Regulation Of Catabolic Process (GO:0009895)	0.03543	0.0559904	EGFR	.																Opioid Signaling R-HSA-111885	0.0431482	0.0547737	CDK5	.
Cellular Response To Reactive Oxygen Species (GO:0034614)	0.035914	0.0564628	EGFR	.																Switching Of Origins To A Post-Replicative State R-HSA-69052	0.0441091	0.0554191	CDK2	.
Regulation Of Cell Cycle G1/S Phase Transition (GO:1902806)	0.0363978	0.05693	CDK7	.																MAPK6/MAPK4 Signaling R-HSA-5687128	0.0441091	0.0554191	CDK1	.
Regulation Of DNA Replication (GO:0006275)	0.0368814	0.057392	EGFR	.																Signaling By GPCR R-HSA-372790	0.0443931	0.0554914	CDK5;EGFR	.
Cell Morphogenesis Involved In Neuron Differentiation (GO:0048667)	0.037848	0.0580082	CDK5	.																Telomere Maintenance R-HSA-157579	0.0450691	0.0560504	CDK2	.
Regulation Of Transcription Elongation By RNA Polymerase II (GO:0034243)	0.037848	0.0580082	CDK9	.																HCMV Early Events R-HSA-9609690	0.0469865	0.0581398	EGFR	.
Positive Regulation Of Response To Stimulus (GO:0048584)	0.037848	0.0580082	EGFR	.																Anchoring Of Basal Body To Plasma Membrane R-HSA-5620912	0.0474653	0.0584372	CDK1	.
Positive Regulation Of Protein Localization To Membrane (GO:1905477)	0.0388136	0.0588963	EGFR	.																RUNX1 Regulates Transcription Of Genes Involved In Differentiation Of HSCs R-HSA-8939236	0.0479439	0.0587312	CDK7	.
Positive Regulation Of Cytoskeleton Organization (GO:0051495)	0.0388136	0.0588963	CDK5	.																L1CAM Interactions R-HSA-373760	0.0484222	0.0590221	EGFR	.
Positive Regulation Of Growth (GO:0045927)	0.0397784	0.0600614	EGFR	.																				.
Cellular Response To Organic Substance (GO:0071310)	0.0402604	0.0601933	CDK9	.																				.
Regulation Of Phosphorylation (GO:0042325)	0.0402604	0.0601933	EGFR	.																				.
Regulation Of NIK/NF-kappaB Signaling (GO:1901222)	0.0407423	0.0606166	EGFR	.																				.
Regulation Of Kinase Activity (GO:0043549)	0.0417053	0.0608618	EGFR	.																				.
Positive Regulation Of Canonical Wnt Signaling Pathway (GO:0090263)	0.0417053	0.0608618	EGFR	.																				.
Negative Regulation Of Cell Cycle (GO:0045786)	0.0417053	0.0608618	CDK6	.																				.
Regulation Of Osteoblast Differentiation (GO:0045667)	0.0417053	0.0608618	CDK6	.																				.
Negative Regulation Of Neuron Death (GO:1901215)	0.0431482	0.0626677	CDK5	.																				.
Positive Regulation Of DNA Repair (GO:0045739)	0.0436288	0.0627678	EGFR	.																				.
Positive Regulation Of Peptidyl-Serine Phosphorylation (GO:0033138)	0.0436288	0.0627678	EGFR	.																				.
Regulation Of Peptidyl-Tyrosine Phosphorylation (GO:0050730)	0.0441091	0.0628658	EGFR	.																				.
Regulation Of Phosphatidylinositol 3-Kinase Signaling (GO:0014066)	0.0441091	0.0628658	EGFR	.																				.
Positive Regulation Of MAP Kinase Activity (GO:0043406)	0.0445892	0.0632545	EGFR	.																				.
Positive Regulation Of Protein Kinase B Signaling (GO:0051897)	0.0455488	0.0637265	EGFR	.																				.
Positive Regulation Of Cellular Component Biogenesis (GO:0044089)	0.0455488	0.0637265	CDK2	.																				.
Regulation Of Peptidyl-Serine Phosphorylation (GO:0033135)	0.0455488	0.0637265	EGFR	.																				.
Cell Junction Assembly (GO:0034329)	0.0465075	0.0647707	CDK5	.																				.
Regulation Of Macroautophagy (GO:0016241)	0.0469865	0.0651403	CDK5	.																				.
MAPK Cascade (GO:0000165)	0.0479439	0.0661669	CDK1	.																				.
Axon Development (GO:0061564)	0.0484222	0.066526	CDK5	.																				.
Response To UV (GO:0009411)	0.0489004	0.0668817	EGFR	.																				.
				.																				.
				.																				.
				.																				.
				.																				.
				.																				.
				.																				.
				.																				.
				.																				.
				.																				.
				.																				.
				.																				.
				.																				.
				.																				.
				.																				.
				.																				.
				.																				.
				.																				.
				.																				.
				.																				.
				.																				.
				.																				.
				.																				.
				.
				.
				.
				.
				.
				.
				.
				.
				.
				.
				.
				.
				.
				.
				.
				.
				.
				.
				.
				.
				.
				.
				.
				.
				.
				.
				.
				.
				.
				.
				.
				.
				.
				.
				.
				.
				.
				.
				.
				.
				.
				.
				.
				.
				.
				.
				.
				.
				.
				.
				.
				.
				.
				.
				.
				.
				.
				.
				.
				.

## Sheet: daunorubicin
GO BP					GO CC					GO MF					KEGG					Reactome
Term	P-value	Adjusted P-value	Genes		Term	P-value	Adjusted P-value	Genes		Term	P-value	Adjusted P-value	Genes		Term	P-value	Adjusted P-value	Genes		Term	P-value	Adjusted P-value	Genes
DNA Topological Change (GO:0006265)	1.3999e-07	1.88988e-06	TOP2A;TOP2B	.	Nucleolus (GO:0005730)	0.00148422	0.00531683	TOP2A;TOP2B	.	DNA Binding, Bending (GO:0008301)	0.00169929	0.0169929	TOP2A	.	none					SUMOylation Of DNA Replication Proteins R-HSA-4615885	4.9499e-06	4.9499e-05	TOP2A;TOP2B	.
Positive Regulation Of RNA Biosynthetic Process (GO:1902680)	1.79988e-07	1.88988e-06	TOP2A;TOP2B	.	Nuclear Lumen (GO:0031981)	0.0015191	0.00531683	TOP2A;TOP2B	.	Protein Kinase C Binding (GO:0005080)	0.0035968	0.017984	TOP2A	.						SUMO E3 Ligases SUMOylate Target Proteins R-HSA-3108232	7.01404e-05	0.000250852	TOP2A;TOP2B	.
DNA Conformation Change (GO:0071103)	3.29981e-07	2.30987e-06	TOP2A;TOP2B	.	Intracellular Non-Membrane-Bounded Organelle (GO:0043232)	0.0035672	0.00832347	TOP2A;TOP2B	.	Ubiquitin Binding (GO:0043130)	0.00798411	0.0266137	TOP2A	.						SUMOylation R-HSA-2990846	7.52555e-05	0.000250852	TOP2A;TOP2B	.
Resolution Of Meiotic Recombination Intermediates (GO:0000712)	4.54976e-07	2.37989e-06	TOP2A;TOP2B	.	Nuclear Chromosome (GO:0000228)	0.00947757	0.0165858	TOP2A	.	Magnesium Ion Binding (GO:0000287)	0.0154402	0.0378202	TOP2A	.						Transcription Of E2F Targets Under Negative Control By DREAM Complex R-HSA-1362277	0.00189911	0.00474777	TOP2A	.
Nuclear Chromosome Segregation (GO:0098813)	5.99971e-07	2.37989e-06	TOP2A;TOP2B	.	Chromosome (GO:0005694)	0.016333	0.0228662	TOP2A	.	Protein Heterodimerization Activity (GO:0046982)	0.0189101	0.0378202	TOP2A	.						G0 And Early G1 R-HSA-1538133	0.0026982	0.0053964	TOP2A	.
Regulation Of Single Stranded Viral RNA Replication Via Double Stranded DNA Intermediate (GO:0045091)	6.79969e-07	2.37989e-06	TOP2A;TOP2B	.					.											Post-translational Protein Modification R-HSA-597592	0.00477844	0.00796406	TOP2A;TOP2B	.
Positive Regulation Of Viral Genome Replication (GO:0045070)	2.02994e-06	6.08981e-06	TOP2A;TOP2B	.					.											Metabolism Of Proteins R-HSA-392499	0.00892588	0.0127513	TOP2A;TOP2B	.
Sister Chromatid Segregation (GO:0000819)	2.80492e-06	7.36292e-06	TOP2A;TOP2B	.																Mitotic G1 Phase And G1/S Transition R-HSA-453279	0.0146462	0.0183078	TOP2A	.
Chromosome Organization (GO:0051276)	4.9499e-06	1.15498e-05	TOP2A;TOP2B	.
DNA Metabolic Process (GO:0006259)	0.000206643	0.000433951	TOP2A;TOP2B	.
DNA Ligation (GO:0006266)	0.000699877	0.00133613	TOP2A	.
Negative Regulation Of Chromosome Organization (GO:2001251)	0.000799841	0.00139972	TOP2A	.
Apoptotic Nuclear Changes (GO:0030262)	0.00159937	0.00258359	TOP2A	.
Chromosome Condensation (GO:0030261)	0.00319747	0.0047962	TOP2A	.
B Cell Differentiation (GO:0030183)	0.00678853	0.00950394	TOP2B	.
Lymphocyte Differentiation (GO:0030098)	0.00907943	0.0113387	TOP2B	.
B Cell Activation (GO:0042113)	0.00917897	0.0113387	TOP2B	.
Positive Regulation Of Programmed Cell Death (GO:0043068)	0.0243504	0.0284088	TOP2A	.
Positive Regulation Of Apoptotic Process (GO:0043065)	0.0268182	0.0296412	TOP2A	.
DNA Damage Response (GO:0006974)	0.0380321	0.0399337	TOP2A	.

## Sheet: fludarabine
GO BP					GO CC					GO MF					KEGG					Reactome
Term	P-value	Adjusted P-value	Genes		Term	P-value	Adjusted P-value	Genes		Term	P-value	Adjusted P-value	Genes		Term	P-value	Adjusted P-value	Genes		Term	P-value	Adjusted P-value	Genes
Nucleoside Diphosphate Metabolic Process (GO:0009132)	1.39911e-06	5.87626e-05	RRM1;RRM2	.	none					Nucleoside Kinase Activity (GO:0019206)	0.00149922	0.0139718	DCK	.	Purine metabolism	8.21684e-09	5.75179e-08	RRM1;RRM2;DCK;ADA	.	Metabolism Of Nucleotides R-HSA-15869	2.37923e-09	1.09445e-07	RRM1;RRM2;DCK;ADA	.
DNA Biosynthetic Process (GO:0071897)	6.78968e-06	0.000119495	POLA1;RRM1	.						Zinc Ion Binding (GO:0008270)	0.00280156	0.0139718	POLA1;ADA	.	Pyrimidine metabolism	2.07082e-07	7.24787e-07	RRM1;RRM2;DCK	.	Purine Salvage R-HSA-74217	3.89562e-06	8.95992e-05	DCK;ADA	.
Nucleotide Biosynthetic Process (GO:0009165)	8.53534e-06	0.000119495	RRM1;RRM2	.						DNA Replication Origin Binding (GO:0003688)	0.00324605	0.0139718	POLA1	.	Glutathione metabolism	7.93625e-05	0.000185179	RRM1;RRM2	.	Nucleotide Salvage R-HSA-8956321	1.26233e-05	0.000186255	DCK;ADA	.
DNA Synthesis Involved In DNA Repair (GO:0000731)	1.7506e-05	0.000162278	POLA1;RRM1	.						Transition Metal Ion Binding (GO:0046914)	0.00495564	0.0139718	POLA1;ADA	.	Drug metabolism	0.000285855	0.000500245	RRM1;RRM2	.	Interconversion Of Nucleotide Di- And Triphosphates R-HSA-499943	1.88508e-05	0.000186255	RRM1;RRM2	.
Carbohydrate Derivative Biosynthetic Process (GO:1901137)	2.02451e-05	0.000162278	RRM1;RRM2	.						DNA-directed DNA Polymerase Activity (GO:0003887)	0.00499044	0.0139718	POLA1	.	DNA replication	0.00896846	0.0110423	POLA1	.	G1/S-Specific Transcription R-HSA-69205	2.02451e-05	0.000186255	POLA1;RRM2	.
Positive Regulation Of G1/S Transition Of Mitotic Cell Cycle (GO:1900087)	2.31825e-05	0.000162278	RRM1;RRM2	.						DNA Polymerase Activity (GO:0034061)	0.00523944	0.0139718	POLA1	.	Primary immunodeficiency	0.00946481	0.0110423	ADA	.	G1/S Transition R-HSA-69206	0.00040759	0.00304073	POLA1;RRM2	.
Positive Regulation Of Cell Cycle G1/S Phase Transition (GO:1902808)	3.8852e-05	0.000233112	RRM1;RRM2	.						Phosphotransferase Activity, Alcohol Group As Acceptor (GO:0016773)	0.0191041	0.0436665	DCK	.	p53 signaling pathway	0.0181189	0.0181189	RRM2	.	Metabolism R-HSA-1430728	0.000504421	0.00304073	RRM1;RRM2;DCK;ADA	.
Positive Regulation Of Mitotic Cell Cycle Phase Transition (GO:1901992)	9.70565e-05	0.000509547	RRM1;RRM2	.						Single-Stranded DNA Binding (GO:0003697)	0.0237729	0.0475458	POLA1	.						Mitotic G1 Phase And G1/S Transition R-HSA-453279	0.000528823	0.00304073	POLA1;RRM2	.
DNA-templated DNA Replication (GO:0006261)	0.000116517	0.000543747	POLA1;RRM1	.																Microbial Modulation Of RIPK1-mediated Regulated Necrosis R-HSA-9686347	0.00149922	0.00766268	RRM1	.
Regulation Of G1/S Transition Of Mitotic Cell Cycle (GO:2000045)	0.000275372	0.00115656	RRM1;RRM2	.																DNA Replication Initiation R-HSA-68952	0.00199856	0.00919339	POLA1	.
Purine Ribonucleoside Metabolic Process (GO:0046128)	0.00149922	0.00524727	ADA	.																Pyrimidine Salvage R-HSA-73614	0.00274721	0.0107192	DCK	.
Adenosine Metabolic Process (GO:0046085)	0.00149922	0.00524727	ADA	.																Telomere C-strand Synthesis Initiation R-HSA-174430	0.00299665	0.0107192	POLA1	.
Pyrimidine-Containing Compound Metabolic Process (GO:0072527)	0.00199856	0.00547215	DCK	.																Inhibition Of Replication Initiation Of Damaged DNA By RB1/E2F1 R-HSA-113501	0.00324605	0.0107192	POLA1	.
DNA Metabolic Process (GO:0006259)	0.00200799	0.00547215	POLA1;RRM1	.																Removal Of Flap Intermediate R-HSA-69166	0.0034954	0.0107192	POLA1	.
DNA Repair (GO:0006281)	0.00204949	0.00547215	POLA1;RRM1	.																Leading Strand Synthesis R-HSA-69109	0.0034954	0.0107192	POLA1	.
Mitochondrial DNA Replication (GO:0006264)	0.00224816	0.00547215	RRM1	.																Processive Synthesis On Lagging Strand R-HSA-69183	0.0037447	0.010766	POLA1	.
Nucleobase-Containing Compound Biosynthetic Process (GO:0034654)	0.00224816	0.00547215	DCK	.																Lagging Strand Synthesis R-HSA-69186	0.00499044	0.0135035	POLA1	.
Mitotic DNA Replication (GO:1902969)	0.00249771	0.00547215	POLA1	.																E2F Mediated Regulation Of DNA Replication R-HSA-113510	0.00548839	0.0138241	POLA1	.
Nucleoside Phosphate Biosynthetic Process (GO:1901293)	0.00274721	0.00547215	DCK	.																Disease R-HSA-1643685	0.00570994	0.0138241	POLA1;RRM1;ADA	.
DNA Strand Elongation (GO:0022616)	0.00299665	0.00547215	POLA1	.																Polymerase Switching On C-strand Of Telomere R-HSA-174411	0.00623494	0.014187	POLA1	.
DNA Strand Elongation Involved In DNA Replication (GO:0006271)	0.00299665	0.00547215	POLA1	.																Cell Cycle, Mitotic R-HSA-69278	0.00647665	0.014187	POLA1;RRM2	.
UV-damage Excision Repair (GO:0070914)	0.00299665	0.00547215	POLA1	.																RIPK1-mediated Regulated Necrosis R-HSA-5213460	0.00772669	0.0149887	RRM1	.
Nucleotide Metabolic Process (GO:0009117)	0.00299665	0.00547215	DCK	.																DNA Strand Elongation R-HSA-69190	0.00772669	0.0149887	POLA1	.
Mitochondrial DNA Metabolic Process (GO:0032042)	0.00324605	0.00568059	RRM1	.																Activation Of Pre-Replicative Complex R-HSA-68962	0.00797515	0.0149887	POLA1	.
DNA Damage Response (GO:0006974)	0.00353845	0.0059446	POLA1;RRM1	.																Telomere C-strand (Lagging Strand) Synthesis R-HSA-174417	0.00822355	0.0149887	POLA1	.
DNA Replication Initiation (GO:0006270)	0.00523944	0.00815024	POLA1	.																Transcriptional Regulation By E2F6 R-HSA-8953750	0.0084719	0.0149887	RRM2	.
Positive Regulation Of G2/M Transition Of Mitotic Cell Cycle (GO:0010971)	0.00523944	0.00815024	RRM1	.																Cell Cycle R-HSA-1640170	0.00999761	0.017033	POLA1;RRM2	.
Positive Regulation Of Cell Cycle G2/M Phase Transition (GO:1902751)	0.00598614	0.00866958	RRM1	.																Defective Pyroptosis R-HSA-9710421	0.0104569	0.0171792	POLA1	.
Response To Purine-Containing Compound (GO:0014074)	0.00598614	0.00866958	ADA	.																Extension Of Telomeres R-HSA-180786	0.0124388	0.0197305	POLA1	.
RNA Biosynthetic Process (GO:0032774)	0.00722964	0.0101215	POLA1	.																Regulated Necrosis R-HSA-5218859	0.0141703	0.0217278	RRM1	.
Regulation Of Cell Adhesion Mediated By Integrin (GO:0033628)	0.00822355	0.010772	ADA	.																Diseases Of Programmed Cell Death R-HSA-9645723	0.017626	0.0261548	POLA1	.
Regulation Of G0 To G1 Transition (GO:0070316)	0.00822355	0.010772	RRM1	.																HCMV Late Events R-HSA-9610379	0.022546	0.0317699	RRM1	.
Organophosphate Biosynthetic Process (GO:0090407)	0.0084719	0.010772	DCK	.																Telomere Maintenance R-HSA-157579	0.0227915	0.0317699	POLA1	.
Regulation Of G2/M Transition Of Mitotic Cell Cycle (GO:0010389)	0.0087202	0.010772	RRM1	.																HCMV Early Events R-HSA-9609690	0.0237729	0.0321633	RRM1	.
Double-Strand Break Repair Via Nonhomologous End Joining (GO:0006303)	0.010209	0.0122508	POLA1	.																Chromosome Maintenance R-HSA-73886	0.0291566	0.0371592	POLA1	.
Nucleotide-Excision Repair (GO:0006289)	0.0139231	0.0162082	POLA1	.																Synthesis Of DNA R-HSA-69239	0.0294008	0.0371592	POLA1	.
Response To Organic Cyclic Compound (GO:0014070)	0.0144175	0.0162082	ADA	.																HCMV Infection R-HSA-9609646	0.029889	0.0371592	RRM1	.
Regulation Of Type I Interferon Production (GO:0032479)	0.0146646	0.0162082	POLA1	.																DNA Replication Pre-Initiation R-HSA-69002	0.0313522	0.0379527	POLA1	.
DNA Replication (GO:0006260)	0.0181189	0.0195127	POLA1	.																DNA Replication R-HSA-69306	0.0381576	0.0450064	POLA1	.
Positive Regulation Of Cell Cycle Process (GO:0090068)	0.0291566	0.0306145	RRM1	.																S Phase R-HSA-69242	0.0396109	0.0455525	POLA1	.
Regulation Of Cytokine Production (GO:0001817)	0.0410624	0.0413041	POLA1	.																				.
Double-Strand Break Repair (GO:0006302)	0.0413041	0.0413041	POLA1	.																				.
																								.
																								.
																								.
																								.

## Sheet: alvespimycin
GO BP					GO CC					GO MF					KEGG					Reactome
Term	P-value	Adjusted P-value	Genes		Term	P-value	Adjusted P-value	Genes		Term	P-value	Adjusted P-value	Genes		Term	P-value	Adjusted P-value	Genes		Term	P-value	Adjusted P-value	Genes
Positive Regulation Of Tau-Protein Kinase Activity (GO:1902949)	0.000249992	0.00545445	HSP90AA1		Axonal Growth Cone (GO:0044295)	0.000749981	0.00682485	HSP90AA1		DNA Polymerase Binding (GO:0070182)	0.000949978	0.00624987	HSP90AA1		Antigen processing and presentation	0.00389994	0.0135749	HSP90AA1		vRNP Assembly R-HSA-192905	0.000249992	0.0052422	HSP90AA1
Regulation Of Tau-Protein Kinase Activity (GO:1902947)	0.000449987	0.00545445	HSP90AA1		Endocytic Vesicle Lumen (GO:0071682)	0.00104998	0.00682485	HSP90AA1		Disordered Domain Specific Binding (GO:0097718)	0.00114997	0.00624987	HSP90AA1		IL-17 signaling pathway	0.00469994	0.0135749	HSP90AA1		Scavenging By Class F Receptors R-HSA-3000484	0.000299991	0.0052422	HSP90AA1
Central Nervous System Neuron Axonogenesis (GO:0021955)	0.000549985	0.00545445	HSP90AA1		Lysosomal Lumen (GO:0043202)	0.00429994	0.0159248	HSP90AA1		MHC Class II Protein Complex Binding (GO:0023026)	0.00124997	0.00624987	HSP90AA1		Prostate cancer	0.00484993	0.0135749	HSP90AA1		Uptake And Function Of Diphtheria Toxin R-HSA-5336415	0.000299991	0.0052422	HSP90AA1
Central Nervous System Neuron Development (GO:0021954)	0.00084998	0.00545445	HSP90AA1		Cytoplasmic Vesicle Lumen (GO:0060205)	0.00574993	0.0159248	HSP90AA1		Tau Protein Binding (GO:0048156)	0.00194996	0.00731236	HSP90AA1		Progesterone-mediated oocyte maturation	0.00499993	0.0135749	HSP90AA1		Constitutive Signaling By Overexpressed ERBB2 R-HSA-9634285	0.000499986	0.0052422	HSP90AA1
RNA-templated DNA Biosynthetic Process (GO:0006278)	0.000949978	0.00545445	HSP90AA1		Ficolin-1-Rich Granule Lumen (GO:1904813)	0.00614992	0.0159248	HSP90AA1		Protein Tyrosine Kinase Binding (GO:1990782)	0.00424994	0.0123748	HSP90AA1		Th17 cell differentiation	0.00534993	0.0135749	HSP90AA1		Tetrahydrobiopterin (BH4) Synthesis, Recycling, Salvage And Regulation R-HSA-1474151	0.000499986	0.0052422	HSP90AA1
Telomere Maintenance Via Telomerase (GO:0007004)	0.000949978	0.00545445	HSP90AA1		Vacuolar Lumen (GO:0005775)	0.00804991	0.0159248	HSP90AA1		Histone Deacetylase Binding (GO:0042826)	0.00494993	0.0123748	HSP90AA1		Estrogen signaling pathway	0.00684992	0.0135749	HSP90AA1		eNOS Activation R-HSA-203615	0.000549985	0.0052422	HSP90AA1
Chaperone-Mediated Protein Complex Assembly (GO:0051131)	0.00104998	0.00545445	HSP90AA1		Ficolin-1-Rich Granule (GO:0101002)	0.0091999	0.0159248	HSP90AA1		GTPase Binding (GO:0051020)	0.0112499	0.021068	HSP90AA1		Fluid shear stress and atherosclerosis	0.00694992	0.0135749	HSP90AA1		Constitutive Signaling By EGFRvIII R-HSA-5637810	0.000699982	0.0052422	HSP90AA1
Axon Extension (GO:0048675)	0.00114997	0.00545445	HSP90AA1		Endocytic Vesicle (GO:0030139)	0.0097999	0.0159248	HSP90AA1		Ubiquitin Protein Ligase Binding (GO:0031625)	0.0135499	0.021068	HSP90AA1		Necroptosis	0.00794991	0.0135749	HSP90AA1		Signaling By ERBB2 ECD Mutants R-HSA-9665348	0.000749981	0.0052422	HSP90AA1
Telomere Maintenance Via Telomere Lengthening (GO:0010833)	0.00129997	0.00545445	HSP90AA1		Secretory Granule Lumen (GO:0034774)	0.0157999	0.022822	HSP90AA1		ATP Binding (GO:0005524)	0.0139499	0.021068	HSP90AA1		Protein processing in endoplasmic reticulum	0.00854991	0.0135749	HSP90AA1		Metabolism Of Nitric Oxide: NOS3 Activation And Regulation R-HSA-202131	0.000749981	0.0052422	HSP90AA1
Positive Regulation Of Nitric Oxide Biosynthetic Process (GO:0045429)	0.00134997	0.00545445	HSP90AA1		Lysosome (GO:0005764)	0.0251498	0.0326948	HSP90AA1		Ubiquitin-Like Protein Ligase Binding (GO:0044389)	0.0144499	0.021068	HSP90AA1		NOD-like receptor signaling pathway	0.0090499	0.0135749	HSP90AA1		Sema3A PAK Dependent Axon Repulsion R-HSA-399954	0.000799981	0.0052422	HSP90AA1
Positive Regulation Of Defense Response To Virus By Host (GO:0002230)	0.00139997	0.00545445	HSP90AA1		Intracellular Organelle Lumen (GO:0070013)	0.0427998	0.0505816	HSP90AA1		Adenyl Ribonucleotide Binding (GO:0032559)	0.0154499	0.021068	HSP90AA1		Lipid and atherosclerosis	0.0107499	0.0143653	HSP90AA1		Constitutive Signaling By Ligand-Responsive EGFR Cancer Variants R-HSA-1236382	0.000899979	0.0052422	HSP90AA1
Protein Insertion Into Mitochondrial Membrane (GO:0051204)	0.00139997	0.00545445	HSP90AA1							Purine Ribonucleoside Triphosphate Binding (GO:0035639)	0.0237998	0.0294806	HSP90AA1		Chemical carcinogenesis	0.0119499	0.0143653	HSP90AA1		Metabolism Of Cofactors R-HSA-8978934	0.000949978	0.0052422	HSP90AA1
Positive Regulation Of Nitric Oxide Metabolic Process (GO:1904407)	0.00139997	0.00545445	HSP90AA1							Protein Kinase Binding (GO:0019901)	0.0255498	0.0294806	HSP90AA1		Salmonella infection	0.0124499	0.0143653	HSP90AA1		Chaperone Mediated Autophagy R-HSA-9613829	0.000999977	0.0052422	HSP90AA1
Regulation Of Protein Modification By Small Protein Conjugation Or Removal (GO:1903320)	0.00144997	0.00545445	HSP90AA1							Protein Homodimerization Activity (GO:0042803)	0.0330998	0.0354641	HSP90AA1		PI3K-Akt signaling pathway	0.0176999	0.0189641	HSP90AA1		Signaling By ERBB2 TMD/JMD Mutants R-HSA-9665686	0.00104998	0.0052422	HSP90AA1
Positive Regulation Of Telomerase Activity (GO:0051973)	0.00164997	0.00545445	HSP90AA1												Pathways in cancer	0.0265498	0.0265498	HSP90AA1		RHOBTB2 GTPase Cycle R-HSA-9013418	0.00114997	0.0052422	HSP90AA1
Regulation Of Protein Polymerization (GO:0032271)	0.00164997	0.00545445	HSP90AA1																	Signaling By EGFR In Cancer R-HSA-1643713	0.00119997	0.0052422	HSP90AA1
Positive Regulation Of Interferon-Beta Production (GO:0032728)	0.00179997	0.00545445	HSP90AA1																	Signaling By ERBB2 KD Mutants R-HSA-9664565	0.00119997	0.0052422	HSP90AA1
Regulation Of Defense Response To Virus By Host (GO:0050691)	0.00184997	0.00545445	HSP90AA1																	Aggrephagy R-HSA-9646399	0.00119997	0.0052422	HSP90AA1
Regulation Of Cellular Component Biogenesis (GO:0044087)	0.00184997	0.00545445	HSP90AA1																	Signaling By ERBB2 In Cancer R-HSA-1227990	0.00124997	0.0052422	HSP90AA1
Neuron Projection Extension (GO:1990138)	0.00194996	0.00545445	HSP90AA1																	Attenuation Phase R-HSA-3371568	0.00129997	0.0052422	HSP90AA1
Regulation Of Nitric Oxide Biosynthetic Process (GO:0045428)	0.00194996	0.00545445	HSP90AA1																	VEGFR2 Mediated Vascular Permeability R-HSA-5218920	0.00134997	0.0052422	HSP90AA1
Cellular Response To Heat (GO:0034605)	0.00199996	0.00545445	HSP90AA1																	HSF1 Activation R-HSA-3371511	0.00144997	0.0052422	HSP90AA1
Response To Unfolded Protein (GO:0006986)	0.00219996	0.0056249	HSP90AA1																	Downregulation Of ERBB2 Signaling R-HSA-8863795	0.00144997	0.0052422	HSP90AA1
Regulation Of Telomerase Activity (GO:0051972)	0.00224996	0.0056249	HSP90AA1																	PIWI-interacting RNA (piRNA) Biogenesis R-HSA-5601884	0.00144997	0.0052422	HSP90AA1
Regulation Of Interferon-Beta Production (GO:0032648)	0.00249996	0.0059999	HSP90AA1																	Regulation Of Necroptotic Cell Death R-HSA-5675482	0.00144997	0.0052422	HSP90AA1
Mitochondrial Transport (GO:0006839)	0.00264996	0.00611528	HSP90AA1																	Uptake And Actions Of Bacterial Toxins R-HSA-5339562	0.00144997	0.0052422	HSP90AA1
Protein Targeting To Mitochondrion (GO:0006626)	0.00294995	0.0064999	HSP90AA1																	RIPK1-mediated Regulated Necrosis R-HSA-5213460	0.00154997	0.00539619	HSP90AA1
Positive Regulation Of Type I Interferon Production (GO:0032481)	0.00319995	0.0064999	HSP90AA1																	RHOBTB GTPase Cycle R-HSA-9706574	0.00174997	0.00583437	HSP90AA1
Cellular Response To Virus (GO:0098586)	0.00319995	0.0064999	HSP90AA1																	HSF1-dependent Transactivation R-HSA-3371571	0.00179997	0.00583437	HSP90AA1
Positive Regulation Of DNA Biosynthetic Process (GO:2000573)	0.00324995	0.0064999	HSP90AA1																	HSP90 Chaperone Cycle For Steroid Hormone Receptors (SHR) In Presence Of Ligand R-HSA-3371497	0.00189996	0.00595322	HSP90AA1
Positive Regulation Of Protein Polymerization (GO:0032273)	0.00349995	0.0067499	HSP90AA1																	Binding And Uptake Of Ligands By Scavenger Receptors R-HSA-2173782	0.00204996	0.00621602	HSP90AA1
Regulation Of Cellular Localization (GO:0060341)	0.00359995	0.0067499	HSP90AA1																	Signaling By ERBB2 R-HSA-1227986	0.00244996	0.00719675	HSP90AA1
Positive Regulation Of Catabolic Process (GO:0009896)	0.00394994	0.00718171	HSP90AA1																	Regulated Necrosis R-HSA-5218859	0.00284995	0.00809432	HSP90AA1
Positive Regulation Of Peptidyl-Serine Phosphorylation (GO:0033138)	0.00444994	0.00753836	HSP90AA1																	Role Of GTSE1 In G2/M Progression After G2 Checkpoint R-HSA-8852276	0.00294995	0.00809432	HSP90AA1
Positive Regulation Of Protein Catabolic Process (GO:0045732)	0.00459994	0.00753836	HSP90AA1																	Selective Autophagy R-HSA-9663891	0.00304995	0.00809432	HSP90AA1
Positive Regulation Of Protein Kinase B Signaling (GO:0051897)	0.00464994	0.00753836	HSP90AA1																	Regulation Of Actin Dynamics For Phagocytic Cup Formation R-HSA-2029482	0.00309995	0.00809432	HSP90AA1
Regulation Of Peptidyl-Serine Phosphorylation (GO:0033135)	0.00464994	0.00753836	HSP90AA1																	Semaphorin Interactions R-HSA-373755	0.00319995	0.0081296	HSP90AA1
Regulation Of Protein Localization (GO:0032880)	0.00484993	0.00753836	HSP90AA1																	Loss Of Nlp From Mitotic Centrosomes R-HSA-380259	0.00344995	0.00853408	HSP90AA1
Positive Regulation Of Protein-Containing Complex Assembly (GO:0031334)	0.00489993	0.00753836	HSP90AA1																	AURKA Activation By TPX2 R-HSA-8854518	0.00359995	0.00857737	HSP90AA1
Protein Catabolic Process (GO:0030163)	0.00509993	0.0076499	HSP90AA1																	Extra-nuclear Estrogen Signaling R-HSA-9009391	0.00364995	0.00857737	HSP90AA1
Regulation Of Protein Ubiquitination (GO:0031396)	0.00564993	0.00826819	HSP90AA1																	Recruitment Of NuMA To Mitotic Centrosomes R-HSA-380320	0.00399994	0.00885336	HSP90AA1
Regulation Of Protein-Containing Complex Assembly (GO:0043254)	0.00594993	0.00849989	HSP90AA1																	DDX58/IFIH1-mediated Induction Of Interferon-Alpha/Beta R-HSA-168928	0.00404994	0.00885336	HSP90AA1
Regulation Of Protein Catabolic Process (GO:0042176)	0.00609992	0.00851152	HSP90AA1																	Centrosome Maturation R-HSA-380287	0.00404994	0.00885336	HSP90AA1
Regulation Of Protein Kinase B Signaling (GO:0051896)	0.00679992	0.00927262	HSP90AA1																	Regulation Of PLK1 Activity At G2/M Transition R-HSA-2565942	0.00434994	0.00908654	HSP90AA1
Positive Regulation Of Transferase Activity (GO:0051347)	0.00714992	0.00945641	HSP90AA1																	Fcgamma Receptor (FCGR) Dependent Phagocytosis R-HSA-2029480	0.00434994	0.00908654	HSP90AA1
Positive Regulation Of Protein Kinase Activity (GO:0045860)	0.00724992	0.00945641	HSP90AA1																	VEGFA-VEGFR2 Pathway R-HSA-4420097	0.00464994	0.00949579	HSP90AA1
protein-RNA Complex Assembly (GO:0022618)	0.00749991	0.00956239	HSP90AA1																	Anchoring Of Basal Body To Plasma Membrane R-HSA-5620912	0.00484993	0.00949579	HSP90AA1
Regulation Of Cellular Component Organization (GO:0051128)	0.00764991	0.00956239	HSP90AA1																	Potential Therapeutics For SARS R-HSA-9679191	0.00484993	0.00949579	HSP90AA1
Positive Regulation Of Cellular Biosynthetic Process (GO:0031328)	0.00869991	0.0106529	HSP90AA1																	Cellular Response To Heat Stress R-HSA-3371556	0.00494993	0.00949579	HSP90AA1
Axonogenesis (GO:0007409)	0.0093999	0.0112799	HSP90AA1																	Signaling By VEGF R-HSA-194138	0.00509993	0.00958787	HSP90AA1
Regulation Of Programmed Cell Death (GO:0043067)	0.0097499	0.0113076	HSP90AA1																	Interleukin-4 And Interleukin-13 Signaling R-HSA-6785807	0.00534993	0.00976141	HSP90AA1
Positive Regulation Of Protein Metabolic Process (GO:0051247)	0.0097999	0.0113076	HSP90AA1																	Gene Silencing By RNA R-HSA-211000	0.00539993	0.00976141	HSP90AA1
Protein Stabilization (GO:0050821)	0.0103999	0.0117735	HSP90AA1																	Macroautophagy R-HSA-1632852	0.00569993	0.0101093	HSP90AA1
Positive Regulation Of Protein Modification Process (GO:0031401)	0.0112499	0.0124999	HSP90AA1																	Estrogen-dependent Gene Expression R-HSA-9018519	0.00594993	0.0103399	HSP90AA1
Positive Regulation Of Phosphorylation (GO:0042327)	0.0115499	0.0125999	HSP90AA1																	SARS-CoV-2 Activates/Modulates Innate And Adaptive Immune Responses R-HSA-9705671	0.00604992	0.0103399	HSP90AA1
Regulation Of Protein Phosphorylation (GO:0001932)	0.0132499	0.0141963	HSP90AA1																	Autophagy R-HSA-9612973	0.00639992	0.0107427	HSP90AA1
Protein-Containing Complex Assembly (GO:0065003)	0.0163999	0.017263	HSP90AA1																	Influenza Viral RNA Transcription And Replication R-HSA-168273	0.00684992	0.0112964	HSP90AA1
Positive Regulation Of Protein Phosphorylation (GO:0001934)	0.0188499	0.0194999	HSP90AA1																	Influenza Infection R-HSA-168255	0.00784991	0.0127223	HSP90AA1
Positive Regulation Of Intracellular Signal Transduction (GO:1902533)	0.0262498	0.0266947	HSP90AA1																	G2/M Transition R-HSA-69275	0.0090999	0.0138061	HSP90AA1
Regulation Of Apoptotic Process (GO:0042981)	0.0352498	0.0352498	HSP90AA1																	Mitotic G2-G2/M Phases R-HSA-453274	0.0091999	0.0138061	HSP90AA1
																				Cilium Assembly R-HSA-5617833	0.0092999	0.0138061	HSP90AA1
																				Mitotic Prometaphase R-HSA-68877	0.0092999	0.0138061	HSP90AA1
																				Metabolism Of Vitamins And Cofactors R-HSA-196854	0.0092999	0.0138061	HSP90AA1
																				ESR-mediated Signaling R-HSA-8939211	0.0093999	0.0138061	HSP90AA1
																				SARS-CoV-2-host Interactions R-HSA-9705683	0.0097999	0.0141722	HSP90AA1
																				Programmed Cell Death R-HSA-5357801	0.0103999	0.014812	HSP90AA1
																				Signaling By Nuclear Receptors R-HSA-9006931	0.0129999	0.0182386	HSP90AA1
																				Organelle Biogenesis And Maintenance R-HSA-1852241	0.0137499	0.0190072	HSP90AA1
																				SARS-CoV-2 Infection R-HSA-9694516	0.0141499	0.0192766	HSP90AA1
																				SARS-CoV Infections R-HSA-9679506	0.0184499	0.0247755	HSP90AA1
																				M Phase R-HSA-68886	0.0189999	0.0251547	HSP90AA1
																				Diseases Of Signal Transduction By Growth Factor Receptors And Second Messengers R-HSA-5663202	0.0211998	0.0276776	HSP90AA1
																				RHO GTPase Cycle R-HSA-9012999	0.0220498	0.028393	HSP90AA1
																				Signaling By Interleukins R-HSA-449147	0.0226498	0.0287714	HSP90AA1
																				Neutrophil Degranulation R-HSA-6798695	0.0233998	0.0293278	HSP90AA1
																				Signaling By Receptor Tyrosine Kinases R-HSA-9006934	0.0247998	0.0306735	HSP90AA1
																				Axon Guidance R-HSA-422475	0.0259498	0.0315139	HSP90AA1
																				Cell Cycle, Mitotic R-HSA-69278	0.0261498	0.0315139	HSP90AA1
																				Nervous System Development R-HSA-9675108	0.0272498	0.0324238	HSP90AA1
																				Vesicle-mediated Transport R-HSA-5653656	0.0318498	0.0373677	HSP90AA1
																				Signaling By Rho GTPases R-HSA-194315	0.0321998	0.0373677	HSP90AA1
																				Cell Cycle R-HSA-1640170	0.0326998	0.0373733	HSP90AA1
																				Signaling By Rho GTPases, Miro GTPases And RHOBTB3 R-HSA-9716542	0.0329998	0.0373733	HSP90AA1
																				Cytokine Signaling In Immune System R-HSA-1280215	0.0350998	0.0392784	HSP90AA1
																				Cellular Responses To Stress R-HSA-2262752	0.0360998	0.0399221	HSP90AA1
																				Cellular Responses To Stimuli R-HSA-8953897	0.0367998	0.040223	HSP90AA1
																				Infectious Disease R-HSA-5663205	0.0480498	0.0519159	HSP90AA1

## Sheet: vorinostat
GO BP					GO CC					GO MF					KEGG					Reactome
Term	P-value	Adjusted P-value	Genes		Term	P-value	Adjusted P-value	Genes		Term	P-value	Adjusted P-value	Genes		Term	P-value	Adjusted P-value	Genes		Term	P-value	Adjusted P-value	Genes
Protein Deacetylation (GO:0006476)	1.93849e-25	4.12899e-23	HDAC5;HDAC2;HDAC3;HDAC10;HDAC1;HDAC11;HDAC8;HDAC9;HDAC6	.	Nucleus (GO:0005634)	1.43084e-06	3.00477e-05	HDAC5;HDAC2;HDAC3;HDAC10;HDAC1;HDAC11;HDAC8;HDAC9;HDAC6	.	Histone Deacetylase Activity (GO:0004407)	6.19943e-25	2.35579e-23	HDAC5;HDAC2;HDAC3;HDAC10;HDAC11;HDAC8;HDAC9;HDAC6	.	Alcoholism	4.27948e-19	4.21432e-18	HDAC5;HDAC2;HDAC3;HDAC10;HDAC1;HDAC11;HDAC8;HDAC9;HDAC6	.	Notch-HLH Transcription Pathway R-HSA-350054	4.89551e-27	5.82566e-25	HDAC5;HDAC2;HDAC3;HDAC10;HDAC1;HDAC11;HDAC8;HDAC9;HDAC6	.
Histone Deacetylation (GO:0016575)	1.18056e-18	1.2573e-16	HDAC5;HDAC2;HDAC3;HDAC1;HDAC11;HDAC8;HDAC6	.	Intracellular Membrane-Bounded Organelle (GO:0043231)	5.17192e-06	5.43051e-05	HDAC5;HDAC2;HDAC3;HDAC10;HDAC1;HDAC11;HDAC8;HDAC9;HDAC6	.	Hydrolase Activity, Acting On Carbon-Nitrogen (But Not Peptide) Bonds, In Linear Amides (GO:0016811)	5.37178e-24	1.02064e-22	HDAC5;HDAC2;HDAC3;HDAC10;HDAC1;HDAC11;HDAC8;HDAC9;HDAC6	.	Neutrophil extracellular trap formation	4.95803e-19	4.21432e-18	HDAC5;HDAC2;HDAC3;HDAC10;HDAC1;HDAC11;HDAC8;HDAC9;HDAC6	.	NOTCH1 Intracellular Domain Regulates Transcription R-HSA-2122947	1.18907e-24	7.07496e-23	HDAC5;HDAC2;HDAC3;HDAC10;HDAC1;HDAC11;HDAC8;HDAC9;HDAC6	.
Histone Modification (GO:0016570)	4.89932e-16	3.47852e-14	HDAC5;HDAC2;HDAC3;HDAC1;HDAC11;HDAC8;HDAC6	.	Sin3 Complex (GO:0016580)	3.76328e-05	0.000197572	HDAC2;HDAC1	.	Histone Deacetylase Binding (GO:0042826)	2.09434e-15	2.65282e-14	HDAC5;HDAC2;HDAC3;HDAC10;HDAC1;HDAC9;HDAC6	.	Viral carcinogenesis	9.56102e-19	5.41791e-18	HDAC5;HDAC2;HDAC3;HDAC10;HDAC1;HDAC11;HDAC8;HDAC9;HDAC6	.	Constitutive Signaling By NOTCH1 HD+PEST Domain Mutants R-HSA-2894862	7.55078e-24	2.99514e-22	HDAC5;HDAC2;HDAC3;HDAC10;HDAC1;HDAC11;HDAC8;HDAC9;HDAC6	.
protein-DNA Complex Organization (GO:0071824)	4.69967e-14	2.50257e-12	HDAC5;HDAC3;HDAC10;HDAC1;HDAC11;HDAC8	.	Sin3-type Complex (GO:0070822)	3.76328e-05	0.000197572	HDAC2;HDAC1	.	DNA-binding Transcription Factor Binding (GO:0140297)	3.61443e-12	3.43371e-11	HDAC5;HDAC2;HDAC3;HDAC1;HDAC11;HDAC8;HDAC9	.	Thyroid hormone signaling pathway	1.76682e-05	7.50899e-05	HDAC2;HDAC3;HDAC1	.	Signaling By NOTCH1 R-HSA-1980143	7.83782e-23	2.33175e-21	HDAC5;HDAC2;HDAC3;HDAC10;HDAC1;HDAC11;HDAC8;HDAC9;HDAC6	.
Protein Deacylation (GO:0035601)	7.3078e-14	3.11312e-12	HDAC3;HDAC10;HDAC1;HDAC9;HDAC6	.	ESC/E(Z) Complex (GO:0035098)	0.00314617	0.0132139	HDAC2	.	Transcription Corepressor Binding (GO:0001222)	2.09968e-09	1.59575e-08	HDAC5;HDAC3;HDAC1;HDAC6	.	MicroRNAs in cancer	0.000289061	0.000861092	HDAC5;HDAC2;HDAC1	.	Signaling By NOTCH R-HSA-157118	9.56102e-19	2.27552e-17	HDAC5;HDAC2;HDAC3;HDAC10;HDAC1;HDAC11;HDAC8;HDAC9;HDAC6	.
Chromatin Organization (GO:0006325)	2.52381e-12	8.95953e-11	HDAC5;HDAC2;HDAC3;HDAC10;HDAC1;HDAC11;HDAC8	.	Aggresome (GO:0016235)	0.0156432	0.0547511	HDAC6	.	RNA Polymerase II-specific DNA-binding Transcription Factor Binding (GO:0061629)	2.23696e-08	1.41674e-07	HDAC5;HDAC2;HDAC3;HDAC1;HDAC9	.	Notch signaling pathway	0.000303915	0.000861092	HDAC2;HDAC1	.	Diseases Of Signal Transduction By Growth Factor Receptors And Second Messengers R-HSA-5663202	7.95117e-16	1.57698e-14	HDAC5;HDAC2;HDAC3;HDAC10;HDAC1;HDAC11;HDAC8;HDAC9;HDAC6	.
Negative Regulation Of Transcription By RNA Polymerase II (GO:0000122)	3.7659e-11	1.14591e-09	HDAC5;HDAC2;HDAC3;HDAC10;HDAC1;HDAC8;HDAC9;HDAC6	.	Multivesicular Body (GO:0005771)	0.0222806	0.0668417	HDAC6	.	Transcription Coregulator Binding (GO:0001221)	6.98171e-08	3.79007e-07	HDAC5;HDAC3;HDAC1;HDAC6	.	Amphetamine addiction	0.000415735	0.00100964	HDAC2;HDAC1	.	Generic Transcription Pathway R-HSA-212436	9.08094e-12	1.54376e-10	HDAC5;HDAC2;HDAC3;HDAC10;HDAC1;HDAC11;HDAC8;HDAC9;HDAC6	.
Negative Regulation Of Nucleic Acid-Templated Transcription (GO:1903507)	1.05891e-10	2.81936e-09	HDAC5;HDAC2;HDAC3;HDAC10;HDAC1;HDAC9;HDAC6	.	Caveola (GO:0005901)	0.0275618	0.0723497	HDAC6	.	NF-kappaB Binding (GO:0051059)	1.62959e-07	7.74058e-07	HDAC2;HDAC3;HDAC1	.	Chronic myeloid leukemia	0.000504225	0.00107148	HDAC2;HDAC1	.	RNA Polymerase II Transcription R-HSA-73857	2.19204e-11	3.26067e-10	HDAC5;HDAC2;HDAC3;HDAC10;HDAC1;HDAC11;HDAC8;HDAC9;HDAC6	.
Regulation Of Myotube Differentiation (GO:0010830)	1.66734e-10	3.94604e-09	HDAC5;HDAC3;HDAC1;HDAC9	.	Plasma Membrane Raft (GO:0044853)	0.0363075	0.0847176	HDAC6	.	Nucleosomal DNA Binding (GO:0031492)	0.000100229	0.000388653	HDAC2;HDAC1	.	Longevity regulating pathway	0.000905807	0.00171097	HDAC2;HDAC1	.	HDACs Deacetylate Histones R-HSA-3214815	2.55754e-11	3.38163e-10	HDAC2;HDAC3;HDAC10;HDAC1;HDAC8	.
Negative Regulation Of DNA-templated Transcription (GO:0045892)	3.98397e-10	8.48585e-09	HDAC5;HDAC2;HDAC3;HDAC10;HDAC1;HDAC8;HDAC9;HDAC6	.	Nuclear Chromosome (GO:0000228)	0.0419547	0.0881049	HDAC8	.	Hsp90 Protein Binding (GO:0051879)	0.000106279	0.000388653	HDAC8;HDAC6	.	Cell cycle	0.00133417	0.00226808	HDAC2;HDAC1	.	Gene Expression (Transcription) R-HSA-74160	5.3728e-11	6.39363e-10	HDAC5;HDAC2;HDAC3;HDAC10;HDAC1;HDAC11;HDAC8;HDAC9;HDAC6	.
Negative Regulation Of Myotube Differentiation (GO:0010832)	1.03762e-08	2.00921e-07	HDAC5;HDAC3;HDAC1	.						Protein Kinase C Binding (GO:0005080)	0.000112505	0.000388653	HDAC5;HDAC9	.	Transcriptional misregulation in cancer	0.00315732	0.0048795	HDAC2;HDAC1	.	Disease R-HSA-1643685	2.74371e-10	2.96819e-09	HDAC5;HDAC2;HDAC3;HDAC10;HDAC1;HDAC11;HDAC8;HDAC9;HDAC6	.
Negative Regulation Of Striated Muscle Cell Differentiation (GO:0051154)	4.27057e-08	7.58027e-07	HDAC5;HDAC3;HDAC1	.						Nucleosome Binding (GO:0031491)	0.000335652	0.0010629	HDAC2;HDAC1	.	Epstein-Barr virus infection	0.00348752	0.00494066	HDAC2;HDAC1	.	p75NTR Negatively Regulates Cell Cycle Via SC1 R-HSA-193670	1.25909e-09	1.24859e-08	HDAC2;HDAC3;HDAC1	.
Regulation Of Transcription By RNA Polymerase II (GO:0006357)	9.0412e-08	1.48137e-06	HDAC5;HDAC2;HDAC3;HDAC10;HDAC1;HDAC8;HDAC9;HDAC6	.						Chromatin DNA Binding (GO:0031490)	0.00060108	0.001757	HDAC2;HDAC1	.	Huntington disease	0.00782403	0.0102314	HDAC2;HDAC1	.	Signal Transduction R-HSA-162582	6.478e-09	5.92986e-08	HDAC5;HDAC2;HDAC3;HDAC10;HDAC1;HDAC11;HDAC8;HDAC9;HDAC6	.
Positive Regulation Of Signaling Receptor Activity (GO:2000273)	4.46512e-07	6.79335e-06	HDAC2;HDAC1;HDAC6	.						RNA Polymerase II Core Promoter Sequence-Specific DNA Binding (GO:0000979)	0.00538806	0.0146247	HDAC1	.	Human papillomavirus infection	0.00910356	0.0110543	HDAC2;HDAC1	.	STAT3 Nuclear Events Downstream Of ALK Signaling R-HSA-9701898	7.54797e-09	6.41578e-08	HDAC2;HDAC3;HDAC1	.
Chromatin Remodeling (GO:0006338)	1.98181e-06	2.81417e-05	HDAC5;HDAC2;HDAC1;HDAC6	.						SUMO Transferase Activity (GO:0019789)	0.0107503	0.025616	HDAC9	.	Pathways in cancer	0.0223823	0.0253666	HDAC2;HDAC1	.	Regulation Of PTEN Gene Transcription R-HSA-8943724	9.75246e-09	7.73695e-08	HDAC5;HDAC2;HDAC3;HDAC1	.
Regulation Of DNA-templated Transcription (GO:0006355)	2.26497e-06	3.01524e-05	HDAC5;HDAC2;HDAC3;HDAC10;HDAC1;HDAC9;HDAC6	.						Cis-Regulatory Region Sequence-Specific DNA Binding (GO:0000987)	0.0107991	0.025616	HDAC5;HDAC1;HDAC6	.					.	Chromatin Modifying Enzymes R-HSA-3247509	2.773e-08	2.06242e-07	HDAC2;HDAC3;HDAC10;HDAC1;HDAC8	.
Regulation Of Striated Muscle Cell Differentiation (GO:0051153)	2.6974e-06	3.37969e-05	HDAC5;HDAC9	.						RNA Polymerase II Cis-Regulatory Region Sequence-Specific DNA Binding (GO:0000978)	0.0114598	0.025616	HDAC5;HDAC1;HDAC6	.					.	Signaling By ALK R-HSA-201556	1.62959e-07	1.14072e-06	HDAC2;HDAC3;HDAC1	.
Spermidine Metabolic Process (GO:0008216)	3.7755e-06	4.23253e-05	HDAC10;HDAC6	.						RNA Polymerase II Transcription Regulatory Region Sequence-Specific DNA Binding (GO:0000977)	0.0145662	0.029722	HDAC5;HDAC1;HDAC6	.						PTEN Regulation R-HSA-6807070	2.73988e-07	1.76256e-06	HDAC5;HDAC2;HDAC3;HDAC1	.
Peptidyl-Lysine Deacetylation (GO:0034983)	3.7755e-06	4.23253e-05	HDAC9;HDAC6	.						Hsp70 Protein Binding (GO:0030544)	0.0151993	0.029722	HDAC8	.						Regulation Of MECP2 Expression And Activity R-HSA-9022692	2.81417e-07	1.76256e-06	HDAC2;HDAC3;HDAC1	.
Epigenetic Regulation Of Gene Expression (GO:0040029)	5.68557e-06	6.05513e-05	HDAC5;HDAC9;HDAC6	.						Core Promoter Sequence-Specific DNA Binding (GO:0001046)	0.0156432	0.029722	HDAC1	.						Transcriptional Regulation By MECP2 R-HSA-8986944	2.12851e-06	1.26646e-05	HDAC2;HDAC3;HDAC1	.
Peptidyl-Lysine Modification (GO:0018205)	8.27408e-06	8.39229e-05	HDAC10;HDAC9;HDAC6	.						Alpha-Tubulin Binding (GO:0043014)	0.0169738	0.0298557	HDAC6	.						PIP3 Activates AKT Signaling R-HSA-1257604	3.76776e-06	2.13506e-05	HDAC5;HDAC2;HDAC3;HDAC1	.
Polyamine Metabolic Process (GO:0006595)	9.87909e-06	9.56476e-05	HDAC10;HDAC6	.						Tau Protein Binding (GO:0048156)	0.017417	0.0298557	HDAC6	.						Intracellular Signaling By Second Messengers R-HSA-9006925	6.3726e-06	3.447e-05	HDAC5;HDAC2;HDAC3;HDAC1	.
Regulation Of Cell Fate Commitment (GO:0010453)	1.40039e-05	0.000129688	HDAC2;HDAC1	.						Transcription Cis-Regulatory Region Binding (GO:0000976)	0.0180706	0.0298557	HDAC5;HDAC1	.						P75 NTR Receptor-Mediated Signaling R-HSA-193704	8.54197e-06	4.41954e-05	HDAC2;HDAC3;HDAC1	.
Odontogenesis Of Dentin-Containing Tooth (GO:0042475)	1.63341e-05	0.000139166	HDAC2;HDAC1	.						Protein Kinase Binding (GO:0019901)	0.0208238	0.032971	HDAC5;HDAC9	.						Disorders Of Developmental Biology R-HSA-9675151	1.18522e-05	5.8767e-05	HDAC3;HDAC1	.
Regulation Of Cell Fate Specification (GO:0042659)	1.63341e-05	0.000139166	HDAC2;HDAC1	.						Polyubiquitin Modification-Dependent Protein Binding (GO:0031593)	0.0236033	0.0358769	HDAC6	.						Death Receptor Signaling R-HSA-73887	2.67627e-05	0.000125578	HDAC2;HDAC3;HDAC1	.
Embryonic Digit Morphogenesis (GO:0042733)	2.43943e-05	0.000199846	HDAC2;HDAC1	.																MECP2 Regulates Neuronal Receptors And Channels R-HSA-9022699	2.74373e-05	0.000125578	HDAC2;HDAC1	.
Negative Regulation Of Stem Cell Population Maintenance (GO:1902455)	3.40566e-05	0.000268669	HDAC2;HDAC1	.																RUNX2 Regulates Osteoblast Differentiation R-HSA-8940973	4.94257e-05	0.000217839	HDAC3;HDAC6	.
Regulation Of Androgen Receptor Signaling Pathway (GO:0060765)	6.28127e-05	0.000477825	HDAC1;HDAC6	.																FOXO-mediated Transcription Of Oxidative Stress, Metabolic And Neuronal Genes R-HSA-9615017	7.26214e-05	0.000297998	HDAC2;HDAC1	.
Regulation Of Cell Migration Involved In Sprouting Angiogenesis (GO:0090049)	7.77905e-05	0.000571358	HDAC5;HDAC9	.																Regulation Of TP53 Activity Thru Acetylation R-HSA-6804758	7.26214e-05	0.000297998	HDAC2;HDAC1	.
Embryonic Limb Morphogenesis (GO:0030326)	0.000100229	0.000711629	HDAC2;HDAC1	.																RUNX2 Regulates Bone Development R-HSA-8941326	8.3136e-05	0.000329773	HDAC3;HDAC6	.
Negative Regulation Of Multicellular Organismal Process (GO:0051241)	0.000121357	0.000833839	HDAC2;HDAC1;HDAC9	.																ERCC6 (CSB) And EHMT2 (G9a) Positively Regulate rRNA Expression R-HSA-427389	0.000176423	0.000677236	HDAC2;HDAC1	.
Odontogenesis (GO:0042476)	0.000132235	0.000853514	HDAC2;HDAC1	.																RNA Polymerase I Transcription Initiation R-HSA-73762	0.000184399	0.000685734	HDAC2;HDAC1	.
Heterochromatin Organization (GO:0070828)	0.000132235	0.000853514	HDAC5;HDAC2	.																SUMOylation Of Chromatin Organization Proteins R-HSA-4551638	0.00028362	0.00102275	HDAC2;HDAC1	.
Positive Regulation Of Stem Cell Population Maintenance (GO:1902459)	0.000139162	0.000871808	HDAC2;HDAC1	.																FOXO-mediated Transcription R-HSA-9614085	0.000368941	0.00129129	HDAC2;HDAC1	.
Regulation Of Stem Cell Differentiation (GO:2000736)	0.000176423	0.00107366	HDAC2;HDAC1	.																Positive Epigenetic Regulation Of rRNA Expression R-HSA-5250913	0.000478087	0.00158034	HDAC2;HDAC1	.
Negative Regulation Of Gene Expression, Epigenetic (GO:0045814)	0.000226894	0.00134245	HDAC5;HDAC9	.																NoRC Negatively Regulates rRNA Expression R-HSA-427413	0.000478087	0.00158034	HDAC2;HDAC1	.
Regulation Of Proteolysis (GO:0030162)	0.000235914	0.0013581	HDAC2;HDAC6	.																Negative Epigenetic Regulation Of rRNA Expression R-HSA-5250941	0.00051755	0.00166207	HDAC2;HDAC1	.
Epidermal Cell Differentiation (GO:0009913)	0.000254477	0.00142641	HDAC2;HDAC1	.																RNA Polymerase I Promoter Clearance R-HSA-73854	0.000531046	0.00166207	HDAC2;HDAC1	.
Regulation Of Stem Cell Population Maintenance (GO:2000036)	0.000273732	0.001495	HDAC2;HDAC1	.																RNA Polymerase I Transcription R-HSA-73864	0.000544712	0.00166207	HDAC2;HDAC1	.
B Cell Differentiation (GO:0030183)	0.000403779	0.00215012	HDAC5;HDAC9	.																Potential Therapeutics For SARS R-HSA-9679191	0.000819717	0.00243866	HDAC2;HDAC1	.
Positive Regulation Of Transcription By RNA Polymerase II (GO:0045944)	0.000501151	0.00260354	HDAC5;HDAC2;HDAC3;HDAC1	.																Signaling By Receptor Tyrosine Kinases R-HSA-9006934	0.00113914	0.00330628	HDAC2;HDAC3;HDAC1	.
Negative Regulation Of Transforming Growth Factor Beta Receptor Signaling Pathway (GO:0030512)	0.00051755	0.00262048	HDAC2;HDAC1	.																Epigenetic Regulation Of Gene Expression R-HSA-212165	0.0011691	0.00331244	HDAC2;HDAC1	.
Negative Regulation Of Programmed Cell Death (GO:0043069)	0.000529017	0.00262048	HDAC2;HDAC3;HDAC1	.																Transcriptional Regulation By RUNX2 R-HSA-8878166	0.00122976	0.00340328	HDAC3;HDAC6	.
Response To Insulin (GO:0032868)	0.000544712	0.00262093	HDAC5;HDAC9	.																Factors Involved In Megakaryocyte Development And Platelet Production R-HSA-983231	0.00160154	0.00433145	HDAC2;HDAC1	.
Positive Regulation Of Multicellular Organismal Process (GO:0051240)	0.000553719	0.00262093	HDAC2;HDAC3;HDAC1	.																Regulation Of TP53 Activity R-HSA-5633007	0.00212598	0.00562205	HDAC2;HDAC1	.
Epidermis Development (GO:0008544)	0.000630283	0.00291848	HDAC2;HDAC1	.																SUMO E3 Ligases SUMOylate Target Proteins R-HSA-3108232	0.0024291	0.00628398	HDAC2;HDAC1	.
Cellular Response To Peptide Hormone Stimulus (GO:0071375)	0.000690724	0.0031303	HDAC5;HDAC9	.																SUMOylation R-HSA-2990846	0.00260259	0.00658955	HDAC2;HDAC1	.
Lymphocyte Differentiation (GO:0030098)	0.00072196	0.0032037	HDAC5;HDAC9	.																Loss Of MECP2 Binding Ability To NCoR/SMRT Complex R-HSA-9022537	0.00314617	0.0076407	HDAC3	.
B Cell Activation (GO:0042113)	0.000737831	0.00320731	HDAC5;HDAC9	.																MECP2 Regulates Transcription Of Neuronal Ligands R-HSA-9022702	0.00314617	0.0076407	HDAC1	.
Cellular Response To Insulin Stimulus (GO:0032869)	0.000853649	0.00363655	HDAC5;HDAC9	.																Signaling By Nuclear Receptors R-HSA-9006931	0.0057063	0.013581	HDAC3;HDAC1	.
Regulation Of Gene Expression (GO:0010468)	0.00100537	0.00414891	HDAC5;HDAC10;HDAC1;HDAC6	.																Repression Of WNT Target Genes R-HSA-4641265	0.00628356	0.0145608	HDAC1	.
Negative Regulation Of Developmental Process (GO:0051093)	0.00103337	0.00414891	HDAC2;HDAC1	.																Organelle Biogenesis And Maintenance R-HSA-1852241	0.0063627	0.0145608	HDAC3;HDAC6	.
Negative Regulation Of Apoptotic Process (GO:0043066)	0.00104853	0.00414891	HDAC2;HDAC3;HDAC1	.																Transcription Of E2F Targets Under Negative Control By P107 (RBL1) And P130 (RBL2) In Complex With HDAC1 R-HSA-1362300	0.00717835	0.0161174	HDAC1	.
Regulation Of Transforming Growth Factor Beta Receptor Signaling Pathway (GO:0017015)	0.00107131	0.00414891	HDAC2;HDAC1	.																Infectious Disease R-HSA-5663205	0.00746986	0.0164614	HDAC2;HDAC3;HDAC1	.
Negative Regulation Of Transmembrane Receptor Protein Serine/Threonine Kinase Signaling Pathway (GO:0090101)	0.00107131	0.00414891	HDAC2;HDAC1	.																Transcription Of E2F Targets Under Negative Control By DREAM Complex R-HSA-1362277	0.00851919	0.0184324	HDAC1	.
Regulation Of Protein Ubiquitination (GO:0031396)	0.00110993	0.00422169	HDAC3;HDAC8	.																Chaperone Mediated Autophagy R-HSA-9613829	0.00896577	0.0190523	HDAC6	.
Positive Regulation Of DNA-templated Transcription (GO:0045893)	0.00145294	0.00542939	HDAC5;HDAC2;HDAC3;HDAC1	.																Transcriptional Regulation By TP53 R-HSA-3700989	0.0103588	0.0216263	HDAC2;HDAC1	.
Epithelial Cell Differentiation (GO:0030855)	0.00150979	0.00553253	HDAC2;HDAC1	.																Aggrephagy R-HSA-9646399	0.0107503	0.0220567	HDAC6	.
Negative Regulation Of Cell Motility (GO:2000146)	0.00153248	0.00553253	HDAC2;HDAC1	.																SARS-CoV Infections R-HSA-9679506	0.0112171	0.0226244	HDAC2;HDAC1	.
Negative Regulation Of Lipoprotein Lipase Activity (GO:0051005)	0.00224816	0.00772352	HDAC9	.																G0 And Early G1 R-HSA-1538133	0.0120869	0.0239723	HDAC1	.
Cilium Disassembly (GO:0061523)	0.00224816	0.00772352	HDAC6	.																G1/S-Specific Transcription R-HSA-69205	0.012977	0.0245122	HDAC1	.
Inclusion Body Assembly (GO:0070841)	0.00224816	0.00772352	HDAC6	.																HSF1 Activation R-HSA-3371511	0.012977	0.0245122	HDAC6	.
Negative Regulation Of Cell Migration (GO:0030336)	0.00228892	0.00773871	HDAC2;HDAC1	.																EGR2 And SOX10-mediated Initiation Of Schwann Cell Myelination R-HSA-9619665	0.012977	0.0245122	HDAC2	.
Regulation Of Apoptotic Process (GO:0042981)	0.00312429	0.0102938	HDAC2;HDAC3;HDAC1	.																Late Endosomal Microautophagy R-HSA-9615710	0.0138665	0.0253863	HDAC6	.
Regulation Of Skeletal Muscle Fiber Development (GO:0048742)	0.00314617	0.0102938	HDAC9	.																Downregulation Of SMAD2/3:SMAD4 Transcriptional Activity R-HSA-2173795	0.0138665	0.0253863	HDAC1	.
Regulation Of Cell Differentiation (GO:0045595)	0.00318964	0.0102938	HDAC2;HDAC1	.																SMAD2/SMAD3:SMAD4 Heterotrimer Regulates Transcription R-HSA-2173796	0.0160869	0.0285723	HDAC1	.
Negative Regulation Of Lipase Activity (GO:0060192)	0.00359491	0.0109388	HDAC9	.																NR1H3 And NR1H2 Regulate Gene Expression Linked To Cholesterol Transport And Efflux R-HSA-9029569	0.0160869	0.0285723	HDAC3	.
Cellular Response To Platelet-Derived Growth Factor Stimulus (GO:0036120)	0.00359491	0.0109388	HDAC1	.																Association Of TriC/CCT With Target Proteins During Biosynthesis R-HSA-390471	0.0169738	0.0297042	HDAC3	.
Negative Regulation Of Protein-Containing Complex Disassembly (GO:0043242)	0.00359491	0.0109388	HDAC6	.																Deactivation Of Beta-Catenin Transactivating Complex R-HSA-3769402	0.0187456	0.0323293	HDAC1	.
Response To Misfolded Protein (GO:0051788)	0.00359491	0.0109388	HDAC6	.																Heme Signaling R-HSA-9707616	0.0200725	0.0341233	HDAC3	.
Homologous Recombination (GO:0035825)	0.00404347	0.0119619	HDAC10	.																NR1H2 And NR1H3-mediated Signaling R-HSA-9024446	0.0205145	0.0343834	HDAC3	.
Response To Platelet-Derived Growth Factor (GO:0036119)	0.00404347	0.0119619	HDAC1	.																Cell Cycle, Mitotic R-HSA-69278	0.0217531	0.035953	HDAC1;HDAC8	.
Negative Regulation Of Oxidoreductase Activity (GO:0051354)	0.00449184	0.0131063	HDAC6	.																Transcriptional Activity Of SMAD2/SMAD3:SMAD4 Heterotrimer R-HSA-2173793	0.0227216	0.0370394	HDAC1	.
Positive Regulation Of Developmental Process (GO:0051094)	0.00460964	0.0132683	HDAC2;HDAC1	.																Transcriptional Activation Of Mitochondrial Biogenesis R-HSA-2151201	0.0231625	0.0372479	HDAC3	.
Inflammatory Response (GO:0006954)	0.00472605	0.013422	HDAC5;HDAC9	.																Cytoprotection By HMOX1 R-HSA-9707564	0.0253644	0.0402448	HDAC3	.
Cellular Response To Fluid Shear Stress (GO:0071498)	0.00494004	0.0136653	HDAC3	.																Hemostasis R-HSA-109582	0.0260643	0.0408111	HDAC2;HDAC1	.
Regulation Of Microtubule-Based Movement (GO:0060632)	0.00494004	0.0136653	HDAC6	.																Formation Of beta-catenin:TCF Transactivating Complex R-HSA-201722	0.0266834	0.0412379	HDAC1	.
Negative Regulation By Host Of Viral Transcription (GO:0043922)	0.00538806	0.0145273	HDAC1	.																Selective Autophagy R-HSA-9663891	0.0271227	0.0413794	HDAC6	.
Axonal Transport Of Mitochondrion (GO:0019896)	0.00538806	0.0145273	HDAC6	.																RUNX1 Regulates Genes Involved In Megakaryocyte Differentiation And Platelet Function R-HSA-8936459	0.0293166	0.0441604	HDAC1	.
Negative Regulation Of Cell Migration Involved In Sprouting Angiogenesis (GO:0090051)	0.0058359	0.0153463	HDAC5	.																Circadian Clock R-HSA-400253	0.0306308	0.0455633	HDAC3	.
Regulation Of Oxidoreductase Activity (GO:0051341)	0.0058359	0.0153463	HDAC6	.																Cell Cycle R-HSA-1640170	0.0329994	0.0484806	HDAC1;HDAC8	.
Regulation Of MHC Class II Biosynthetic Process (GO:0045346)	0.00628356	0.0161253	HDAC2	.																Degradation Of Beta-Catenin By Destruction Complex R-HSA-195253	0.0371782	0.0533038	HDAC1	.
Negative Regulation Of Androgen Receptor Signaling Pathway (GO:0060766)	0.00628356	0.0161253	HDAC1	.																Transcriptional Regulation Of White Adipocyte Differentiation R-HSA-381340	0.0371782	0.0533038	HDAC3	.
Regulation Of Lipoprotein Lipase Activity (GO:0051004)	0.00673105	0.0166711	HDAC9	.																Mitochondrial Biogenesis R-HSA-1592230	0.039352	0.0543888	HDAC3	.
Regulation Of Amyloid-Beta Clearance (GO:1900221)	0.00673105	0.0166711	HDAC1	.																Cellular Responses To Stress R-HSA-2262752	0.0395879	0.0543888	HDAC3;HDAC6	.
Positive Regulation Of Collagen Biosynthetic Process (GO:0032967)	0.00673105	0.0166711	HDAC2	.																Chaperonin-mediated Protein Folding R-HSA-390466	0.0397862	0.0543888	HDAC3	.
Positive Regulation Of Cell Migration Involved In Sprouting Angiogenesis (GO:0090050)	0.00717835	0.0173749	HDAC9	.																Activation Of HOX Genes During Differentiation R-HSA-5619507	0.0402203	0.0543888	HDAC3	.
Positive Regulation Of Collagen Metabolic Process (GO:0010714)	0.00717835	0.0173749	HDAC2	.																Signaling By TGF-beta Receptor Complex R-HSA-170834	0.0402203	0.0543888	HDAC1	.
Facultative Heterochromatin Formation (GO:0140718)	0.00762547	0.0182497	HDAC1	.																Cellular Responses To Stimuli R-HSA-8953897	0.0410042	0.0548259	HDAC3;HDAC6	.
Regulation Of Collagen Biosynthetic Process (GO:0032965)	0.00807242	0.0191047	HDAC2	.																HCMV Early Events R-HSA-9609690	0.0423879	0.0554303	HDAC3	.
Regulation Of Protein-Containing Complex Disassembly (GO:0043244)	0.00851919	0.0195117	HDAC6	.																Protein Folding R-HSA-391251	0.0423879	0.0554303	HDAC3	.
Mitotic Sister Chromatid Cohesion (GO:0007064)	0.00851919	0.0195117	HDAC8	.																Cellular Response To Heat Stress R-HSA-3371556	0.0436864	0.0565074	HDAC6	.
Regulation Of Autophagy Of Mitochondrion (GO:1903146)	0.00851919	0.0195117	HDAC6	.																Metabolism Of Proteins R-HSA-392499	0.0458386	0.0586536	HDAC2;HDAC3;HDAC1	.
Negative Regulation Of Gene Expression (GO:0010629)	0.00937013	0.0208833	HDAC1;HDAC9	.																Resolution Of Sister Chromatid Cohesion R-HSA-2500257	0.0467101	0.059133	HDAC8	.
Negative Regulation Of Interleukin-2 Production (GO:0032703)	0.00941218	0.0208833	HDAC9	.
Negative Regulation Of Reactive Oxygen Species Metabolic Process (GO:2000378)	0.00941218	0.0208833	HDAC6	.
Cellular Response To Topologically Incorrect Protein (GO:0035967)	0.00985841	0.021427	HDAC6	.
Regulation Of Intracellular Steroid Hormone Receptor Signaling Pathway (GO:0033143)	0.00985841	0.021427	HDAC6	.
Regulation Of Muscle Cell Differentiation (GO:0051147)	0.0107503	0.0231295	HDAC9	.
Negative Regulation Of Catalytic Activity (GO:0043086)	0.0116415	0.024648	HDAC6	.
Positive Regulation Of Protein Phosphorylation (GO:0001934)	0.0116876	0.024648	HDAC3;HDAC6	.
Protein Quality Control For Misfolded Or Incompletely Synthesized Proteins (GO:0006515)	0.0120869	0.0247549	HDAC6	.
Negative Regulation Of NIK/NF-kappaB Signaling (GO:1901223)	0.0120869	0.0247549	HDAC9	.
Regulation Of Peptidase Activity (GO:0052547)	0.0120869	0.0247549	HDAC1	.
Positive Regulation Of Protein Import Into Nucleus (GO:0042307)	0.012532	0.0254221	HDAC3	.
Establishment Of Mitotic Spindle Orientation (GO:0000132)	0.012977	0.0260765	HDAC3	.
Negative Regulation Of Intracellular Steroid Hormone Receptor Signaling Pathway (GO:0033144)	0.0138665	0.0276033	HDAC1	.
Negative Regulation Of Osteoblast Differentiation (GO:0045668)	0.0143109	0.0279653	HDAC9	.
Heterochromatin Formation (GO:0031507)	0.0143109	0.0279653	HDAC5	.
Negative Regulation Of Blood Vessel Endothelial Cell Migration (GO:0043537)	0.0147552	0.0285662	HDAC5	.
Establishment Of Mitotic Spindle Localization (GO:0040001)	0.0151993	0.0285662	HDAC3	.
Cellular Response To Hydrogen Peroxide (GO:0070301)	0.0151993	0.0285662	HDAC6	.
Negative Regulation Of JNK Cascade (GO:0046329)	0.0151993	0.0285662	HDAC3	.
Regulation Of Cell Migration (GO:0030334)	0.015289	0.0285662	HDAC2;HDAC1	.
Establishment Of Spindle Orientation (GO:0051294)	0.0156432	0.0289739	HDAC3	.
Negative Regulation Of Stress-Activated MAPK Cascade (GO:0032873)	0.0165305	0.0303534	HDAC3	.
Regulation Of Protein Import Into Nucleus (GO:0042306)	0.0169738	0.0306392	HDAC3	.
Regulation Of Telomere Maintenance (GO:0032204)	0.0169738	0.0306392	HDAC8	.
Axonal Transport (GO:0098930)	0.017417	0.0311751	HDAC6	.
Negative Regulation Of Proteolysis (GO:0045861)	0.0183029	0.0319425	HDAC6	.
Regulation Of Microtubule-Based Process (GO:0032886)	0.0183029	0.0319425	HDAC6	.
Positive Regulation Of Cell Population Proliferation (GO:0008284)	0.0187245	0.0319425	HDAC2;HDAC1	.
Lysosome Localization (GO:0032418)	0.0187456	0.0319425	HDAC6	.
DNA Recombination (GO:0006310)	0.0187456	0.0319425	HDAC10	.
Modulation By Host Of Symbiont Process (GO:0051851)	0.0187456	0.0319425	HDAC1	.
Regulation Of Chromosome Organization (GO:0033044)	0.0191881	0.032437	HDAC8	.
Positive Regulation Of Nucleocytoplasmic Transport (GO:0046824)	0.0196304	0.0326662	HDAC3	.
Positive Regulation Of Biosynthetic Process (GO:0009891)	0.0196304	0.0326662	HDAC2	.
Protein Sumoylation (GO:0016925)	0.0205145	0.0333111	HDAC9	.
Positive Regulation Of Blood Vessel Endothelial Cell Migration (GO:0043536)	0.0205145	0.0333111	HDAC9	.
Response To Hydrogen Peroxide (GO:0042542)	0.0205145	0.0333111	HDAC6	.
Regulation Of Interleukin-2 Production (GO:0032663)	0.0209563	0.0333111	HDAC9	.
Positive Regulation Of TOR Signaling (GO:0032008)	0.0209563	0.0333111	HDAC3	.
Positive Regulation Of Smooth Muscle Cell Proliferation (GO:0048661)	0.0209563	0.0333111	HDAC1	.
Regulation Of Epithelial Cell Migration (GO:0010632)	0.0222806	0.0346406	HDAC6	.
Regulation Of Mitochondrion Organization (GO:0010821)	0.0222806	0.0346406	HDAC6	.
Negative Regulation Of Cell Projection Organization (GO:0031345)	0.0222806	0.0346406	HDAC2	.
Regulation Of Cell Development (GO:0060284)	0.0231625	0.0357509	HDAC9	.
Organelle Disassembly (GO:1903008)	0.0240438	0.0358135	HDAC6	.
Regulation Of Smooth Muscle Cell Proliferation (GO:0048660)	0.0240438	0.0358135	HDAC1	.
Negative Regulation Of Neuron Projection Development (GO:0010977)	0.0240438	0.0358135	HDAC2	.
Negative Regulation Of Protein Modification By Small Protein Conjugation Or Removal (GO:1903321)	0.0240438	0.0358135	HDAC8	.
Negative Regulation Of Protein Ubiquitination (GO:0031397)	0.0240438	0.0358135	HDAC8	.
Positive Regulation Of Nucleic Acid-Templated Transcription (GO:1903508)	0.0244804	0.0362106	HDAC2;HDAC1	.
Negative Regulation Of Protein-Containing Complex Assembly (GO:0031333)	0.0262439	0.0382873	HDAC6	.
Positive Regulation Of Proteolysis (GO:0045862)	0.0262439	0.0382873	HDAC2	.
Positive Regulation Of Cellular Process (GO:0048522)	0.0276035	0.0399969	HDAC2;HDAC1	.
Regulation Of Cellular Catabolic Process (GO:0031329)	0.0280008	0.0402984	HDAC6	.
Regulation Of Endopeptidase Activity (GO:0052548)	0.0306308	0.0437876	HDAC1	.
Cholesterol Homeostasis (GO:0042632)	0.0319434	0.0450593	HDAC9	.
Positive Regulation Of Protein Localization To Nucleus (GO:1900182)	0.0319434	0.0450593	HDAC3	.
Sterol Homeostasis (GO:0055092)	0.0323806	0.0450789	HDAC9	.
Cellular Response To Reactive Oxygen Species (GO:0034614)	0.0323806	0.0450789	HDAC6	.
Proteolysis Involved In Protein Catabolic Process (GO:0051603)	0.034564	0.0474843	HDAC6	.
Regulation Of TOR Signaling (GO:0032006)	0.034564	0.0474843	HDAC3	.
Positive Regulation Of Protein Modification By Small Protein Conjugation Or Removal (GO:1903322)	0.0350001	0.0474843	HDAC3	.
Negative Regulation Of Cellular Component Organization (GO:0051129)	0.0350001	0.0474843	HDAC6	.
Spindle Assembly (GO:0051225)	0.0358719	0.048359	HDAC3	.
Cellular Response To Organic Substance (GO:0071310)	0.0363075	0.0486384	HDAC6	.
Regulation Of NIK/NF-kappaB Signaling (GO:1901222)	0.036743	0.0489141	HDAC9	.
Positive Regulation Of Protein Ubiquitination (GO:0031398)	0.0371782	0.0491861	HDAC3	.
Regulation Of Osteoblast Differentiation (GO:0045667)	0.0376133	0.0494546	HDAC9	.
Positive Regulation Of DNA Repair (GO:0045739)	0.039352	0.0511096	HDAC10	.
Positive Regulation Of Peptidyl-Serine Phosphorylation (GO:0033138)	0.039352	0.0511096	HDAC6	.
Regulation Of Peptidyl-Serine Phosphorylation (GO:0033135)	0.0410878	0.0530406	HDAC6	.
Positive Regulation Of Epithelial Cell Migration (GO:0010634)	0.0419547	0.0538334	HDAC6	.
Regulation Of Macroautophagy (GO:0016241)	0.0423879	0.0540636	HDAC6	.
Negative Regulation Of Macromolecule Biosynthetic Process (GO:0010558)	0.0432537	0.054515	HDAC2	.
Positive Regulation Of Cold-Induced Thermogenesis (GO:0120162)	0.0432537	0.054515	HDAC3	.
Regulation Of Cell Population Proliferation (GO:0042127)	0.044106	0.0552622	HDAC2;HDAC1	.
Macroautophagy (GO:0016236)	0.045847	0.0571077	HDAC10	.
Positive Regulation Of Metabolic Process (GO:0009893)	0.0475724	0.0589124	HDAC3	.
Regulation Of JNK Cascade (GO:0046328)	0.0484341	0.0596327	HDAC3	.
